# Supplementary material for: Transcriptome analysis of Callery pear (Pyrus calleryana) reveals a comprehensive signalling network in response to Alternaria alternata
Source: PLoS One. 2017 Sep 21;12(9):e0184988. doi: 10.1371/journal.pone.0184988 (PMC5608294; doi:10.1371/journal.pone.0184988)
Supplement: S1 Table — (XLSX) [file pone.0184988.s001.xlsx]

## Sheet: S1
Table S1. The gene expression of Callery Pear
Gene	Length	Function	Treat read	Treat RPKM	CK read	CK RPKM	log2(Fold_change)	p_value	q-value
Pbr000001.1	1641	gi|595882957|ref|XP_007212698.1| hypothetical protein PRUPE_ppa018588mg	296	1.4743	84	0.25179	2.54974	3.08728e-57	1.06624e-56
Pbr000002.1	390	gi|595885043|ref|XP_007213091.1| hypothetical protein PRUPE_ppa025418mg, partial	0.5	0.0104787	0.5	0.00630629	0.732601	1	1
Pbr000003.1	336	gi|595885043|ref|XP_007213091.1| hypothetical protein PRUPE_ppa025418mg, partial	0.5	0.0121628	7	0.102477	-3.07475	0.0362228	0.0407426
Pbr000004.1	1161	gi|595901175|ref|XP_007213869.1| hypothetical protein PRUPE_ppa018681mg	1015	7.14557	462	1.95739	1.86812	6.48077e-131	4.12248e-130
Pbr000005.1	318	No hit in NR database	0.5	0.0128513	0.5	0.00773413	0.732601	1	1
Pbr000006.2	705	gi|470114435|ref|XP_004293420.1| PREDICTED: ras-related protein RABB1c-like	274	3.17662	203	1.41637	1.1653	5.00356e-19	9.81497e-19
Pbr000007.1	1542	gi|470114433|ref|XP_004293419.1| PREDICTED: 6-phosphofructokinase 2-like	0.5	0.00265026	143	0.456163	-7.42727	5.56668e-27	1.27251e-26
Pbr000008.1	1548	gi|567915347|ref|XP_006449987.1| hypothetical protein CICLE_v10014935mg	301	1.58927	20	0.0635517	4.64429	2.90464e-92	1.38494e-91
Pbr000009.1	489	gi|595865376|ref|XP_007211940.1| hypothetical protein PRUPE_ppa010773mg	154	2.57404	227	2.28342	0.172839	0.239209	0.254659
Pbr000010.1	1869	gi|595862359|ref|XP_007211380.1| hypothetical protein PRUPE_ppa002800mg	168	0.734688	55	0.144751	2.34356	2.5571e-30	6.1703e-30
Pbr000011.1	720	gi|595884447|ref|XP_007212977.1| hypothetical protein PRUPE_ppa022473mg	22	0.249743	20	0.136636	0.870104	0.0471904	0.0527088
Pbr000012.1	2349	gi|595894759|ref|XP_007213702.1| hypothetical protein PRUPE_ppa000747mg	820	2.85321	1215	2.54426	0.16534	0.00928345	0.0107977
Pbr000013.1	1035	gi|578003579|gb|AHH93009.1| farnesyl pyrophosphate synthase	1580	12.4773	1260	5.98823	1.0591	2.33758e-87	1.07154e-86
Pbr000014.1	267	gi|595915229|ref|XP_007214796.1| hypothetical protein PRUPE_ppa002965mg	0.5	0.015306	0.5	0.00921143	0.732601	1	1
Pbr000015.1	1002	gi|595903781|ref|XP_007213955.1| hypothetical protein PRUPE_ppa011059mg	586	4.78006	1300	6.38181	-0.416938	8.55041e-10	1.32554e-09
Pbr000016.1	1002	gi|595883035|ref|XP_007212714.1| hypothetical protein PRUPE_ppa018766mg	217	1.77009	10	0.0490909	5.17222	3.48284e-69	1.36138e-68
Pbr000017.1	1842	gi|595888338|ref|XP_007213425.1| hypothetical protein PRUPE_ppa025715mg	0.5	0.00221862	0.5	0.00133521	0.732601	1	1
Pbr000018.1	495	gi|595874026|ref|XP_007212073.1| hypothetical protein PRUPE_ppa011648mg	141	2.32818	388	3.85563	-0.727761	2.97494e-08	4.38823e-08
Pbr000019.1	4983	gi|595911117|ref|XP_007214352.1| hypothetical protein PRUPE_ppa000138mg	10223	16.7684	7872	7.77074	1.10962	0	0
Pbr000020.1	972	gi|470118428|ref|XP_004295333.1| PREDICTED: nuclear transcription factor Y subunit B-6-like	0.5	0.00420443	0.5	0.0025303	0.732601	1	1
Pbr000021.1	1251	gi|595887343|ref|XP_007213383.1| hypothetical protein PRUPE_ppa026454mg	77	0.50308	259	1.01838	-1.01742	1.7311e-09	2.65596e-09
Pbr000022.1	309	gi|595899679|ref|XP_007213827.1| hypothetical protein PRUPE_ppa009734mg	129	3.4122	210	3.34295	0.0295824	0.850089	0.85904
Pbr000023.1	519	gi|147834100|emb|CAN64334.1| hypothetical protein VITISV_039730	1121	17.6539	1402	13.2877	0.409901	4.90982e-13	8.33904e-13
Pbr000024.1	849	gi|470114391|ref|XP_004293399.1| PREDICTED: uncharacterized protein LOC101300601 isoform 1	512	4.92908	188	1.08923	2.17801	2.28208e-81	9.94004e-81
Pbr000025.1	861	gi|595864397|ref|XP_007211762.1| hypothetical protein PRUPE_ppa009522mg	2804	26.6182	2317	13.2371	1.00783	1.16606e-141	7.90912e-141
Pbr000026.1	2250	gi|595862238|ref|XP_007211357.1| hypothetical protein PRUPE_ppa001984mg	7983	28.9993	4005	8.75565	1.72773	0	0
Pbr000027.1	810	gi|595864666|ref|XP_007211813.1| hypothetical protein PRUPE_ppa009998mg	1684	16.9926	854	5.1861	1.71218	1.24861e-191	1.09859e-190
Pbr000028.1	735	gi|470114375|ref|XP_004293391.1| PREDICTED: uncharacterized protein LOC101298395	8516	94.7003	1834	12.2738	2.94778	0	0
Pbr000029.1	2130	gi|595893466|ref|XP_007213618.1| hypothetical protein PRUPE_ppa002169mg	4829	18.5302	3208	7.40838	1.32265	0	0
Pbr000030.1	453	gi|470114373|ref|XP_004293390.1| PREDICTED: uncharacterized protein LOC101298097	0.5	0.00902142	0.5	0.00542926	0.732601	1	1
Pbr000031.1	1695	gi|595883552|ref|XP_007212811.1| hypothetical protein PRUPE_ppa002850mg	206	0.993346	90	0.261181	1.92725	4.09759e-29	9.70329e-29
Pbr000032.1	1269	gi|595881192|ref|XP_007212369.1| hypothetical protein PRUPE_ppa014781mg	34	0.218988	26	0.100781	1.11962	0.00236318	0.00284638
Pbr000033.1	1041	gi|595893316|ref|XP_007213613.1| hypothetical protein PRUPE_ppa002276mg	20	0.15703	59	0.278785	-0.828114	0.0156442	0.017956
Pbr000034.1	165	gi|595907866|ref|XP_007214203.1| hypothetical protein PRUPE_ppa021976mg, partial	2	0.0990716	0.5	0.0149058	2.7326	1	1
Pbr000035.1	630	gi|470114367|ref|XP_004293387.1| PREDICTED: uncharacterized protein LOC101297220	1639	21.2638	3092	24.1417	-0.183124	1.51145e-05	2.01855e-05
Pbr000036.1	1908	gi|595865192|ref|XP_007211907.1| hypothetical protein PRUPE_ppa003655mg	653	2.79729	769	1.98251	0.4967	4.5558e-11	7.33677e-11
Pbr000037.1	1134	gi|595862636|ref|XP_007211439.1| hypothetical protein PRUPE_ppa007192mg	438	3.15693	299	1.29696	1.28339	5.17011e-34	1.32384e-33
Pbr000038.1	300	gi|595881914|ref|XP_007212509.1| hypothetical protein PRUPE_ppa017726mg	19	0.517649	0.5	0.00819818	5.98053	1.70567e-07	2.45033e-07
Pbr000039.1	609	gi|595873968|ref|XP_007212067.1| hypothetical protein PRUPE_ppa011591mg	1888	25.3389	968	7.81856	1.69638	7.8422e-212	7.56483e-211
Pbr000040.1	345	gi|595884788|ref|XP_007213035.1| hypothetical protein PRUPE_ppa023210mg	0.5	0.0118455	0.5	0.00712885	0.732601	1	1
Pbr000041.1	462	gi|595884788|ref|XP_007213035.1| hypothetical protein PRUPE_ppa023210mg	105	1.85759	2	0.021294	6.44685	2.37536e-34	6.11933e-34
Pbr000042.1	1428	gi|595874207|ref|XP_007212092.1| hypothetical protein PRUPE_ppa005089mg	944	5.40315	1427	4.91546	0.136474	0.020588	0.0235018
Pbr000043.1	303	gi|595879886|ref|XP_007212284.1| hypothetical protein PRUPE_ppa013849mg	541	14.5934	773	12.5489	0.217761	0.00581942	0.00684649
Pbr000044.1	1611	gi|302399041|gb|ADL36815.1| SCL domain class transcription factor	2241	11.3697	2633	8.0394	0.500036	1.25922e-34	3.25763e-34
Pbr000045.1	705	gi|595884361|ref|XP_007212959.1| hypothetical protein PRUPE_ppa021047mg, partial	0.5	0.00579674	0.5	0.00348859	0.732601	1	1
Pbr000046.1	1515	gi|595885185|ref|XP_007213115.1| hypothetical protein PRUPE_ppa023866mg	0.5	0.00269749	0.5	0.0016234	0.732601	1	1
Pbr000047.1	567	gi|595868231|ref|XP_007211991.1| hypothetical protein PRUPE_ppa011035mg	299	4.31014	272	2.35969	0.86914	2.68206e-13	4.58788e-13
Pbr000048.1	1731	gi|595902926|ref|XP_007213935.1| hypothetical protein PRUPE_ppa003417mg	126	0.594945	73	0.207441	1.52006	1.2308e-13	2.12155e-13
Pbr000049.1	1737	gi|470118396|ref|XP_004295317.1| PREDICTED: inositol transporter 4-like	0.5	0.00235274	6	0.016991	-2.85236	0.0615561	0.0682635
Pbr000050.1	1371	gi|595863624|ref|XP_007211621.1| hypothetical protein PRUPE_ppa005569mg	18512	110.362	19132	68.6422	0.685074	0	0
Pbr000051.1	1185	gi|595880888|ref|XP_007212313.1| hypothetical protein PRUPE_ppa006776mg	1522	10.4978	465	1.9302	2.44327	7.82667e-273	9.5163e-272
Pbr000052.1	813	gi|55275408|gb|AAV49507.1| L-galactose-1-phosphate phosphatase	663	6.6654	460	2.78314	1.25998	3.27717e-49	1.03083e-48
Pbr000053.1	1020	gi|595863162|ref|XP_007211530.1| hypothetical protein PRUPE_ppa008240mg	2743	21.9801	3914	18.8751	0.219712	3.7686e-10	5.90138e-10
Pbr000054.1	366	gi|470114335|ref|XP_004293371.1| PREDICTED: cysteine proteinase inhibitor 5-like	0.5	0.0111659	0.5	0.00671982	0.732601	1	1
Pbr000055.1	618	gi|595875888|ref|XP_007212196.1| hypothetical protein PRUPE_ppa012846mg	465	6.14989	45	0.358173	4.10183	2.73682e-133	1.76542e-132
Pbr000056.1	462	gi|595875888|ref|XP_007212196.1| hypothetical protein PRUPE_ppa012846mg	0.5	0.00884568	0.5	0.00532349	0.732601	1	1
Pbr000057.1	330	gi|566206822|ref|XP_006374543.1| hypothetical protein POPTR_0015s09780g	0.5	0.012384	0.5	0.00745289	0.732601	1	1
Pbr000058.1	1593	gi|595863234|ref|XP_007211542.1| hypothetical protein PRUPE_ppa004013mg	1677	8.6044	3455	10.6684	-0.310202	3.47409e-14	6.07135e-14
Pbr000059.1	219	gi|596295104|ref|XP_007226948.1| hypothetical protein PRUPE_ppa025178mg, partial	0.5	0.0186608	0.5	0.0112304	0.732601	1	1
Pbr000060.1	1194	gi|595865495|ref|XP_007211962.1| hypothetical protein PRUPE_ppa006542mg	2780	19.0302	4834	19.9146	-0.0655319	0.0481576	0.0537641
Pbr000061.1	2607	gi|595913771|ref|XP_007214612.1| hypothetical protein PRUPE_ppa001143mg	4029	12.6316	5897	11.1265	0.183041	1.9622e-10	3.10375e-10
Pbr000062.1	252	gi|595913771|ref|XP_007214612.1| hypothetical protein PRUPE_ppa001143mg	136	4.41105	202	3.94293	0.161852	0.299404	0.316598
Pbr000063.1	498	gi|595875358|ref|XP_007212174.1| hypothetical protein PRUPE_ppa012576mg	12417	203.794	2085	20.5942	3.3068	0	0
Pbr000064.1	741	gi|470114317|ref|XP_004293362.1| PREDICTED: ER membrane protein complex subunit 3-like	2954	32.5833	2927	19.43	0.745848	3.17579e-90	1.48999e-89
Pbr000065.1	1140	gi|595862892|ref|XP_007211482.1| hypothetical protein PRUPE_ppa007617mg	94	0.673948	125	0.539354	0.321405	0.0956192	0.104725
Pbr000066.1	645	gi|595873939|ref|XP_007212064.1| hypothetical protein PRUPE_ppa011534mg	788	9.9855	1439	10.9741	-0.136198	0.0268715	0.0304343
Pbr000067.1	738	gi|595865260|ref|XP_007211919.1| hypothetical protein PRUPE_ppa010564mg	424	4.69583	75	0.499889	3.2317	1.855e-102	9.60322e-102
Pbr000068.1	1083	gi|470111869|ref|XP_004292164.1| PREDICTED: F-box protein At2g17036-like	0.5	0.0037735	0.5	0.00227096	0.732601	1	1
Pbr000069.1	1686	gi|595903564|ref|XP_007213948.1| hypothetical protein PRUPE_ppa003586mg	641	3.10745	1237	3.60895	-0.215849	0.00133803	0.00162951
Pbr000070.1	1131	gi|595882116|ref|XP_007212540.1| hypothetical protein PRUPE_ppa019416mg	158	1.14182	62	0.269648	2.08219	5.95673e-25	1.31044e-24
Pbr000071.1	1056	gi|470111869|ref|XP_004292164.1| PREDICTED: F-box protein At2g17036-like	116	0.897837	0.5	0.00232903	8.59058	3.61972e-32	9.01075e-32
Pbr000072.1	1704	gi|595863219|ref|XP_007211539.1| hypothetical protein PRUPE_ppa003970mg	2508	12.0299	2681	7.73919	0.636367	1.37673e-58	4.82908e-58
Pbr000073.1	642	gi|595905611|ref|XP_007214068.1| hypothetical protein PRUPE_ppa017622mg, partial	0.5	0.00636558	0.5	0.00383092	0.732601	1	1
Pbr000074.1	1278	gi|470114295|ref|XP_004293351.1| PREDICTED: phosphatidate cytidylyltransferase-like	937	5.99255	534	2.05532	1.54381	6.25924e-93	2.99893e-92
Pbr000075.1	768	gi|470114293|ref|XP_004293350.1| PREDICTED: alkaline ceramidase 3-like	668	7.10916	463	2.96543	1.26144	1.17807e-49	3.73158e-49
Pbr000076.1	927	gi|595863871|ref|XP_007211670.1| hypothetical protein PRUPE_ppa009086mg	259	2.28362	206	1.09309	1.06291	8.62765e-16	1.5672e-15
Pbr000077.1	627	gi|595900114|ref|XP_007213842.1| hypothetical protein PRUPE_ppa011248mg	807	10.5198	535	4.19715	1.32563	3.06821e-64	1.14379e-63
Pbr000078.1	327	gi|470110058|ref|XP_004291304.1| PREDICTED: mitochondrial pyruvate carrier 2-like	348	8.69831	196	2.94833	1.56083	3.42468e-36	9.06073e-36
Pbr000079.1	765	gi|470114287|ref|XP_004293347.1| PREDICTED: acyl-protein thioesterase 1-like isoform 1	1468	15.6844	1588	10.2107	0.619242	1.93613e-33	4.9112e-33
Pbr000080.1	678	gi|595874408|ref|XP_007212106.1| hypothetical protein PRUPE_ppa011839mg	179	2.15788	169	1.2261	0.815537	8.49451e-08	1.23282e-07
Pbr000081.1	1122	gi|470114283|ref|XP_004293345.1| PREDICTED: serine/threonine-protein kinase HT1-like isoform 1	328	2.38937	91	0.398949	2.58236	4.22686e-64	1.5732e-63
Pbr000082.1	528	gi|595975607|ref|XP_007217861.1| hypothetical protein PRUPE_ppa023727mg	39	0.603718	0.5	0.00465805	7.018	2.06641e-13	3.5454e-13
Pbr000083.2	1293	gi|595864187|ref|XP_007211729.1| hypothetical protein PRUPE_ppa006095mg	1333	8.42626	642	2.44233	1.78663	2.74262e-161	2.07527e-160
Pbr000084.1	762	gi|587851389|gb|EXB41538.1| Dehydrogenase/reductase SDR family member 4	1491	15.9929	1735	11.1999	0.513945	1.01565e-24	2.22369e-24
Pbr000085.1	630	gi|261876227|emb|CAZ15547.1| phloem protein 2	10128	131.397	8543	66.7019	0.978135	0	0
Pbr000086.1	1065	gi|587851388|gb|EXB41537.1| EH domain-containing protein 1	0.5	0.00383728	0.5	0.00230935	0.732601	1	1
Pbr000087.1	438	gi|595881894|ref|XP_007212505.1| hypothetical protein PRUPE_ppa017717mg	0.5	0.00933038	0.5	0.00561519	0.732601	1	1
Pbr000088.1	351	gi|595889005|ref|XP_007213442.1| hypothetical protein PRUPE_ppa025333mg	0.5	0.011643	0.5	0.00700699	0.732601	1	1
Pbr000089.1	1167	gi|470114265|ref|XP_004293336.1| PREDICTED: ubiquinol oxidase 4, chloroplastic/chromoplastic-like	32	0.224121	79	0.332985	-0.57118	0.0436968	0.0488965
Pbr000090.1	588	gi|595874181|ref|XP_007212090.1| hypothetical protein PRUPE_ppa011767mg	157	2.18236	108	0.903472	1.27233	4.81245e-13	8.17451e-13
Pbr000091.1	678	gi|449455373|ref|XP_004145427.1| PREDICTED: uncharacterized protein LOC101214983	479	5.77443	190	1.37845	2.06663	1.81369e-71	7.23453e-71
Pbr000092.1	1584	gi|595914012|ref|XP_007214641.1| hypothetical protein PRUPE_ppa001748mg	1838	9.48404	952	2.95631	1.6817	8.77768e-204	8.18806e-203
Pbr000093.1	945	gi|54260396|dbj|BAD61004.1| 1-aminocyclopropane-1-carboxylate oxidase	5605	48.4783	2084	10.8476	2.15996	0	0
Pbr000094.1	723	gi|595885235|ref|XP_007213121.1| hypothetical protein PRUPE_ppa023929mg	112	1.26614	120	0.816416	0.633065	0.000687379	0.000851604
Pbr000095.1	258	gi|470143342|ref|XP_004307338.1| PREDICTED: uncharacterized protein LOC101305511 isoform 1	0.5	0.0158399	0.5	0.00953276	0.732601	1	1
Pbr000096.1	2214	gi|595883922|ref|XP_007212877.1| hypothetical protein PRUPE_ppa021648mg	314	1.15919	185	0.41102	1.49584	6.19735e-31	1.51214e-30
Pbr000097.1	522	gi|595888440|ref|XP_007213428.1| hypothetical protein PRUPE_ppa025594mg	14	0.21921	0.5	0.00471159	5.53996	7.20216e-06	9.7328e-06
Pbr000098.1	498	gi|595884140|ref|XP_007212920.1| hypothetical protein PRUPE_ppa022288mg	0.5	0.00820623	0.5	0.00493866	0.732601	1	1
Pbr000099.1	1578	gi|326580274|gb|ADZ96379.1| pyrophosphate--fructose 6-phosphate 1-phosphotransferase	5351	27.716	4293	13.382	1.05042	3.35762e-287	4.29261e-286
Pbr000100.1	2307	gi|470114245|ref|XP_004293326.1| PREDICTED: UBA and UBX domain-containing protein At4g15410-like	3739	13.2468	1944	4.14493	1.67622	0	0
Pbr000101.2	1251	gi|285804239|gb|ADC35600.1| class I KNOX homeobox transcription factor STM-like 2	0.5	0.00326675	0.5	0.00196599	0.732601	1	1
Pbr000102.1	1011	gi|596052617|ref|XP_007220702.1| hypothetical protein PRUPE_ppa021068mg	128	1.03481	221	1.07525	-0.0553019	0.720964	0.735291
Pbr000103.1	2544	gi|470118354|ref|XP_004295296.1| PREDICTED: subtilisin-like protease-like	958	3.07788	491	0.949364	1.6969	1.58204e-108	8.59778e-108
Pbr000104.2	4077	gi|595893537|ref|XP_007213628.1| hypothetical protein PRUPE_ppa002088mg	601	1.20486	157	0.189421	2.6692	4.68975e-120	2.77235e-119
Pbr000105.1	1635	gi|470114232|ref|XP_004293320.1| PREDICTED: malonyl-CoA decarboxylase, mitochondrial-like	810	4.04921	1096	3.29732	0.296347	5.89464e-06	8.00275e-06
Pbr000106.1	402	gi|595875070|ref|XP_007212161.1| hypothetical protein PRUPE_ppa012409mg	0.5	0.0101659	12	0.146833	-3.85236	0.00267665	0.00321419
Pbr000107.1	1878	gi|551364043|emb|CDH30706.1| putative LysM domain containing receptor kinase	46	0.200201	70	0.183346	0.12688	0.634086	0.650449
Pbr000108.1	2316	gi|595862217|ref|XP_007211353.1| hypothetical protein PRUPE_ppa001728mg	15140	53.4307	10501	22.3029	1.26044	0	0
Pbr000109.1	2667	gi|595914105|ref|XP_007214653.1| hypothetical protein PRUPE_ppa002063mg	1361	4.17098	2587	4.77136	-0.194012	2.84733e-05	3.75943e-05
Pbr000110.1	333	gi|147835149|emb|CAN65674.1| hypothetical protein VITISV_002009	250	6.13619	330	4.87459	0.332063	0.00506837	0.00597823
Pbr000111.1	2163	gi|595894270|ref|XP_007213686.1| hypothetical protein PRUPE_ppa000869mg	773	2.92096	1034	2.35143	0.312905	3.17228e-06	4.34962e-06
Pbr000112.1	1164	gi|595906972|ref|XP_007214167.1| hypothetical protein PRUPE_ppa018994mg	176	1.23584	441	1.86361	-0.592603	8.39638e-07	1.17649e-06
Pbr000113.1	762	gi|595884325|ref|XP_007212952.1| hypothetical protein PRUPE_ppa022121mg	10	0.107263	0.5	0.00322763	5.05453	0.000167163	0.000212905
Pbr000114.1	855	gi|470114220|ref|XP_004293314.1| PREDICTED: proline synthase co-transcribed bacterial homolog protein-like	800	7.64763	1066	6.13281	0.318465	1.43849e-06	1.99915e-06
Pbr000115.1	366	gi|595905534|ref|XP_007214064.1| hypothetical protein PRUPE_ppa017590mg	0.5	0.0111659	0.5	0.00671982	0.732601	1	1
Pbr000116.1	483	gi|595905812|ref|XP_007214081.1| hypothetical protein PRUPE_ppa015303mg	0.5	0.00846109	0.5	0.00509203	0.732601	1	1
Pbr000117.1	438	gi|566164248|ref|XP_006383881.1| hypothetical protein POPTR_0004s00850g	0.5	0.00933038	0.5	0.00561519	0.732601	1	1
Pbr000118.1	453	gi|566164246|ref|XP_006383880.1| hypothetical protein POPTR_0004s00840g	0.5	0.00902142	0.5	0.00542926	0.732601	1	1
Pbr000119.1	480	gi|595885431|ref|XP_007213155.1| hypothetical protein PRUPE_ppa025099mg	0.5	0.00851397	0.5	0.00512386	0.732601	1	1
Pbr000120.1	1047	gi|595908503|ref|XP_007214229.1| hypothetical protein PRUPE_ppa025559mg	0.5	0.00390325	0.5	0.00234905	0.732601	1	1
Pbr000121.1	978	gi|595863875|ref|XP_007211671.1| hypothetical protein PRUPE_ppa009108mg	115	0.961086	12	0.0603547	3.99313	8.23035e-34	2.09999e-33
Pbr000122.1	1821	gi|453684734|gb|AGG23543.1| WRKY transcription factor 42	3803	17.0695	5540	14.9647	0.189853	1.49665e-10	2.3759e-10
Pbr000123.1	1524	gi|595863215|ref|XP_007211538.1| hypothetical protein PRUPE_ppa003924mg	850	4.55866	1304	4.20883	0.115192	0.0626924	0.0694195
Pbr000124.1	1398	gi|595882231|ref|XP_007212556.1| hypothetical protein PRUPE_ppa015439mg, partial	20	0.11693	52	0.182964	-0.645911	0.0677452	0.0748362
Pbr000125.1	1395	gi|595845444|ref|XP_007208937.1| hypothetical protein PRUPE_ppb014662mg	0.5	0.00292954	0.5	0.00176305	0.732601	1	1
Pbr000126.1	669	gi|595868859|ref|XP_007212007.1| hypothetical protein PRUPE_ppa011145mg	360	4.39825	322	2.36754	0.893537	2.19622e-16	4.05299e-16
Pbr000127.1	561	gi|587888353|gb|EXB77061.1| Peroxisomal membrane protein	1704	24.8262	858	7.52303	1.72248	1.67372e-195	1.49857e-194
Pbr000128.1	1338	gi|595884544|ref|XP_007212996.1| hypothetical protein PRUPE_ppa022770mg	34	0.207695	0.5	0.00183816	6.82006	5.32537e-12	8.81274e-12
Pbr000129.1	1200	gi|595884544|ref|XP_007212996.1| hypothetical protein PRUPE_ppa022770mg	26	0.177091	0.5	0.00204954	6.43304	1.17748e-09	1.81701e-09
Pbr000130.1	1200	gi|595884544|ref|XP_007212996.1| hypothetical protein PRUPE_ppa022770mg	10	0.0681117	0.5	0.00204954	5.05453	0.000167163	0.000212905
Pbr000131.1	1227	gi|595865474|ref|XP_007211958.1| hypothetical protein PRUPE_ppa006512mg	49518	329.854	33528	134.41	1.29519	0	0
Pbr000132.1	489	gi|359494142|ref|XP_002277862.2| PREDICTED: uncharacterized protein LOC100248602	0.5	0.00835727	0.5	0.00502956	0.732601	1	1
Pbr000133.1	882	gi|470118316|ref|XP_004295277.1| PREDICTED: uncharacterized protein LOC101299365	0.5	0.00463345	0.5	0.00278849	0.732601	1	1
Pbr000134.1	1632	gi|595901809|ref|XP_007213900.1| hypothetical protein PRUPE_ppa003872mg	644	3.22529	48	0.144674	4.47856	3.25634e-192	2.87209e-191
Pbr000135.1	1716	gi|595863229|ref|XP_007211541.1| hypothetical protein PRUPE_ppa003984mg	1283	6.111	109	0.312448	4.28972	0	0
Pbr000136.1	1395	gi|595862543|ref|XP_007211418.1| hypothetical protein PRUPE_ppa005282mg	15313	89.72	26934	94.9719	-0.0820709	5.71256e-09	8.61944e-09
Pbr000137.1	879	gi|595864351|ref|XP_007211754.1| hypothetical protein PRUPE_ppa009462mg	18130	168.582	14021	78.4619	1.10339	0	0
Pbr000138.1	1188	gi|470114183|ref|XP_004293296.1| PREDICTED: arogenate dehydratase/prephenate dehydratase 1, chloroplastic-like	769	5.2907	190	0.786694	2.74958	6.93225e-158	5.14848e-157
Pbr000139.1	2139	gi|595883543|ref|XP_007212809.1| hypothetical protein PRUPE_ppa002841mg	1240	4.73821	293	0.673791	2.81397	2.08519e-259	2.42566e-258
Pbr000140.1	360	gi|357139629|ref|XP_003571383.1| PREDICTED: autophagy-related protein 8C-like	1748	39.6864	1631	22.2854	0.832549	4.35493e-65	1.63754e-64
Pbr000141.1	1209	gi|595878154|ref|XP_007212259.1| hypothetical protein PRUPE_ppa006626mg	24	0.162251	14	0.05696	1.51021	0.00128185	0.00156238
Pbr000142.1	3330	gi|470114171|ref|XP_004293290.1| PREDICTED: soluble starch synthase 3, chloroplastic/amyloplastic-like	4980	12.2233	5057	7.46994	0.710465	1.20164e-138	8.00857e-138
Pbr000143.1	222	gi|147785392|emb|CAN68680.1| hypothetical protein VITISV_041943	0.5	0.0184086	0.5	0.0110786	0.732601	1	1
Pbr000144.1	1104	gi|595862673|ref|XP_007211447.1| hypothetical protein PRUPE_ppa007263mg	40959	303.238	42070	187.444	0.693989	0	0
Pbr000145.1	4233	gi|595896044|ref|XP_007213734.1| hypothetical protein PRUPE_ppa000251mg	1557	3.00638	1293	1.50251	1.00065	1.30076e-78	5.54182e-78
Pbr000146.1	1026	gi|428135690|gb|AFY97687.1| peroxidase 4	88666	706.339	15003	71.9282	3.29573	0	0
Pbr000147.1	2100	gi|595892707|ref|XP_007213569.1| hypothetical protein PRUPE_ppa015744mg	6	0.0233526	0.5	0.00117117	4.31756	0.0046578	0.00551576
Pbr000148.1	1632	gi|39546555|gb|AAR28084.1| calcium-dependent protein kinase	1420	7.11167	530	1.59744	2.15443	3.50356e-219	3.48929e-218
Pbr000149.1	618	gi|470114161|ref|XP_004293285.1| PREDICTED: uncharacterized protein LOC101291898	37669	498.194	14112	112.323	2.14906	0	0
Pbr000150.1	546	gi|595907234|ref|XP_007214182.1| hypothetical protein PRUPE_ppa019708mg, partial	1	0.0149696	0.5	0.00450449	1.7326	1	1
Pbr000151.1	1791	gi|595882887|ref|XP_007212685.1| hypothetical protein PRUPE_ppa018478mg, partial	0.5	0.0022818	0.5	0.00137323	0.732601	1	1
Pbr000152.1	222	gi|595887505|ref|XP_007213393.1| hypothetical protein PRUPE_ppa026275mg	0.5	0.0184086	0.5	0.0110786	0.732601	1	1
Pbr000153.1	1503	gi|595863465|ref|XP_007211589.1| hypothetical protein PRUPE_ppa005381mg	564	3.06707	313	1.02436	1.58213	1.12695e-58	3.95552e-58
Pbr000154.1	342	No hit in NR database	8	0.191191	58	0.8342	-2.12538	8.99256e-07	1.25881e-06
Pbr000155.1	1530	gi|470118292|ref|XP_004295265.1| PREDICTED: protein TRANSPARENT TESTA 12-like	18	0.0961578	0.5	0.00160749	5.90253	3.55494e-07	5.05086e-07
Pbr000156.1	504	gi|110083901|gb|ABG49123.1| dehydroascorbate reductase	140	2.27039	60	0.585584	1.95499	1.15519e-20	2.34191e-20
Pbr000157.1	207	No hit in NR database	57	2.25065	84	1.99608	0.173173	0.473134	0.491126
Pbr000158.1	1551	gi|470118292|ref|XP_004295265.1| PREDICTED: protein TRANSPARENT TESTA 12-like	622	3.2778	305	0.96729	1.76071	8.3091e-75	3.41743e-74
Pbr000159.1	1530	gi|470114155|ref|XP_004293282.1| PREDICTED: protein TRANSPARENT TESTA 12-like	295	1.57592	365	1.17346	0.425419	0.000124143	0.000159345
Pbr000160.1	342	gi|595882861|ref|XP_007212680.1| hypothetical protein PRUPE_ppa018445mg	0.5	0.0119494	0.5	0.00719138	0.732601	1	1
Pbr000161.1	1488	gi|595871136|ref|XP_007212017.1| hypothetical protein PRUPE_ppa004848mg	1452	7.97567	1003	3.31563	1.26632	2.19103e-106	1.16983e-105
Pbr000162.1	1650	gi|595881250|ref|XP_007212381.1| hypothetical protein PRUPE_ppa003788mg	2182	10.8087	1876	5.59265	0.950592	1.29394e-100	6.60925e-100
Pbr000163.3	1398	gi|595904165|ref|XP_007213962.1| hypothetical protein PRUPE_ppa004994mg	184	1.07576	268	0.942966	0.190073	0.15837	0.170762
Pbr000164.1	1899	gi|587900077|gb|EXB88424.1| Zinc finger MYND domain-containing protein 15	101	0.43471	18	0.0466247	3.22089	1.13814e-25	2.54198e-25
Pbr000165.1	420	gi|595888402|ref|XP_007213427.1| hypothetical protein PRUPE_ppa025583mg	68	1.32331	0.5	0.00585584	7.82006	5.24932e-21	1.07096e-20
Pbr000166.1	822	gi|595865270|ref|XP_007211921.1| hypothetical protein PRUPE_ppa010583mg	373	3.70886	802	4.79922	-0.371826	1.48711e-05	1.98662e-05
Pbr000167.1	876	gi|595864357|ref|XP_007211755.1| hypothetical protein PRUPE_ppa009482mg	389	3.62952	706	3.96432	-0.127297	0.146708	0.15857
Pbr000168.1	1179	gi|595901483|ref|XP_007213886.1| hypothetical protein PRUPE_ppa006876mg	690	4.78342	521	2.17366	1.13791	8.84192e-44	2.59812e-43
Pbr000169.1	2004	gi|470118278|ref|XP_004295258.1| PREDICTED: chaperone protein ClpB1-like	979	3.9929	1164	2.85709	0.48289	3.92708e-15	7.03184e-15
Pbr000171.1	1176	gi|595905228|ref|XP_007214037.1| hypothetical protein PRUPE_ppa017415mg	0.5	0.00347509	0.5	0.00209137	0.732601	1	1
Pbr000172.1	435	gi|595885341|ref|XP_007213139.1| hypothetical protein PRUPE_ppa024517mg	185	3.47605	50	0.565391	2.62013	1.7136e-37	4.62355e-37
Pbr000173.1	3951	gi|595895619|ref|XP_007213728.1| hypothetical protein PRUPE_ppa000303mg	1415	2.9272	759	0.944938	1.63123	9.39258e-151	6.69309e-150
Pbr000174.1	387	gi|470114135|ref|XP_004293272.1| PREDICTED: adenosine deaminase-like protein-like	0.5	0.01056	0.5	0.00635517	0.732601	1	1
Pbr000175.1	2205	gi|470119918|ref|XP_004296057.1| PREDICTED: tyrosine-sulfated glycopeptide receptor 1-like	0.5	0.00185338	0.5	0.0011154	0.732601	1	1
Pbr000176.1	1716	gi|596050449|ref|XP_007220562.1| hypothetical protein PRUPE_ppa003298mg	0.5	0.00238153	0.5	0.00143325	0.732601	1	1
Pbr000177.1	1371	gi|595864754|ref|XP_007211830.1| hypothetical protein PRUPE_ppa004523mg	0.5	0.00298082	0.5	0.00179391	0.732601	1	1
Pbr000178.1	726	gi|593694450|ref|XP_007147746.1| hypothetical protein PHAVU_006G151500g	0.5	0.00562907	0.5	0.00338768	0.732601	1	1
Pbr000179.1	2916	gi|595894819|ref|XP_007213705.1| hypothetical protein PRUPE_ppa000684mg	1609	4.50995	1208	2.03774	1.14614	8.70725e-101	4.45452e-100
Pbr000180.1	2172	gi|595913192|ref|XP_007214541.1| hypothetical protein PRUPE_ppa001875mg	1379	5.18929	790	1.7891	1.5363	6.876e-135	4.4718e-134
Pbr000181.1	174	gi|595881601|ref|XP_007212448.1| hypothetical protein PRUPE_ppa017248mg	0.5	0.0234868	0.5	0.0141348	0.732601	1	1
Pbr000182.1	450	gi|595884307|ref|XP_007212949.1| hypothetical protein PRUPE_ppa022110mg	776	14.0946	930	10.1657	0.471427	7.76316e-12	1.27855e-11
Pbr000183.1	1677	gi|595903747|ref|XP_007213952.1| hypothetical protein PRUPE_ppa003697mg	7	0.0341168	85	0.249318	-2.86944	1.69315e-12	2.83677e-12
Pbr000184.1	261	gi|595909807|ref|XP_007214294.1| hypothetical protein PRUPE_ppb011119mg	0.5	0.0156579	0.5	0.00942319	0.732601	1	1
Pbr000185.1	1038	gi|595863113|ref|XP_007211522.1| hypothetical protein PRUPE_ppa008096mg	1201	9.4569	778	3.68681	1.35899	2.7113e-98	1.35866e-97
Pbr000186.1	1761	gi|595883056|ref|XP_007212718.1| hypothetical protein PRUPE_ppa018797mg	104	0.4827	307	0.857526	-0.829054	3.40895e-08	5.01932e-08
Pbr000187.1	900	gi|187372986|gb|ACD03227.1| xyloglucan endotransglucosylase/hydrolase 3	218	1.97978	324	1.77081	0.160935	0.191354	0.205224
Pbr000188.2	342	gi|595881391|ref|XP_007212406.1| hypothetical protein PRUPE_ppa016425mg, partial	830	19.8361	635	9.13305	1.11896	5.89554e-51	1.89793e-50
Pbr000189.1	225	gi|566164465|ref|XP_006383940.1| hypothetical protein POPTR_0004s02060g	245	8.89993	118	2.57969	1.7866	4.03641e-31	9.8791e-31
Pbr000190.1	1167	gi|460405695|ref|XP_004248311.1| PREDICTED: polyubiquitin-like isoform 1	72875	510.4	25284	106.572	2.2598	0	0
Pbr000191.1	903	gi|595864029|ref|XP_007211697.1| hypothetical protein PRUPE_ppa009237mg	853	7.72084	1803	9.82147	-0.347181	1.1378e-09	1.75795e-09
Pbr000192.1	1185	gi|595887087|ref|XP_007213365.1| hypothetical protein PRUPE_ppa026799mg	0.5	0.0034487	0.5	0.00207549	0.732601	1	1
Pbr000193.1	1275	gi|595904618|ref|XP_007213991.1| hypothetical protein PRUPE_ppa006675mg	473	3.03217	859	3.31399	-0.128217	0.106936	0.116699
Pbr000194.1	618	gi|595873915|ref|XP_007212063.1| hypothetical protein PRUPE_ppa011520mg	460	6.08377	307	2.44353	1.316	5.56735e-37	1.48992e-36
Pbr000195.1	684	gi|595892902|ref|XP_007213575.1| hypothetical protein PRUPE_ppa015351mg	72	0.860359	0.5	0.00359569	7.90253	5.41848e-22	1.12891e-21
Pbr000196.1	582	gi|595882301|ref|XP_007212567.1| hypothetical protein PRUPE_ppa015540mg	0.5	0.00702183	0.5	0.00422586	0.732601	1	1
Pbr000197.1	867	gi|470118254|ref|XP_004295246.1| PREDICTED: UDP-3-O-acylglucosamine N-acyltransferase-like	18	0.16969	143	0.811307	-2.25735	1.17256e-15	2.12383e-15
Pbr000198.1	1134	gi|470114094|ref|XP_004293252.1| PREDICTED: cysteine-rich receptor-like protein kinase 25-like	0.5	0.0036038	4	0.0173506	-2.2674	1	1
Pbr000199.1	264	gi|595799059|ref|XP_007201487.1| hypothetical protein PRUPE_ppa016559mg, partial	0.5	0.0154799	0.5	0.00931611	0.732601	1	1
Pbr000200.1	546	gi|595857590|ref|XP_007210575.1| hypothetical protein PRUPE_ppa004403mg	0.5	0.00748481	94	0.846844	-6.82199	5.8148e-19	1.13857e-18
Pbr000201.1	1428	gi|595888951|ref|XP_007213440.1| hypothetical protein PRUPE_ppa025278mg, partial	304	1.74	187	0.644142	1.43363	2.9161e-28	6.80346e-28
Pbr000202.1	1266	gi|595884195|ref|XP_007212929.1| hypothetical protein PRUPE_ppa022450mg	133	0.85866	194	0.753766	0.18797	0.235456	0.250828
Pbr000203.1	507	gi|595851468|ref|XP_007210123.1| hypothetical protein PRUPE_ppa022411mg	0.5	0.00806056	0.5	0.00485099	0.732601	1	1
Pbr000204.1	168	No hit in NR database	0.5	0.0243256	0.5	0.0146396	0.732601	1	1
Pbr000205.4	2040	gi|595893278|ref|XP_007213610.1| hypothetical protein PRUPE_ppa002309mg	1862	7.46024	981	2.36541	1.65713	3.47402e-202	3.22035e-201
Pbr000206.1	1365	gi|595863487|ref|XP_007211594.1| hypothetical protein PRUPE_ppa005423mg	95	0.568845	301	1.08468	-0.931163	1.63719e-09	2.51341e-09
Pbr000207.1	717	gi|595865363|ref|XP_007211937.1| hypothetical protein PRUPE_ppa010730mg	3518	40.1033	3328	22.8314	0.812701	6.51805e-124	3.96259e-123
Pbr000208.1	537	gi|595876868|ref|XP_007212226.1| hypothetical protein PRUPE_ppa013342mg	3155	48.0207	7711	70.6325	-0.556677	1.95961e-84	8.7498e-84
Pbr000209.1	2403	gi|595913986|ref|XP_007214637.1| hypothetical protein PRUPE_ppa001567mg	349	1.18707	24	0.0491276	4.59472	3.20499e-106	1.70952e-105
Pbr000210.1	735	gi|595865788|ref|XP_007211975.1| hypothetical protein PRUPE_ppa010884mg	210969	2346.04	130764	875.123	1.42267	0	0
Pbr000211.1	1101	gi|595906575|ref|XP_007214139.1| hypothetical protein PRUPE_ppa018382mg, partial	244	1.81136	445	1.98811	-0.134324	0.224633	0.239683
Pbr000212.1	1086	gi|595884220|ref|XP_007212934.1| hypothetical protein PRUPE_ppa021947mg	0.5	0.00376308	0.5	0.00226469	0.732601	1	1
Pbr000213.1	1068	gi|595906575|ref|XP_007214139.1| hypothetical protein PRUPE_ppa018382mg, partial	0.5	0.0038265	0.5	0.00230286	0.732601	1	1
Pbr000214.1	1176	gi|595923729|ref|XP_007214850.1| hypothetical protein PRUPE_ppa006690mg	14931	103.773	11860	49.6073	1.06481	0	0
Pbr000215.1	399	gi|595904502|ref|XP_007213979.1| hypothetical protein PRUPE_ppa013252mg	7478	153.185	4109	50.6561	1.59647	0	0
Pbr000216.1	534	gi|595906841|ref|XP_007214159.1| hypothetical protein PRUPE_ppa018945mg	28	0.428568	52	0.478995	-0.160484	0.621522	0.637933
Pbr000217.1	1020	gi|343082720|gb|AEL79861.1| anthocyanidin reductase	13537	108.474	1177	5.67603	4.25632	0	0
Pbr000218.1	1020	gi|343082718|gb|AEL79860.1| anthocyanidin reductase	2025	16.2266	2698	13.011	0.318632	1.69643e-14	2.98731e-14
Pbr000219.1	1191	gi|595905679|ref|XP_007214071.1| hypothetical protein PRUPE_ppa017657mg	0.5	0.00343132	0.5	0.00206503	0.732601	1	1
Pbr000220.1	1995	gi|595862164|ref|XP_007211345.1| hypothetical protein PRUPE_ppa002910mg	7582	31.0631	9919	24.4565	0.344984	1.28522e-57	4.45956e-57
Pbr000221.1	1620	gi|595886134|ref|XP_007213283.1| hypothetical protein PRUPE_ppa1027188mg	400	2.01813	358	1.08702	0.892641	5.25635e-18	1.00775e-17
Pbr000222.1	3810	gi|470148233|ref|XP_004309673.1| PREDICTED: uncharacterized protein LOC101301741	4841	10.3852	5509	7.1124	0.546115	4.57608e-85	2.05425e-84
Pbr000223.1	1611	gi|433288603|gb|AGB14626.1| (E)-nerolidol synthase	438	2.22219	154	0.470212	2.2406	2.67307e-72	1.07322e-71
Pbr000224.1	1689	gi|595901297|ref|XP_007213872.1| hypothetical protein PRUPE_ppa003380mg	128	0.619418	112	0.32618	0.925246	4.6077e-07	6.51292e-07
Pbr000225.1	438	gi|595883852|ref|XP_007212868.1| hypothetical protein PRUPE_ppa021593mg, partial	0.5	0.00933038	0.5	0.00561519	0.732601	1	1
Pbr000226.1	486	gi|595875395|ref|XP_007212179.1| hypothetical protein PRUPE_ppa012633mg	294	4.94441	217	2.1963	1.17072	1.93286e-20	3.8994e-20
Pbr000227.1	942	gi|595885463|ref|XP_007213161.1| hypothetical protein PRUPE_ppa025399mg	5179	44.9364	2487	12.9865	1.79087	0	0
Pbr000228.1	1320	gi|595863953|ref|XP_007211684.1| hypothetical protein PRUPE_ppa005924mg	435	2.69351	467	1.74025	0.630194	2.68517e-11	4.35444e-11
Pbr000229.1	612	gi|255555109|ref|XP_002518592.1| Flavoprotein wrbA, putative	23689	316.372	27285	219.301	0.52871	0	0
Pbr000230.1	1146	gi|595862768|ref|XP_007211462.1| hypothetical protein PRUPE_ppa007402mg	1663	11.8607	1818	7.80329	0.604037	4.30843e-36	1.13794e-35
Pbr000231.1	2526	gi|470118570|ref|XP_004295400.1| PREDICTED: G-type lectin S-receptor-like serine/threonine-protein kinase RKS1-like	1264	4.08994	3238	6.30539	-0.624506	1.82418e-44	5.411e-44
Pbr000232.1	2295	gi|595913993|ref|XP_007214638.1| hypothetical protein PRUPE_ppa001615mg	873	3.1091	523	1.12095	1.47177	6.24258e-81	2.70964e-80
Pbr000233.1	498	gi|595893865|ref|XP_007213654.1| hypothetical protein PRUPE_ppa001414mg	220	3.61074	315	3.11136	0.214752	0.0826998	0.0909086
Pbr000234.1	2235	gi|587943020|gb|EXC29553.1| G-type lectin S-receptor-like serine/threonine-protein kinase RKS1	1430	5.22952	1753	3.85809	0.43879	3.46562e-18	6.66632e-18
Pbr000235.1	1149	gi|595893865|ref|XP_007213654.1| hypothetical protein PRUPE_ppa001414mg	0.5	0.00355675	45	0.192646	-5.75925	4.19337e-10	6.55912e-10
Pbr000236.1	2295	gi|595913993|ref|XP_007214638.1| hypothetical protein PRUPE_ppa001615mg	961	3.4225	1483	3.17853	0.10669	0.066385	0.073391
Pbr000237.1	1179	gi|595893865|ref|XP_007213654.1| hypothetical protein PRUPE_ppa001414mg	44	0.30503	164	0.684224	-1.16552	8.8099e-08	1.27825e-07
Pbr000238.1	2157	gi|595913993|ref|XP_007214638.1| hypothetical protein PRUPE_ppa001615mg	1028	3.89535	1679	3.82886	0.0248387	0.653893	0.670122
Pbr000239.1	873	gi|595893865|ref|XP_007213654.1| hypothetical protein PRUPE_ppa001414mg	105	0.983056	187	1.05365	-0.100048	0.555326	0.572844
Pbr000240.1	2535	gi|470118570|ref|XP_004295400.1| PREDICTED: G-type lectin S-receptor-like serine/threonine-protein kinase RKS1-like	668	2.15378	1452	2.81746	-0.387521	1.39162e-09	2.14115e-09
Pbr000241.1	216	gi|595893865|ref|XP_007213654.1| hypothetical protein PRUPE_ppa001414mg	0.5	0.0189199	0.5	0.0113864	0.732601	1	1
Pbr000242.1	1164	gi|595893865|ref|XP_007213654.1| hypothetical protein PRUPE_ppa001414mg	147	1.03221	247	1.04379	-0.0160942	0.911902	0.917315
Pbr000243.1	1038	gi|595913993|ref|XP_007214638.1| hypothetical protein PRUPE_ppa001615mg	1276	10.0475	959	4.54454	1.14463	3.71263e-80	1.59891e-79
Pbr000244.1	459	gi|595893865|ref|XP_007213654.1| hypothetical protein PRUPE_ppa001414mg	212	3.77508	193	2.0683	0.868064	7.82754e-10	1.21458e-09
Pbr000245.1	156	gi|502078191|ref|XP_004485866.1| PREDICTED: protein IQ-DOMAIN 1-like isoform X1	0.5	0.0261968	0.5	0.0157657	0.732601	1	1
Pbr000246.9	5013	gi|470118536|ref|XP_004295383.1| PREDICTED: uncharacterized protein LOC101312330	1784	2.90871	1989	1.95167	0.575673	1.52851e-35	4.00557e-35
Pbr000247.1	276	gi|596293719|ref|XP_007226716.1| hypothetical protein PRUPE_ppa019842mg	0.5	0.0148069	0.5	0.00891106	0.732601	1	1
Pbr000248.1	4641	gi|595905693|ref|XP_007214072.1| hypothetical protein PRUPE_ppa017664mg	632	1.11303	541	0.573395	0.956897	1.00577e-30	2.44489e-30
Pbr000249.2	2082	gi|595905693|ref|XP_007214072.1| hypothetical protein PRUPE_ppa017664mg	273	1.07173	289	0.682788	0.650432	5.67366e-08	8.29568e-08
Pbr000250.1	2619	gi|595905693|ref|XP_007214072.1| hypothetical protein PRUPE_ppa017664mg	237	0.739633	809	1.51943	-1.03865	2.65472e-27	6.10651e-27
Pbr000251.1	2511	gi|595893499|ref|XP_007213623.1| hypothetical protein PRUPE_ppa002243mg	1828	5.95022	2044	4.00408	0.571472	6.37105e-36	1.67945e-35
Pbr000252.1	600	gi|595882451|ref|XP_007212596.1| hypothetical protein PRUPE_ppa016047mg	0.5	0.00681117	54	0.442701	-6.02229	8.11129e-12	1.3349e-11
Pbr000253.1	153	No hit in NR database	0.5	0.0267105	0.5	0.0160749	0.732601	1	1
Pbr000254.1	339	gi|595904545|ref|XP_007213983.1| hypothetical protein PRUPE_ppa013577mg	21	0.506317	80	1.1608	-1.19701	0.000135379	0.000173282
Pbr000255.1	429	gi|302398753|gb|ADL36671.1| COL domain class transcription factor	0.5	0.00952612	66	0.756755	-6.31179	4.92654e-14	8.58407e-14
Pbr000256.1	732	gi|595865584|ref|XP_007211971.1| hypothetical protein PRUPE_ppa010857mg	3701	41.3248	3354	22.5383	0.874633	2.16246e-147	1.51182e-146
Pbr000257.1	912	gi|595863976|ref|XP_007211688.1| hypothetical protein PRUPE_ppa009151mg	1632	14.6261	1934	10.4311	0.487654	1.36316e-24	2.97731e-24
Pbr000258.2	837	gi|595865336|ref|XP_007211932.1| hypothetical protein PRUPE_ppa010659mg	4126	40.2909	5073	29.8131	0.434505	1.64438e-48	5.12876e-48
Pbr000259.1	1761	gi|595913999|ref|XP_007214639.1| hypothetical protein PRUPE_ppa001616mg	21	0.0974682	56	0.156422	-0.682437	0.0465672	0.0520386
Pbr000260.1	1020	gi|587865850|gb|EXB55366.1| Putative glucose-6-phosphate 1-epimerase	105	0.84138	103	0.496713	0.760346	0.000112703	0.000144887
Pbr000261.1	720	gi|71041098|gb|AAZ20437.1| MYB21	48	0.544894	0.5	0.00341591	7.31756	7.26738e-16	1.32318e-15
Pbr000262.1	2271	gi|595906453|ref|XP_007214131.1| hypothetical protein PRUPE_ppa018036mg	198	0.712609	58	0.125626	2.50398	4.00961e-38	1.09236e-37
Pbr000263.1	960	gi|595881738|ref|XP_007212474.1| hypothetical protein PRUPE_ppa015093mg	52	0.442726	28	0.143468	1.62569	5.70139e-07	8.03561e-07
Pbr000264.1	1341	gi|595863913|ref|XP_007211679.1| hypothetical protein PRUPE_ppa005876mg	1471	8.96576	1182	4.33568	1.04817	4.00833e-80	1.72512e-79
Pbr000265.1	1263	gi|595864243|ref|XP_007211738.1| hypothetical protein PRUPE_ppa006222mg	748	4.84063	662	2.57824	0.908808	3.30413e-33	8.35197e-33
Pbr000266.1	3141	gi|595894232|ref|XP_007213684.1| hypothetical protein PRUPE_ppa000920mg	1845	4.801	1824	2.85644	0.749116	1.79744e-57	6.2223e-57
Pbr000267.1	2055	gi|595914148|ref|XP_007214659.1| hypothetical protein PRUPE_ppa002817mg	480	1.90912	347	0.830589	1.2007	1.34886e-33	3.43141e-33
Pbr000268.1	1044	gi|302398945|gb|ADL36767.1| MYB domain class transcription factor	14	0.109605	0.5	0.0023558	5.53996	7.20216e-06	9.7328e-06
Pbr000269.1	1227	gi|595865457|ref|XP_007211955.1| hypothetical protein PRUPE_ppa006452mg	1638	10.9112	1269	5.08728	1.10084	3.06893e-96	1.51133e-95
Pbr000270.1	255	gi|595904701|ref|XP_007213997.1| hypothetical protein PRUPE_ppa014141mg	135	4.3271	404	7.79309	-0.848795	1.04855e-10	1.67091e-10
Pbr000271.1	423	gi|595887530|ref|XP_007213395.1| hypothetical protein PRUPE_ppa026297mg	1506	29.0997	1113	12.9427	1.16887	2.07769e-97	1.03414e-96
Pbr000272.1	792	gi|595865000|ref|XP_007211872.1| hypothetical protein PRUPE_ppa010151mg	4110	42.415	5983	37.1589	0.19087	2.17501e-11	3.53381e-11
Pbr000273.1	252	gi|595880922|ref|XP_007212320.1| hypothetical protein PRUPE_ppa014198mg	0.5	0.0162171	0.5	0.00975973	0.732601	1	1
Pbr000274.1	1560	gi|595864677|ref|XP_007211815.1| hypothetical protein PRUPE_ppa004219mg	10082	52.8233	10632	33.5242	0.65597	2.75402e-242	2.99091e-241
Pbr000275.1	1770	gi|595914164|ref|XP_007214661.1| hypothetical protein PRUPE_ppa003268mg	6664	30.7727	3321	9.2292	1.73737	0	0
Pbr000276.2	1707	gi|595893056|ref|XP_007213588.1| hypothetical protein PRUPE_ppa003070mg	357	1.70938	34	0.0979747	4.12492	4.09013e-103	2.12963e-102
Pbr000277.1	1698	gi|595914207|ref|XP_007214667.1| hypothetical protein PRUPE_ppa003286mg	1352	6.50792	839	2.43048	1.42095	5.30344e-118	3.09133e-117
Pbr000278.1	849	gi|595864491|ref|XP_007211781.1| hypothetical protein PRUPE_ppa009687mg	806	7.75944	161	0.932796	3.05632	1.66426e-183	1.40503e-182
Pbr000279.2	1491	gi|595892592|ref|XP_007213566.1| hypothetical protein PRUPE_ppa015772mg	9	0.0493365	22	0.0725794	-0.556906	0.298172	0.315352
Pbr000280.1	627	gi|595874825|ref|XP_007212141.1| hypothetical protein PRUPE_ppa012223mg	770	10.0375	968	7.5941	0.402452	3.88505e-09	5.9025e-09
Pbr000281.1	1287	gi|595865449|ref|XP_007211953.1| hypothetical protein PRUPE_ppa006422mg	674	4.2804	690	2.63718	0.698753	1.01476e-19	2.01706e-19
Pbr000282.1	1914	gi|595893096|ref|XP_007213593.1| hypothetical protein PRUPE_ppa002740mg	4993	21.3218	6478	16.6482	0.356959	5.54549e-41	1.57172e-40
Pbr000283.1	621	gi|595874053|ref|XP_007212076.1| hypothetical protein PRUPE_ppa011686mg	288	3.79057	424	3.35848	0.174605	0.104059	0.113704
Pbr000284.1	1488	gi|595868243|ref|XP_007211993.1| hypothetical protein PRUPE_ppa004781mg	2913	16.0008	4062	13.4278	0.252916	1.49814e-13	2.57664e-13
Pbr000285.1	2682	gi|595883519|ref|XP_007212804.1| hypothetical protein PRUPE_ppa001220mg	5173	15.7647	6773	12.422	0.343807	1.25275e-39	3.48622e-39
Pbr000286.1	912	gi|595887725|ref|XP_007213408.1| hypothetical protein PRUPE_ppa026160mg	0.5	0.00448104	84	0.453057	-6.65972	3.08932e-17	5.80656e-17
Pbr000287.1	630	gi|595873848|ref|XP_007212055.1| hypothetical protein PRUPE_ppa011462mg	2468	32.019	1851	14.4522	1.14764	7.46386e-154	5.41234e-153
Pbr000288.1	2760	gi|595852842|ref|XP_007210384.1| hypothetical protein PRUPE_ppa001061mg	4724	13.9896	4790	8.5368	0.712584	2.66396e-132	1.70726e-131
Pbr000289.1	1104	gi|595863044|ref|XP_007211509.1| hypothetical protein PRUPE_ppa007964mg	10454	77.3957	13666	60.8893	0.346065	3.38042e-79	1.44494e-78
Pbr000290.1	1353	gi|595838667|ref|XP_007207698.1| hypothetical protein PRUPE_ppa024060mg, partial	0.5	0.00302048	0.5	0.00181778	0.732601	1	1
Pbr000291.1	1470	gi|595865444|ref|XP_007211952.1| hypothetical protein PRUPE_ppa006407mg	533	2.96356	291	0.973742	1.60572	1.03231e-56	3.5472e-56
Pbr000292.1	885	gi|595864134|ref|XP_007211718.1| hypothetical protein PRUPE_ppa009378mg	740	6.83426	724	4.02405	0.764136	7.37861e-25	1.61897e-24
Pbr000293.1	1071	gi|595863439|ref|XP_007211584.1| hypothetical protein PRUPE_ppa008582mg	12028	91.7925	14726	67.6338	0.440632	2.11543e-141	1.42978e-140
Pbr000294.2	987	gi|595864093|ref|XP_007211709.1| hypothetical protein PRUPE_ppa009322mg	1811	14.997	1846	9.1999	0.704985	6.07339e-51	1.9546e-50
Pbr000295.1	876	gi|595863803|ref|XP_007211655.1| hypothetical protein PRUPE_ppa008969mg	318	2.96706	251	1.40941	1.07394	2.48084e-19	4.89146e-19
Pbr000296.1	1650	gi|595881240|ref|XP_007212379.1| hypothetical protein PRUPE_ppa003771mg	651	3.22478	371	1.10601	1.54384	3.85847e-65	1.45221e-64
Pbr000297.1	186	gi|587861983|gb|EXB51806.1| hypothetical protein L484_006379	460	20.2138	1527	40.3826	-0.998394	5.62617e-47	1.71934e-46
Pbr000298.1	195	gi|359496315|ref|XP_003635207.1| PREDICTED: uncharacterized protein LOC100853563	1789	74.9858	2257	56.9332	0.397348	7.28645e-19	1.42373e-18
Pbr000299.1	1329	gi|595901473|ref|XP_007213885.1| hypothetical protein PRUPE_ppa006862mg	3204	19.7047	3291	12.1807	0.693949	2.45187e-86	1.11419e-85
Pbr000300.1	441	gi|296084467|emb|CBI25026.3| unnamed protein product	1677	31.0812	1443	16.0952	0.949412	1.30018e-77	5.4876e-77
Pbr000301.1	870	gi|595864375|ref|XP_007211759.1| hypothetical protein PRUPE_ppa009511mg	4700	44.1552	5889	33.2959	0.407239	5.52114e-49	1.73182e-48
Pbr000302.1	1212	gi|595865453|ref|XP_007211954.1| hypothetical protein PRUPE_ppa006425mg	755	5.09152	635	2.57715	0.982321	6.41077e-38	1.74098e-37
Pbr000303.1	1428	gi|595874074|ref|XP_007212081.1| hypothetical protein PRUPE_ppa005047mg	0.5	0.00286184	0.5	0.00172231	0.732601	1	1
Pbr000304.1	198	No hit in NR database	0.5	0.0206399	0.5	0.0124215	0.732601	1	1
Pbr000305.1	2673	gi|595893848|ref|XP_007213652.1| hypothetical protein PRUPE_ppa001393mg	4313	13.1881	3783	6.96155	0.921762	4.00244e-187	3.45339e-186
Pbr000306.1	2244	gi|595886878|ref|XP_007213353.1| hypothetical protein PRUPE_ppa027145mg, partial	758	2.76089	541	1.18589	1.21917	2.8336e-53	9.38869e-53
Pbr000307.1	966	gi|595909746|ref|XP_007214287.1| hypothetical protein PRUPE_ppa026706mg	63	0.533048	18	0.0916566	2.53996	2.13079e-13	3.6543e-13
Pbr000308.1	483	gi|587968898|gb|EXC53902.1| hypothetical protein L484_002472	135	2.28449	27	0.27497	3.05453	3.08987e-32	7.70206e-32
Pbr000309.1	1119	gi|470110991|ref|XP_004291738.1| PREDICTED: kelch-like protein 8-like	0.5	0.0036521	0.5	0.0021979	0.732601	1	1
Pbr000310.1	300	gi|595882124|ref|XP_007212542.1| hypothetical protein PRUPE_ppa015232mg	85	2.3158	57	0.934592	1.3091	5.35293e-08	7.83201e-08
Pbr000311.1	729	gi|255560784|ref|XP_002521405.1| Protein C20orf11, putative	2169	24.3184	1959	13.2183	0.879513	5.34525e-88	2.46343e-87
Pbr000312.1	4170	gi|470114590|ref|XP_004293494.1| PREDICTED: uncharacterized protein LOC101304746	8762	17.174	10531	12.4223	0.46729	3.74293e-115	2.13618e-114
Pbr000313.1	966	gi|595863167|ref|XP_007211531.1| hypothetical protein PRUPE_ppa008252mg	568	4.8059	473	2.40853	0.996651	1.31075e-29	3.12851e-29
Pbr000314.1	1443	gi|595874068|ref|XP_007212080.1| hypothetical protein PRUPE_ppa005035mg	0.5	0.00283209	0.5	0.0017044	0.732601	1	1
Pbr000315.1	1125	gi|302399021|gb|ADL36805.1| NAC domain class transcription factor	12	0.087183	17	0.0743301	0.2301	0.664962	0.681069
Pbr000316.1	1182	gi|595862604|ref|XP_007211432.1| hypothetical protein PRUPE_ppa007136mg	1761	12.1771	501	2.08492	2.54611	0	0
Pbr000317.1	1221	gi|595862604|ref|XP_007211432.1| hypothetical protein PRUPE_ppa007136mg	384	2.57051	0.5	0.00201429	10.3176	1.51592e-81	6.61437e-81
Pbr000318.1	564	gi|595881857|ref|XP_007212498.1| hypothetical protein PRUPE_ppa017573mg	0.5	0.00724593	0.5	0.00436073	0.732601	1	1
Pbr000319.1	2535	gi|595884782|ref|XP_007213034.1| hypothetical protein PRUPE_ppa023167mg	8277	26.6869	6014	11.6695	1.19338	0	0
Pbr000320.1	2463	gi|460376682|ref|XP_004234126.1| PREDICTED: uncharacterized protein LOC101261888	841	2.79084	383	0.764897	1.86736	9.42091e-109	5.1276e-108
Pbr000321.4	1761	gi|388254197|gb|ADF59058.2| polyphenol oxidase IV	2421	11.2367	2273	6.34905	0.823606	8.03854e-88	3.69682e-87
Pbr000322.1	1803	gi|384563681|gb|AFI08582.1| polyphenol oxidase IIb	53	0.240261	0.5	0.00136409	7.46052	3.46307e-17	6.50058e-17
Pbr000323.1	516	gi|397648623|gb|AFO55219.1| chloroplast polyphenol oxidase III	0.5	0.00791997	0.5	0.00476638	0.732601	1	1
Pbr000324.1	939	gi|384563685|gb|AFI08584.1| polyphenol oxidase V	777	6.7633	617	3.23212	1.06524	2.76254e-44	8.17654e-44
Pbr000325.1	1803	gi|384563681|gb|AFI08582.1| polyphenol oxidase IIb	52	0.235728	0.5	0.00136409	7.43304	6.33423e-17	1.18107e-16
Pbr000326.1	462	gi|595911598|ref|XP_007214365.1| hypothetical protein PRUPE_ppb020871mg, partial	868	15.3561	833	8.86893	0.791979	1.30144e-30	3.15679e-30
Pbr000327.1	543	gi|595874715|ref|XP_007212134.1| hypothetical protein PRUPE_ppa012175mg	391	5.88546	811	7.34665	-0.319933	0.000156266	0.000199523
Pbr000328.1	876	gi|595890838|ref|XP_007213508.1| hypothetical protein PRUPE_ppa020903mg	47	0.438528	58	0.325681	0.429209	0.122469	0.133141
Pbr000329.1	186	No hit in NR database	0.5	0.0219715	0.5	0.0132229	0.732601	1	1
Pbr000330.1	1728	gi|595865061|ref|XP_007211884.1| hypothetical protein PRUPE_ppa003626mg	6389	30.2199	10103	28.7591	0.071479	0.00141893	0.00172648
Pbr000331.1	1650	gi|595863293|ref|XP_007211557.1| hypothetical protein PRUPE_ppa004144mg	1547	7.66319	1229	3.66384	1.06459	2.78562e-86	1.26445e-85
Pbr000332.1	609	gi|568873785|ref|XP_006490007.1| PREDICTED: LRR receptor-like serine/threonine-protein kinase EFR-like	24	0.322105	0.5	0.00403851	6.31756	4.74934e-09	7.18958e-09
Pbr000333.1	1389	gi|595905306|ref|XP_007214045.1| hypothetical protein PRUPE_ppa015051mg	406	2.38906	197	0.697642	1.77588	4.9341e-50	1.56947e-49
Pbr000334.1	666	gi|356548759|ref|XP_003542767.1| PREDICTED: RNA polymerase-associated protein RTF1 homolog	8	0.0981791	204	1.50669	-3.93982	1.078e-35	2.83159e-35
Pbr000335.1	936	gi|595863839|ref|XP_007211661.1| hypothetical protein PRUPE_ppa008997mg	294	2.56729	629	3.30555	-0.364643	0.000166036	0.000211813
Pbr000336.2	1557	gi|587894273|gb|EXB82801.1| Epoxide hydrolase 2	125	0.656182	91	0.287489	1.19059	9.16523e-10	1.41991e-09
Pbr000337.1	969	gi|595913733|ref|XP_007214611.1| hypothetical protein PRUPE_ppa001140mg	90	0.75914	138	0.700525	0.115929	0.542206	0.559932
Pbr000338.1	2691	gi|595913733|ref|XP_007214611.1| hypothetical protein PRUPE_ppa001140mg	5070	15.3992	5174	9.4576	0.703306	1.15011e-138	7.66987e-138
Pbr000339.1	2805	gi|595913243|ref|XP_007214548.1| hypothetical protein PRUPE_ppa000988mg	4933	14.3741	3069	5.38186	1.4173	0	0
Pbr000340.1	1020	gi|595863179|ref|XP_007211532.1| hypothetical protein PRUPE_ppa008254mg	13100	104.972	9586	46.2281	1.18317	0	0
Pbr000341.1	1119	gi|595862749|ref|XP_007211458.1| hypothetical protein PRUPE_ppa007355mg	147	1.07372	666	2.92761	-1.44711	3.2079e-37	8.60971e-37
Pbr000342.1	3714	gi|255556001|ref|XP_002519035.1| conserved hypothetical protein	4289	9.43881	4030	5.33742	0.822462	1.04461e-153	7.56305e-153
Pbr000343.1	1386	gi|595864914|ref|XP_007211856.1| hypothetical protein PRUPE_ppa004769mg	452	2.6655	438	1.55446	0.777993	3.01592e-16	5.54745e-16
Pbr000344.1	672	gi|595913259|ref|XP_007214550.1| hypothetical protein PRUPE_ppa000947mg	33	0.401373	230	1.68355	-2.0685	6.90862e-22	1.43615e-21
Pbr000345.1	768	gi|595865108|ref|XP_007211892.1| hypothetical protein PRUPE_ppa010287mg	302	3.21402	41354	264.865	-6.36473	0	0
Pbr000346.2	1554	gi|470114622|ref|XP_004293510.1| PREDICTED: splicing factor U2af large subunit B-like	3148	16.5572	4017	12.7151	0.380918	1.13888e-29	2.71968e-29
Pbr000347.2	2166	gi|470114660|ref|XP_004293529.1| PREDICTED: uncharacterized protein LOC101314920	1756	6.62627	2442	5.54569	0.25683	5.87088e-09	8.85545e-09
Pbr000348.1	711	gi|595899818|ref|XP_007213835.1| hypothetical protein PRUPE_ppa010474mg	248	2.85092	294	2.03398	0.487125	6.70961e-05	8.7063e-05
Pbr000349.1	405	gi|595863397|ref|XP_007211574.1| hypothetical protein PRUPE_ppa008431mg	65	1.31178	57	0.69229	0.922078	0.000340165	0.000427714
Pbr000350.2	612	gi|595904265|ref|XP_007213966.1| hypothetical protein PRUPE_ppa011429mg	32	0.427368	66	0.53047	-0.311793	0.29251	0.30963
Pbr000351.1	1365	gi|595899331|ref|XP_007213816.1| hypothetical protein PRUPE_ppa005553mg	887	5.31122	1179	4.24864	0.322043	2.91694e-07	4.16083e-07
Pbr000352.3	1518	gi|595899695|ref|XP_007213830.1| hypothetical protein PRUPE_ppa004531mg	4529	24.3856	172	0.557346	5.45131	0	0
Pbr000353.1	2988	gi|595864919|ref|XP_007211857.1| hypothetical protein PRUPE_ppa004773mg	2939	8.03937	5893	9.70117	-0.271076	3.06641e-18	5.90784e-18
Pbr000354.1	1488	gi|595884470|ref|XP_007212982.1| hypothetical protein PRUPE_ppa022486mg	684	3.75713	685	2.26442	0.730493	1.76778e-21	3.64454e-21
Pbr000355.1	402	gi|595874379|ref|XP_007212104.1| hypothetical protein PRUPE_ppa011804mg	86	1.74854	0.5	0.00611804	8.15887	2.35815e-25	5.23414e-25
Pbr000356.1	729	gi|595863788|ref|XP_007211651.1| hypothetical protein PRUPE_ppa008909mg	946	10.6064	693	4.676	1.18159	6.26788e-63	2.30282e-62
Pbr000357.1	615	gi|595913572|ref|XP_007214590.1| hypothetical protein PRUPE_ppa024901mg	14	0.186061	0.5	0.00399911	5.53996	7.20216e-06	9.7328e-06
Pbr000358.1	369	gi|595877385|ref|XP_007212238.1| hypothetical protein PRUPE_ppa013416mg	6	0.132901	15	0.199955	-0.589327	0.366012	0.384135
Pbr000359.1	3651	gi|595913329|ref|XP_007214559.1| hypothetical protein PRUPE_ppa000425mg	6977	15.6192	7931	10.6852	0.547705	2.22905e-122	1.33862e-121
Pbr000360.1	495	gi|595885139|ref|XP_007213108.1| hypothetical protein PRUPE_ppa023491mg	22	0.363263	0.5	0.00496859	6.19203	1.95574e-08	2.90434e-08
Pbr000361.1	2559	gi|595894040|ref|XP_007213670.1| hypothetical protein PRUPE_ppa001031mg	6238	19.9241	2740	5.26682	1.91951	0	0
Pbr000362.1	825	gi|470115673|ref|XP_004294019.1| PREDICTED: 50S ribosomal protein L21, mitochondrial-like	369	3.65574	243	1.44884	1.33527	1.21646e-30	2.95286e-30
Pbr000363.1	2214	gi|595914060|ref|XP_007214647.1| hypothetical protein PRUPE_ppa001904mg	2183	8.05897	1887	4.1924	0.942818	2.58665e-99	1.30808e-98
Pbr000364.1	2676	gi|595894010|ref|XP_007213668.1| hypothetical protein PRUPE_ppa001082mg	4	0.0122174	38	0.0698499	-2.51533	1.0907e-05	1.46358e-05
Pbr000365.1	447	gi|595876247|ref|XP_007212206.1| hypothetical protein PRUPE_ppa012965mg	2467	45.1092	2918	32.1104	0.490379	1.12126e-36	2.98669e-36
Pbr000366.1	1773	gi|595862533|ref|XP_007211416.1| hypothetical protein PRUPE_ppa003865mg	4254	19.6106	1270	3.52341	2.47659	0	0
Pbr000367.1	2097	gi|595862314|ref|XP_007211372.1| hypothetical protein PRUPE_ppa002577mg	151	0.588548	533	1.25025	-1.08699	7.67212e-20	1.52874e-19
Pbr000368.3	1638	gi|470126624|ref|XP_004299283.1| PREDICTED: alpha-1,4-glucan-protein synthase [UDP-forming]-like	1026	5.11961	933	2.80179	0.869682	8.21183e-42	2.35077e-41
Pbr000369.1	879	gi|595864330|ref|XP_007211750.1| hypothetical protein PRUPE_ppa009430mg	78	0.725285	112	0.626755	0.210648	0.31049	0.327766
Pbr000370.1	399	gi|224035151|gb|ACN36651.1| unknown	0.5	0.0102424	0.5	0.00616404	0.732601	1	1
Pbr000371.1	1485	gi|595868258|ref|XP_007211995.1| hypothetical protein PRUPE_ppa004808mg	959	5.27832	1824	6.04181	-0.194902	0.000415677	0.000519669
Pbr000372.1	468	gi|595912858|ref|XP_007214498.1| hypothetical protein PRUPE_ppa018726mg	0.5	0.00873227	0.5	0.00525524	0.732601	1	1
Pbr000373.1	1701	gi|595865047|ref|XP_007211881.1| hypothetical protein PRUPE_ppa003548mg	3519	16.909	2597	7.50993	1.17092	1.49588e-225	1.52863e-224
Pbr000374.1	417	gi|595885039|ref|XP_007213090.1| hypothetical protein PRUPE_ppa021281mg, partial	0.5	0.00980025	0.5	0.00589797	0.732601	1	1
Pbr000375.1	753	gi|595903951|ref|XP_007213957.1| hypothetical protein PRUPE_ppa011198mg	77	0.835793	53	0.346218	1.27147	4.17161e-07	5.90343e-07
Pbr000376.1	372	gi|595883298|ref|XP_007212761.1| hypothetical protein PRUPE_ppa026481mg	0.5	0.0109858	0.5	0.00661143	0.732601	1	1
Pbr000377.1	3009	gi|595894492|ref|XP_007213696.1| hypothetical protein PRUPE_ppa000818mg	945	2.56692	1327	2.16929	0.242819	5.19576e-05	6.76325e-05
Pbr000378.1	360	gi|595877727|ref|XP_007212245.1| hypothetical protein PRUPE_ppa013498mg	161	3.65533	67	0.915463	1.99743	3.76488e-24	8.16815e-24
Pbr000379.1	1725	gi|595882706|ref|XP_007212647.1| hypothetical protein PRUPE_ppa018194mg	0.5	0.0023691	0.5	0.00142577	0.732601	1	1
Pbr000380.1	930	gi|595863833|ref|XP_007211658.1| hypothetical protein PRUPE_ppa008978mg	8898	78.2011	7002	37.0346	1.07831	0	0
Pbr000381.1	1497	gi|595884474|ref|XP_007212983.1| hypothetical protein PRUPE_ppa022488mg	36	0.196555	123	0.404159	-1.03999	2.39047e-05	3.16624e-05
Pbr000382.1	690	gi|595887936|ref|XP_007213414.1| hypothetical protein PRUPE_ppa025979mg, partial	0.5	0.00592276	10	0.0712885	-3.58933	0.00751868	0.00879002
Pbr000383.1	861	gi|595887936|ref|XP_007213414.1| hypothetical protein PRUPE_ppa025979mg, partial	0.5	0.00474646	0.5	0.00285651	0.732601	1	1
Pbr000384.1	876	gi|595882699|ref|XP_007212646.1| hypothetical protein PRUPE_ppa018188mg	84	0.783752	0.5	0.00280759	8.12492	6.99446e-25	1.53614e-24
Pbr000385.1	1137	gi|595862669|ref|XP_007211446.1| hypothetical protein PRUPE_ppa007258mg	835	6.00246	131	0.566734	3.40481	8.43417e-209	8.0358e-208
Pbr000386.1	381	gi|302399061|gb|ADL36825.1| SPL domain class transcription factor	0.5	0.0107263	0.5	0.00645526	0.732601	1	1
Pbr000387.1	798	gi|595863993|ref|XP_007211691.1| hypothetical protein PRUPE_ppa009183mg	2	0.0204847	221	1.36225	-6.0553	1.75238e-43	5.12538e-43
Pbr000388.1	354	gi|302399061|gb|ADL36825.1| SPL domain class transcription factor	0.5	0.0115444	0.5	0.00694761	0.732601	1	1
Pbr000389.1	813	gi|595863993|ref|XP_007211691.1| hypothetical protein PRUPE_ppa009183mg	28	0.281495	99	0.598981	-1.0894	8.26422e-05	0.000106712
Pbr000390.1	339	gi|470115203|ref|XP_004293792.1| PREDICTED: glyoxysomal processing protease, glyoxysomal-like	0.5	0.0120552	0.5	0.00725502	0.732601	1	1
Pbr000391.1	1206	gi|587944090|gb|EXC30589.1| Putative E3 ubiquitin-protein ligase RING1a	430	2.91423	482	1.96593	0.567904	1.59469e-09	2.44967e-09
Pbr000392.1	264	gi|452891293|gb|AGG19165.1| auxin-repressed protein	5621	174.025	12054	224.593	-0.368013	4.35285e-62	1.58333e-61
Pbr000393.1	576	gi|595910838|ref|XP_007214343.1| hypothetical protein PRUPE_ppa027176mg	201	2.85218	58	0.495306	2.52567	4.89978e-39	1.35266e-38
Pbr000394.1	2523	gi|595862304|ref|XP_007211370.1| hypothetical protein PRUPE_ppa002526mg	369	1.1954	345	0.672621	0.829625	5.98706e-15	1.06676e-14
Pbr000395.1	228	gi|470120412|ref|XP_004296297.1| PREDICTED: pentatricopeptide repeat-containing protein At1g63130, mitochondrial-like	0.5	0.0179241	0.5	0.0107871	0.732601	1	1
Pbr000396.1	513	gi|156619821|gb|ABU88496.1| putative ethylene responsive element binding factor	548	8.73105	299	2.86696	1.60663	2.64514e-58	9.25231e-58
Pbr000397.1	384	gi|470115335|ref|XP_004293858.1| PREDICTED: protein yippee-like At5g53940-like	247	5.25737	508	6.5073	-0.307717	0.00392391	0.00467647
Pbr000398.1	759	gi|292668913|gb|ADE41111.1| AP2 domain class transcription factor	7237	77.9328	9616	62.3191	0.322556	9.73968e-49	3.04594e-48
Pbr000399.1	1812	gi|595864909|ref|XP_007211855.1| hypothetical protein PRUPE_ppa003413mg	2297	10.3611	3115	8.45606	0.293119	4.35737e-14	7.60111e-14
Pbr000400.1	570	gi|595907157|ref|XP_007214178.1| hypothetical protein PRUPE_ppa019185mg	0.5	0.00716966	0.5	0.00431483	0.732601	1	1
Pbr000401.1	444	No hit in NR database	36	0.662709	125	1.38483	-1.06326	1.44516e-05	1.9313e-05
Pbr000402.1	699	gi|595865793|ref|XP_007211976.1| hypothetical protein PRUPE_ppa010886mg	859	10.0443	1318	9.27485	0.11498	0.0617854	0.0684362
Pbr000403.1	324	gi|595880565|ref|XP_007212290.1| hypothetical protein PRUPE_ppa013893mg	95	2.39652	56	0.850181	1.4951	2.03157e-10	3.21192e-10
Pbr000404.1	444	gi|595876005|ref|XP_007212199.1| hypothetical protein PRUPE_ppa012876mg	0.5	0.00920429	0.5	0.00553931	0.732601	1	1
Pbr000405.1	1032	gi|595899667|ref|XP_007213825.1| hypothetical protein PRUPE_ppa009581mg	1798	14.2401	464	2.2116	2.6868	0	0
Pbr000406.1	1092	gi|595863049|ref|XP_007211510.1| hypothetical protein PRUPE_ppa007978mg	1551	11.6089	1188	5.35134	1.11726	2.15957e-93	1.03897e-92
Pbr000407.1	5181	gi|595913719|ref|XP_007214609.1| hypothetical protein PRUPE_ppa000115mg	6505	10.2621	5222	4.95783	1.04955	0	0
Pbr000408.1	1368	gi|595865502|ref|XP_007211963.1| hypothetical protein PRUPE_ppa006549mg	20781	124.161	16136	58.0201	1.09758	0	0
Pbr000409.1	645	gi|595873781|ref|XP_007212044.1| hypothetical protein PRUPE_ppa011352mg	245	3.10463	41	0.312675	3.31169	3.05922e-61	1.10267e-60
Pbr000410.1	2652	gi|134142350|gb|ABO61511.1| LRR receptor-like protein kinase m1'	4834	14.8983	4260	7.90141	0.914965	6.52588e-207	6.17425e-206
Pbr000411.1	1020	gi|595885260|ref|XP_007213126.1| hypothetical protein PRUPE_ppa024055mg	154	1.23402	126	0.607629	1.02211	1.88222e-09	2.88536e-09
Pbr000412.1	984	gi|527139640|gb|AGS08762.1| NAC domain protein	335	2.78261	46	0.229949	3.59706	1.25769e-88	5.82428e-88
Pbr000413.1	3189	gi|470115419|ref|XP_004293897.1| PREDICTED: uncharacterized protein LOC101305731	3010	7.71463	4931	7.60587	0.0204839	0.526614	0.544487
Pbr000414.1	411	gi|470115423|ref|XP_004293899.1| PREDICTED: glutaredoxin-C9-like	2994	59.5406	589	7.04923	3.07834	0	0
Pbr000415.1	2199	gi|302398565|gb|ADL36577.1| ARF domain class transcription factor	1346	5.00291	986	2.20557	1.18162	9.44067e-89	4.3769e-88
Pbr000416.1	336	gi|470118908|ref|XP_004295561.1| PREDICTED: uncharacterized protein LOC101305055	0.5	0.0121628	0.5	0.0073198	0.732601	1	1
Pbr000417.1	771	gi|470115433|ref|XP_004293904.1| PREDICTED: uncharacterized protein LOC101307761	0.5	0.00530052	0.5	0.00318995	0.732601	1	1
Pbr000418.1	1077	gi|470115435|ref|XP_004293905.1| PREDICTED: trans-resveratrol di-O-methyltransferase-like	1371	10.4046	871	3.97806	1.38708	2.05228e-115	1.17252e-114
Pbr000419.1	1065	gi|470115435|ref|XP_004293905.1| PREDICTED: trans-resveratrol di-O-methyltransferase-like	0.5	0.00383728	0.5	0.00230935	0.732601	1	1
Pbr000420.1	411	gi|414878180|tpg|DAA55311.1| TPA: histone H3.2	441	8.77001	98	1.17288	2.90253	1.82172e-96	8.98896e-96
Pbr000421.1	510	gi|470115439|ref|XP_004293907.1| PREDICTED: OPA3-like protein-like	239	3.83028	97	0.935556	2.03355	7.81288e-36	2.0572e-35
Pbr000422.1	1452	gi|295841593|dbj|BAJ07177.1| MdVOZ1	2579	14.5174	4100	13.8895	0.0637885	0.0700614	0.0773292
Pbr000423.1	270	gi|595880837|ref|XP_007212303.1| hypothetical protein PRUPE_ppa014035mg	6	0.181631	0.5	0.00910908	4.31756	0.0046578	0.00551576
Pbr000424.1	1530	gi|595862427|ref|XP_007211394.1| hypothetical protein PRUPE_ppa003266mg	725	3.87302	560	1.80038	1.10515	6.99963e-44	2.06013e-43
Pbr000426.1	1380	gi|595890406|ref|XP_007213494.1| hypothetical protein PRUPE_ppa022356mg	185	1.09571	156	0.55605	0.97858	2.12617e-10	3.36049e-10
Pbr000427.1	231	gi|470137937|ref|XP_004304716.1| PREDICTED: UDP-glycosyltransferase 79B6-like	45	1.59222	0.5	0.010647	7.22445	4.65662e-15	8.32234e-15
Pbr000428.1	594	gi|595890406|ref|XP_007213494.1| hypothetical protein PRUPE_ppa022356mg	49	0.674237	52	0.430611	0.646871	0.0220924	0.0251156
Pbr000429.1	501	gi|595875275|ref|XP_007212172.1| hypothetical protein PRUPE_ppa012533mg	963	15.7106	1604	15.7484	-0.00346577	0.95148	0.954826
Pbr000430.1	267	gi|595885503|ref|XP_007213168.1| hypothetical protein PRUPE_ppa026250mg	36	1.10203	21	0.38688	1.51021	8.02364e-05	0.000103659
Pbr000431.1	654	gi|595872730|ref|XP_007212037.1| hypothetical protein PRUPE_ppa011260mg	333	4.16169	0.5	0.00376063	10.112	3.85882e-73	1.56434e-72
Pbr000432.1	1404	gi|595883382|ref|XP_007212776.1| hypothetical protein PRUPE_ppa019841mg	140	0.815012	68	0.238238	1.77442	2.57516e-18	4.96964e-18
Pbr000433.1	195	gi|470113455|ref|XP_004292939.1| PREDICTED: uncharacterized protein LOC101306598	0.5	0.0209575	0.5	0.0126126	0.732601	1	1
Pbr000434.1	978	gi|595890753|ref|XP_007213503.1| hypothetical protein PRUPE_ppa020864mg, partial	0.5	0.00417863	0.5	0.00251478	0.732601	1	1
Pbr000435.1	573	gi|381356172|gb|AFG26327.1| ethylene response factor ERF2	81	1.1554	44	0.377717	1.61302	5.41137e-10	8.4377e-10
Pbr000436.1	792	gi|595884279|ref|XP_007212945.1| hypothetical protein PRUPE_ppa022010mg	0.5	0.00515998	0.5	0.00310537	0.732601	1	1
Pbr000437.1	1422	gi|595912450|ref|XP_007214445.1| hypothetical protein PRUPE_ppa024718mg	310	1.78183	356	1.23146	0.532992	1.31199e-06	1.82482e-06
Pbr000438.1	1176	gi|595906203|ref|XP_007214109.1| hypothetical protein PRUPE_ppa017084mg	210	1.45954	0.5	0.00209137	9.44685	2.97572e-51	9.60907e-51
Pbr000439.1	2487	gi|595913778|ref|XP_007214613.1| hypothetical protein PRUPE_ppa001159mg	835	2.74419	231	0.456883	2.58648	1.72788e-160	1.3029e-159
Pbr000440.1	744	gi|595865227|ref|XP_007211914.1| hypothetical protein PRUPE_ppa010484mg	53	0.582246	64	0.423132	0.460521	0.0800757	0.0881133
Pbr000441.1	1905	gi|595881234|ref|XP_007212378.1| hypothetical protein PRUPE_ppa003737mg	1532	6.57305	1972	5.09191	0.368357	2.04098e-14	3.58746e-14
Pbr000442.1	1143	gi|595862610|ref|XP_007211433.1| hypothetical protein PRUPE_ppa007140mg	5410	38.686	3465	14.9116	1.37537	0	0
Pbr000443.1	2736	gi|595913778|ref|XP_007214613.1| hypothetical protein PRUPE_ppa001159mg	2218	6.62596	2384	4.28606	0.628476	6.43522e-51	2.07002e-50
Pbr000444.3	2082	gi|595913149|ref|XP_007214535.1| hypothetical protein PRUPE_ppa002300mg	844	3.31333	758	1.79084	0.887646	7.27968e-36	1.91727e-35
Pbr000445.1	1695	gi|595908183|ref|XP_007214217.1| hypothetical protein PRUPE_ppa023212mg	0.5	0.00241104	0.5	0.001451	0.732601	1	1
Pbr000446.1	294	gi|595882290|ref|XP_007212565.1| hypothetical protein PRUPE_ppa015529mg	0.5	0.0139004	0.5	0.00836548	0.732601	1	1
Pbr000447.1	399	gi|595882290|ref|XP_007212565.1| hypothetical protein PRUPE_ppa015529mg	0.5	0.0102424	0.5	0.00616404	0.732601	1	1
Pbr000448.1	1449	gi|595882290|ref|XP_007212565.1| hypothetical protein PRUPE_ppa015529mg	0.5	0.00282036	0.5	0.00169734	0.732601	1	1
Pbr000449.1	915	gi|595864143|ref|XP_007211719.1| hypothetical protein PRUPE_ppa009395mg	274	2.44756	469	2.52127	-0.0428114	0.686456	0.701703
Pbr000450.1	654	gi|595911406|ref|XP_007214360.1| hypothetical protein PRUPE_ppb024383mg	0.5	0.00624878	0.5	0.00376063	0.732601	1	1
Pbr000451.1	873	gi|590623919|ref|XP_007025457.1| Nudix hydrolase	2762	25.8591	2308	13.0044	0.991671	6.11162e-136	4.00672e-135
Pbr000452.1	1266	gi|595864212|ref|XP_007211734.1| hypothetical protein PRUPE_ppa006200mg	6447	41.6224	5924	23.0171	0.854657	1.82545e-245	2.00252e-244
Pbr000453.1	2073	gi|595882894|ref|XP_007212687.1| hypothetical protein PRUPE_ppa018493mg	0.5	0.0019714	42	0.0996594	-5.65972	1.60226e-09	2.4606e-09
Pbr000454.1	261	gi|255563068|ref|XP_002522538.1| conserved hypothetical protein	0.5	0.0156579	0.5	0.00942319	0.732601	1	1
Pbr000455.1	549	gi|470131473|ref|XP_004301618.1| PREDICTED: uncharacterized protein LOC101303524	8	0.119102	9	0.0806378	0.562676	0.414353	0.432733
Pbr000456.1	258	gi|255563068|ref|XP_002522538.1| conserved hypothetical protein	0.5	0.0158399	0.5	0.00953276	0.732601	1	1
Pbr000457.1	606	gi|587932397|gb|EXC19455.1| hypothetical protein L484_006150	0.5	0.00674374	0.5	0.0040585	0.732601	1	1
Pbr000458.1	222	No hit in NR database	0.5	0.0184086	0.5	0.0110786	0.732601	1	1
Pbr000459.1	219	gi|357452701|ref|XP_003596627.1| F-box/LRR-repeat protein	0.5	0.0186608	0.5	0.0112304	0.732601	1	1
Pbr000460.1	288	gi|470140551|ref|XP_004306003.1| PREDICTED: F-box/FBD/LRR-repeat protein At1g78750-like	0.5	0.0141899	0.5	0.00853977	0.732601	1	1
Pbr000461.1	726	gi|470115474|ref|XP_004293924.1| PREDICTED: GDSL esterase/lipase At5g45920-like	3799	42.7697	2716	18.4019	1.21674	1.79942e-258	2.08504e-257
Pbr000462.1	1530	gi|595881925|ref|XP_007212512.1| hypothetical protein PRUPE_ppa017842mg	16	0.0854736	12	0.0385796	1.14764	0.03338	0.0376218
Pbr000463.1	243	gi|595881612|ref|XP_007212449.1| hypothetical protein PRUPE_ppa017278mg	0.5	0.0168177	0.5	0.0101212	0.732601	1	1
Pbr000464.1	945	gi|595883131|ref|XP_007212730.1| hypothetical protein PRUPE_ppa019092mg	0.5	0.00432455	0.5	0.0026026	0.732601	1	1
Pbr000465.1	540	gi|595912576|ref|XP_007214461.1| hypothetical protein PRUPE_ppa023988mg	0.5	0.00756797	0.5	0.00455454	0.732601	1	1
Pbr000466.1	663	gi|595883131|ref|XP_007212730.1| hypothetical protein PRUPE_ppa019092mg	3912	48.2268	2249	16.6857	1.53122	0	0
Pbr000467.3	606	gi|595934284|ref|XP_007215449.1| hypothetical protein PRUPE_ppa006360mg	53	0.714836	92	0.746764	-0.0630408	0.793055	0.804854
Pbr000468.1	1212	gi|595883131|ref|XP_007212730.1| hypothetical protein PRUPE_ppa019092mg	4101	27.6561	1926	7.81668	1.82297	0	0
Pbr000469.1	1137	gi|566165060|ref|XP_002305752.2| GDSL-motif lipase/hydrolase family protein	0.5	0.00359429	0.5	0.00216311	0.732601	1	1
Pbr000470.1	1206	gi|595886852|ref|XP_007213350.1| hypothetical protein PRUPE_ppa1027164mg	8	0.0542183	4	0.0163148	1.7326	0.0401493	0.0450345
Pbr000471.1	1830	gi|595893039|ref|XP_007213586.1| hypothetical protein PRUPE_ppa003051mg	1368	6.10996	119	0.319863	4.25564	0	0
Pbr000472.1	1086	gi|567914331|ref|XP_006449479.1| hypothetical protein CICLE_v10015687mg	6641	49.9812	2929	13.2665	1.91359	0	0
Pbr000473.1	459	gi|470115486|ref|XP_004293930.1| PREDICTED: 50S ribosomal protein L34, chloroplastic-like	10780	191.959	5711	61.2023	1.64914	0	0
Pbr000474.1	303	gi|595892183|ref|XP_007213554.1| hypothetical protein PRUPE_ppa018048mg	0.5	0.0134875	0.5	0.00811701	0.732601	1	1
Pbr000475.1	210	gi|147771850|emb|CAN73428.1| hypothetical protein VITISV_037087	0.5	0.0194605	0.5	0.0117117	0.732601	1	1
Pbr000476.1	924	gi|470115490|ref|XP_004293932.1| PREDICTED: uncharacterized protein LOC101291799	0.5	0.00442284	0.5	0.00266175	0.732601	1	1
Pbr000477.1	312	gi|224285885|gb|ACN40656.1| unknown	20	0.523936	0.5	0.00788286	6.05453	8.23658e-08	1.19696e-07
Pbr000478.1	801	gi|595884005|ref|XP_007212891.1| hypothetical protein PRUPE_ppa021837mg	6	0.061224	0.5	0.00307048	4.31756	0.0046578	0.00551576
Pbr000479.1	2070	gi|595893479|ref|XP_007213620.1| hypothetical protein PRUPE_ppa002127mg	1481	5.84774	1263	3.00125	0.962318	2.76942e-70	1.09368e-69
Pbr000480.1	1335	gi|595883710|ref|XP_007212842.1| hypothetical protein PRUPE_ppa020792mg	131	0.802035	0.5	0.00184229	8.76602	2.05232e-35	5.36723e-35
Pbr000481.1	2916	gi|596291343|ref|XP_007226327.1| hypothetical protein PRUPE_ppa021995mg	434	1.21648	380	0.64101	0.924296	1.7578e-20	3.54865e-20
Pbr000482.1	624	gi|595912147|ref|XP_007214408.1| hypothetical protein PRUPE_ppa026349mg	0.5	0.00654921	0.5	0.00394143	0.732601	1	1
Pbr000483.1	1344	gi|595912147|ref|XP_007214408.1| hypothetical protein PRUPE_ppa026349mg	90	0.547326	353	1.29194	-1.23907	1.74709e-16	3.23167e-16
Pbr000484.1	408	gi|595914521|ref|XP_007214707.1| hypothetical protein PRUPE_ppb018577mg	6	0.120197	163	1.96515	-4.03116	3.01622e-29	7.15767e-29
Pbr000485.1	237	gi|595914521|ref|XP_007214707.1| hypothetical protein PRUPE_ppb018577mg	0.5	0.0172435	2	0.0415097	-1.2674	1	1
Pbr000486.1	480	gi|566194297|ref|XP_002317426.2| hypothetical protein POPTR_0011s07430g	288	4.90405	2125	21.7764	-2.15072	3.48993e-197	3.14984e-196
Pbr000487.1	1155	gi|595862677|ref|XP_007211448.1| hypothetical protein PRUPE_ppa007266mg	473	3.34721	526	2.24012	0.579378	1.16312e-10	1.85031e-10
Pbr000488.1	789	gi|595865010|ref|XP_007211874.1| hypothetical protein PRUPE_ppa010162mg	10173	105.384	8090	50.4359	1.06313	0	0
Pbr000489.1	519	gi|595875218|ref|XP_007212169.1| hypothetical protein PRUPE_ppa012463mg	112	1.76382	32	0.303285	2.53996	1.27914e-22	2.69782e-22
Pbr000490.1	1167	gi|595863490|ref|XP_007211595.1| hypothetical protein PRUPE_ppa005438mg	162	1.13461	395	1.66493	-0.553258	1.17488e-05	1.57449e-05
Pbr000491.1	492	gi|595875374|ref|XP_007212176.1| hypothetical protein PRUPE_ppa012605mg	19	0.31564	20	0.199955	0.6586	0.147585	0.159385
Pbr000492.1	4119	gi|595913335|ref|XP_007214560.1| hypothetical protein PRUPE_ppa000443mg	5908	11.7234	1924	2.29764	2.35116	0	0
Pbr000493.1	564	gi|595874549|ref|XP_007212120.1| hypothetical protein PRUPE_ppa012018mg	43	0.62315	0.5	0.00436073	7.15887	1.62902e-14	2.87063e-14
Pbr000494.1	1284	gi|596298548|ref|XP_007227511.1| hypothetical protein PRUPE_ppa011640mg	0.5	0.00318279	0.5	0.00191546	0.732601	1	1
Pbr000495.1	519	gi|595874894|ref|XP_007212147.1| hypothetical protein PRUPE_ppa012259mg	267	4.20482	642	6.08466	-0.533133	6.57705e-08	9.592e-08
Pbr000496.1	975	gi|595863699|ref|XP_007211636.1| hypothetical protein PRUPE_ppa008638mg	914	7.66205	1202	6.06413	0.33743	5.31516e-08	7.77746e-08
Pbr000497.1	561	gi|595891538|ref|XP_007213534.1| hypothetical protein PRUPE_ppa019835mg	0.5	0.00728468	0.5	0.00438405	0.732601	1	1
Pbr000498.1	1545	gi|595597722|gb|AHM88211.1| CAC1 protein	17204	91.0132	12871	40.9781	1.15122	0	0
Pbr000499.1	1707	gi|470138217|ref|XP_004304855.1| PREDICTED: cyclic nucleotide-gated ion channel 1-like	0.5	0.00239409	26	0.0749218	-4.96784	2.63054e-06	3.61696e-06
Pbr000500.1	2919	gi|595883524|ref|XP_007212805.1| hypothetical protein PRUPE_ppa001223mg	1936	5.42094	1892	3.18827	0.765768	1.7226e-62	6.29613e-62
Pbr000501.1	1059	gi|595881212|ref|XP_007212374.1| hypothetical protein PRUPE_ppa014847mg	6	0.0463083	22	0.102187	-1.14187	0.0539168	0.0600322
Pbr000502.1	2133	gi|595893138|ref|XP_007213597.1| hypothetical protein PRUPE_ppa002450mg	580	2.22249	212	0.488893	2.18459	2.92564e-92	1.39475e-91
Pbr000503.1	714	gi|470115542|ref|XP_004293958.1| PREDICTED: TGACG-sequence-specific DNA-binding protein TGA-1A-like	0.5	0.00572368	0.5	0.00344461	0.732601	1	1
Pbr000504.1	1392	gi|595862559|ref|XP_007211421.1| hypothetical protein PRUPE_ppa005365mg	249	1.46205	957	3.38175	-1.20977	1.99194e-40	5.60704e-40
Pbr000505.2	789	gi|595871641|ref|XP_007212023.1| hypothetical protein PRUPE_ppa004907mg	757	7.84191	2093	13.0485	-0.734606	1.59888e-38	4.38419e-38
Pbr000506.1	2085	gi|595862254|ref|XP_007211360.1| hypothetical protein PRUPE_ppa002354mg	112	0.439051	125	0.294898	0.574171	0.00186865	0.00226259
Pbr000507.1	1221	gi|595863676|ref|XP_007211632.1| hypothetical protein PRUPE_ppa005816mg	953	6.37941	1065	4.29045	0.572295	1.47979e-19	2.93281e-19
Pbr000508.1	1497	gi|595864481|ref|XP_007211779.1| hypothetical protein PRUPE_ppa004190mg	0.5	0.00272993	0.5	0.00164292	0.732601	1	1
Pbr000509.1	2622	gi|596057324|ref|XP_007220976.1| hypothetical protein PRUPE_ppa023635mg, partial	0.5	0.00155862	0.5	0.000938006	0.732601	1	1
Pbr000510.1	1890	gi|595913911|ref|XP_007214626.1| hypothetical protein PRUPE_ppa002927mg	80	0.345964	2	0.00520519	6.05453	7.87565e-27	1.79585e-26
Pbr000511.1	3450	gi|470118954|ref|XP_004295584.1| PREDICTED: putative receptor-like protein kinase At3g47110-like	18	0.0426439	0.5	0.000712885	5.90253	3.55494e-07	5.05086e-07
Pbr000512.1	1545	gi|596057324|ref|XP_007220976.1| hypothetical protein PRUPE_ppa023635mg, partial	0.5	0.00264512	0.5	0.00159188	0.732601	1	1
Pbr000513.1	1134	gi|595862617|ref|XP_007211435.1| hypothetical protein PRUPE_ppa007161mg	1519	10.9483	1511	6.5542	0.740219	1.09019e-46	3.31696e-46
Pbr000514.1	1806	gi|595893031|ref|XP_007213585.1| hypothetical protein PRUPE_ppa003046mg	110	0.497827	170	0.46302	0.104569	0.542539	0.560231
Pbr000515.1	1461	gi|595864068|ref|XP_007211704.1| hypothetical protein PRUPE_ppa009296mg	19080	106.741	15331	51.6165	1.04821	0	0
Pbr000516.3	930	gi|470115566|ref|XP_004293969.1| PREDICTED: uncharacterized protein LOC101302333	972	8.54253	967	5.1146	0.740041	1.75457e-30	4.24892e-30
Pbr000517.1	1437	gi|587895545|gb|EXB84043.1| putative LRR receptor-like serine/threonine-protein kinase	114	0.648412	58	0.198536	1.70751	1.74695e-14	3.07529e-14
Pbr000518.1	2955	gi|595912458|ref|XP_007214446.1| hypothetical protein PRUPE_ppa024725mg	646	1.78681	483	0.804004	1.15211	6.86577e-42	1.96769e-41
Pbr000519.2	1155	gi|410942751|gb|AFV94635.1| WD40-containing protein	192	1.3587	490	2.08681	-0.619075	6.68266e-08	9.74209e-08
Pbr000520.1	513	gi|595909132|ref|XP_007214260.1| hypothetical protein PRUPE_ppa024839mg	12	0.191191	198	1.89852	-3.31179	1.10971e-30	2.69473e-30
Pbr000521.1	708	gi|595886843|ref|XP_007213349.1| hypothetical protein PRUPE_ppa1027161mg	924	10.667	2655	18.4459	-0.790146	1.10617e-54	3.72545e-54
Pbr000522.1	528	gi|595884250|ref|XP_007212938.1| hypothetical protein PRUPE_ppa021966mg	144	2.22911	0.5	0.00465805	8.90253	3.72207e-38	1.01466e-37
Pbr000523.1	840	gi|302399125|gb|ADL36857.1| WRKY domain class transcription factor	651	6.33439	1364	7.98736	-0.334514	3.15627e-07	4.49788e-07
Pbr000524.1	651	gi|595872703|ref|XP_007212032.1| hypothetical protein PRUPE_ppa011226mg	2411	30.2705	1401	10.5858	1.51578	9.48298e-230	9.85146e-229
Pbr000525.1	387	gi|595882906|ref|XP_007212690.1| hypothetical protein PRUPE_ppa018497mg, partial	0.5	0.01056	86	1.09309	-6.69366	1.38656e-17	2.62928e-17
Pbr000526.1	1812	gi|595906892|ref|XP_007214164.1| hypothetical protein PRUPE_ppa018961mg, partial	7383	33.3026	5320	14.4418	1.20538	0	0
Pbr000527.1	246	gi|595885509|ref|XP_007213169.1| hypothetical protein PRUPE_ppa026968mg	22	0.730955	0.5	0.00999777	6.19203	1.95574e-08	2.90434e-08
Pbr000528.2	1446	gi|595874196|ref|XP_007212091.1| hypothetical protein PRUPE_ppa005063mg	1564	8.8404	2251	7.6573	0.207275	7.77277e-06	1.04743e-05
Pbr000529.1	216	gi|595908473|ref|XP_007214228.1| hypothetical protein PRUPE_ppa025513mg	0.5	0.0189199	0.5	0.0113864	0.732601	1	1
Pbr000530.1	2565	gi|595913834|ref|XP_007214619.1| hypothetical protein PRUPE_ppa001324mg	8593	27.3817	11493	22.0401	0.313079	1.7618e-54	5.9188e-54
Pbr000531.1	1347	gi|595883660|ref|XP_007212832.1| hypothetical protein PRUPE_ppa020743mg	846	5.13341	238	0.869116	2.5623	6.49191e-161	4.90542e-160
Pbr000532.1	366	gi|590623375|ref|XP_007025305.1| SecY protein transport family protein	0.5	0.0111659	2	0.0268793	-1.2674	1	1
Pbr000533.1	777	gi|595873772|ref|XP_007212040.1| hypothetical protein PRUPE_ppa011308mg	90	0.946727	71	0.449475	1.07471	1.70809e-06	2.36172e-06
Pbr000534.1	3630	gi|595913387|ref|XP_007214566.1| hypothetical protein PRUPE_ppa000454mg	577	1.29919	10	0.0135507	6.5831	1.44305e-179	1.19381e-178
Pbr000535.1	2154	gi|595893512|ref|XP_007213625.1| hypothetical protein PRUPE_ppa002108mg	2791	10.5905	2930	6.69099	0.662482	1.15322e-69	4.52404e-69
Pbr000536.1	1515	gi|255562524|ref|XP_002522268.1| conserved hypothetical protein	99	0.534104	36	0.116885	2.19203	3.32188e-17	6.23825e-17
Pbr000537.1	1203	gi|595901416|ref|XP_007213877.1| hypothetical protein PRUPE_ppa006822mg	260	1.76649	89	0.363909	2.27924	1.5673e-44	4.65285e-44
Pbr000538.1	1263	gi|302398869|gb|ADL36729.1| HSF domain class transcription factor	2179	14.1012	1082	4.21398	1.74257	1.85168e-253	2.10658e-252
Pbr000539.1	996	gi|595863704|ref|XP_007211637.1| hypothetical protein PRUPE_ppa008675mg	5696	46.7427	3756	18.5496	1.33335	0	0
Pbr000540.1	1587	gi|595864710|ref|XP_007211822.1| hypothetical protein PRUPE_ppa004325mg	1399	7.20517	1320	4.09134	0.816459	8.67787e-51	2.78701e-50
Pbr000541.1	489	gi|595883313|ref|XP_007212764.1| hypothetical protein PRUPE_ppa022669mg	587	9.81143	532	5.35145	0.874535	7.37682e-25	1.61869e-24
Pbr000542.1	867	gi|595899673|ref|XP_007213826.1| hypothetical protein PRUPE_ppa009682mg	76	0.71647	94	0.533307	0.425939	0.0511577	0.0570402
Pbr000543.1	1044	gi|595914745|ref|XP_007214735.1| hypothetical protein PRUPE_ppa025444mg, partial	0.5	0.00391447	0.5	0.0023558	0.732601	1	1
Pbr000544.1	816	gi|595864495|ref|XP_007211782.1| hypothetical protein PRUPE_ppa009698mg	320	3.20526	45	0.271263	3.56268	3.84238e-84	1.71119e-83
Pbr000545.1	1554	gi|470138332|ref|XP_004304911.1| PREDICTED: uncharacterized protein LOC101292038	677	3.56075	445	1.40857	1.33795	6.18511e-55	2.08804e-54
Pbr000546.1	5472	gi|460376128|ref|XP_004233852.1| PREDICTED: uncharacterized protein LOC101253557	1125	1.68039	1766	1.5875	0.0820403	0.125051	0.135862
Pbr000547.1	261	No hit in NR database	0.5	0.0156579	0.5	0.00942319	0.732601	1	1
Pbr000548.1	744	gi|595896100|ref|XP_007213739.1| hypothetical protein PRUPE_ppa000808mg	139	1.52702	86	0.568583	1.42528	1.15476e-13	1.99207e-13
Pbr000549.1	1626	gi|595896100|ref|XP_007213739.1| hypothetical protein PRUPE_ppa000808mg	309	1.55325	146	0.441673	1.81424	1.34719e-39	3.74581e-39
Pbr000550.1	2961	gi|590623255|ref|XP_007025273.1| ATP binding protein, putative isoform 1	373	1.02961	675	1.12133	-0.123111	0.169638	0.182559
Pbr000551.1	2895	gi|595894137|ref|XP_007213678.1| hypothetical protein PRUPE_ppa000939mg	3824	10.7962	5021	8.5312	0.339708	4.12849e-29	9.77576e-29
Pbr000552.2	2550	gi|595906259|ref|XP_007214112.1| hypothetical protein PRUPE_ppa017121mg, partial	0.5	0.00160263	0.5	0.000964491	0.732601	1	1
Pbr000553.1	1713	gi|595903435|ref|XP_007213946.1| hypothetical protein PRUPE_ppa003545mg	2463	11.752	1961	5.63104	1.06143	1.44532e-135	9.45062e-135
Pbr000554.1	1779	gi|595893113|ref|XP_007213595.1| hypothetical protein PRUPE_ppa002462mg	0.5	0.00229719	0.5	0.00138249	0.732601	1	1
Pbr000555.1	1341	gi|595864855|ref|XP_007211845.1| hypothetical protein PRUPE_ppa004693mg	2821	17.194	8506	31.2008	-0.859674	2.84164e-197	2.56544e-196
Pbr000556.1	738	gi|16973298|emb|CAC80858.1| C-type MADS box protein	0.5	0.00553754	61	0.406576	-6.19814	4.04924e-13	6.88943e-13
Pbr000557.1	822	gi|595884457|ref|XP_007212979.1| hypothetical protein PRUPE_ppa022477mg, partial	0.5	0.00497166	0.5	0.00299203	0.732601	1	1
Pbr000558.1	1449	gi|595884403|ref|XP_007212968.1| hypothetical protein PRUPE_ppa021115mg	0.5	0.00282036	0.5	0.00169734	0.732601	1	1
Pbr000559.1	1023	gi|595862834|ref|XP_007211471.1| hypothetical protein PRUPE_ppa007546mg	901	7.19867	366	1.75984	2.03228	6.08955e-130	3.85028e-129
Pbr000560.1	636	gi|595906266|ref|XP_007214113.1| hypothetical protein PRUPE_ppa017125mg	193	2.4803	89	0.688337	1.84932	5.442e-26	1.22241e-25
Pbr000561.1	2031	gi|595893730|ref|XP_007213640.1| hypothetical protein PRUPE_ppa001689mg	1706	6.8655	568	1.37565	2.31926	1.52027e-287	1.94591e-286
Pbr000562.1	900	gi|470116809|ref|XP_004294568.1| PREDICTED: pentatricopeptide repeat-containing protein At4g18975, chloroplastic-like	214	1.94345	633	3.45963	-0.831994	1.88069e-15	3.38901e-15
Pbr000563.1	429	gi|470118609|ref|XP_004295416.1| PREDICTED: uncharacterized protein LOC101300038	0.5	0.00952612	4	0.0458639	-2.2674	1	1
Pbr000564.1	1197	gi|359483569|ref|XP_002269417.2| PREDICTED: exonuclease 1-like	0.5	0.00341412	0.5	0.00205468	0.732601	1	1
Pbr000565.1	396	gi|567914559|ref|XP_006449593.1| hypothetical protein CICLE_v10016510mg	0.5	0.01032	0.5	0.00621074	0.732601	1	1
Pbr000566.1	708	gi|595865410|ref|XP_007211946.1| hypothetical protein PRUPE_ppa010808mg	732	8.45047	1810	12.5752	-0.573473	3.344e-22	6.99748e-22
Pbr000567.1	318	gi|297737946|emb|CBI27147.3| unnamed protein product	2405	61.8146	2610	40.3721	0.614588	5.61187e-53	1.85337e-52
Pbr000568.1	1734	gi|595881215|ref|XP_007212375.1| hypothetical protein PRUPE_ppa003707mg	3507	16.5306	7234	20.521	-0.311955	2.86649e-28	6.6882e-28
Pbr000569.2	753	gi|595865426|ref|XP_007211949.1| hypothetical protein PRUPE_ppa010850mg	914	9.92098	1057	6.90476	0.522891	3.24065e-16	5.95678e-16
Pbr000570.1	1095	gi|595912592|ref|XP_007214463.1| hypothetical protein PRUPE_ppa023992mg	0.5	0.00373215	0.5	0.00224608	0.732601	1	1
Pbr000571.1	570	gi|595912592|ref|XP_007214463.1| hypothetical protein PRUPE_ppa023992mg	0.5	0.00716966	0.5	0.00431483	0.732601	1	1
Pbr000572.1	1095	gi|595912592|ref|XP_007214463.1| hypothetical protein PRUPE_ppa023992mg	0.5	0.00373215	0.5	0.00224608	0.732601	1	1
Pbr000573.1	3837	gi|595913348|ref|XP_007214562.1| hypothetical protein PRUPE_ppa000338mg	23	0.0489936	8	0.0102557	2.25616	3.50053e-05	4.59484e-05
Pbr000574.1	1047	gi|595863078|ref|XP_007211515.1| hypothetical protein PRUPE_ppa008017mg	876	6.8385	832	3.90881	0.806948	7.76965e-32	1.92376e-31
Pbr000575.1	843	gi|595864497|ref|XP_007211783.1| hypothetical protein PRUPE_ppa009699mg	1655	16.0463	3848	22.4531	-0.484677	7.7382e-34	1.97488e-33
Pbr000576.1	480	gi|595875484|ref|XP_007212182.1| hypothetical protein PRUPE_ppa012671mg	316	5.38083	112	1.14774	2.22903	2.38757e-52	7.82241e-52
Pbr000577.1	1296	gi|595913681|ref|XP_007214604.1| hypothetical protein PRUPE_ppa003001mg	130	0.819864	76	0.288454	1.50704	7.28888e-14	1.26498e-13
Pbr000578.1	354	gi|587938272|gb|EXC25021.1| Kinesin-related protein 13	45	1.03899	0.5	0.00694761	7.22445	4.65662e-15	8.32234e-15
Pbr000579.1	402	gi|502103333|ref|XP_004492257.1| PREDICTED: 60S ribosomal protein L32-1-like	955	19.4169	1211	14.8179	0.389974	1.90465e-10	3.01359e-10
Pbr000580.1	2016	gi|470114935|ref|XP_004293660.1| PREDICTED: uncharacterized protein LOC101308845	6462	26.1987	6783	16.5501	0.662658	7.92916e-159	5.91994e-158
Pbr000581.1	2586	gi|595862147|ref|XP_007211342.1| hypothetical protein PRUPE_ppa001307mg	2032	6.42242	4064	7.73025	-0.267399	9.4215e-13	1.5908e-12
Pbr000582.1	3393	gi|595913311|ref|XP_007214557.1| hypothetical protein PRUPE_ppa000491mg	2793	6.72807	657	0.952467	2.82045	0	0
Pbr000583.1	420	gi|566170882|ref|XP_006383131.1| HISTONE H1-3 family protein	238	4.6316	227	2.65855	0.80087	1.19709e-09	1.84517e-09
Pbr000584.3	1500	gi|595862553|ref|XP_007211420.1| hypothetical protein PRUPE_ppa005363mg	771	4.20113	1136	3.72525	0.173441	0.00823246	0.00960139
Pbr000585.1	1134	gi|595935670|ref|XP_007215511.1| hypothetical protein PRUPE_ppa006994mg	1990	14.3431	1317	5.7127	1.32811	4.88678e-156	3.59081e-155
Pbr000586.1	741	gi|302399029|gb|ADL36809.1| NAC domain class transcription factor	0.5	0.00551512	0.5	0.0033191	0.732601	1	1
Pbr000587.1	2007	gi|595962829|ref|XP_007216996.1| hypothetical protein PRUPE_ppa002575mg	384	1.56382	671	1.64454	-0.0726058	0.415273	0.433624
Pbr000588.1	840	gi|595939446|ref|XP_007215751.1| hypothetical protein PRUPE_ppa009329mg	330	3.21098	279	1.63378	0.974802	2.75924e-17	5.19364e-17
Pbr000589.1	2295	gi|595925287|ref|XP_007214983.1| hypothetical protein PRUPE_ppa001855mg	735	2.61763	975	2.08973	0.324943	2.49757e-06	3.43711e-06
Pbr000590.2	1254	gi|595949684|ref|XP_007216312.1| hypothetical protein PRUPE_ppa019779mg	91	0.593126	37	0.145135	2.03094	1.31363e-14	2.3207e-14
Pbr000591.1	627	gi|587916104|gb|EXC03822.1| 40S ribosomal protein S5	2343	30.5427	2098	16.4591	0.891943	3.86142e-97	1.9164e-96
Pbr000592.1	198	gi|587916105|gb|EXC03823.1| 40S ribosomal protein S28	423	17.4614	932	23.1536	-0.407072	3.77835e-07	5.35739e-07
Pbr000593.1	744	gi|595806630|ref|XP_007202478.1| hypothetical protein PRUPE_ppa010422mg	352	3.86699	223	1.47435	1.39113	4.30679e-31	1.05361e-30
Pbr000594.1	1320	gi|470135173|ref|XP_004303398.1| PREDICTED: BTB/POZ domain-containing protein At3g05675-like	230	1.42415	371	1.38251	0.0428153	0.715539	0.73001
Pbr000595.2	1227	gi|595814528|ref|XP_007203755.1| hypothetical protein PRUPE_ppa003734mg	882	5.87526	569	2.28106	1.36495	3.65053e-73	1.48046e-72
Pbr000596.1	198	gi|587916105|gb|EXC03823.1| 40S ribosomal protein S28	469	19.3602	411	10.2105	0.92305	5.85923e-22	1.21956e-21
Pbr000597.1	195	gi|460388524|ref|XP_004239917.1| PREDICTED: folylpolyglutamate synthase-like	0.5	0.0209575	0.5	0.0126126	0.732601	1	1
Pbr000598.1	618	gi|595807072|ref|XP_007202546.1| hypothetical protein PRUPE_ppa011155mg	0.5	0.00661279	0.5	0.0039797	0.732601	1	1
Pbr000599.1	198	gi|587916105|gb|EXC03823.1| 40S ribosomal protein S28	4	0.165119	7	0.173901	-0.0747543	0.931755	0.936201
Pbr000600.1	945	gi|359487017|ref|XP_002263912.2| PREDICTED: ubiquitin carboxyl-terminal hydrolase 12-like	0.5	0.00432455	0.5	0.0026026	0.732601	1	1
Pbr000601.7	3321	gi|595811292|ref|XP_007203215.1| hypothetical protein PRUPE_ppa000535mg	6520	16.0466	6449	9.55195	0.748397	6.60779e-198	5.99547e-197
Pbr000602.1	906	gi|470139641|ref|XP_004305555.1| PREDICTED: uncharacterized protein LOC101291744	0.5	0.00451071	51	0.276892	-5.93982	2.98545e-11	4.83463e-11
Pbr000603.1	564	gi|595816387|ref|XP_007204052.1| hypothetical protein PRUPE_ppa026745mg, partial	0.5	0.00724593	0.5	0.00436073	0.732601	1	1
Pbr000604.1	1173	gi|596052553|ref|XP_007220696.1| hypothetical protein PRUPE_ppa020745mg	224	1.56082	243	1.01901	0.615143	2.87933e-06	3.95311e-06
Pbr000605.1	6825	gi|595811883|ref|XP_007203310.1| hypothetical protein PRUPE_ppa025913mg	102	0.122152	4	0.00288287	5.40503	1.08767e-33	2.77107e-33
Pbr000606.1	3066	gi|595842070|ref|XP_007208341.1| hypothetical protein PRUPE_ppa002070mg	2394	6.38198	2214	3.55201	0.845369	9.70611e-91	4.57626e-90
Pbr000607.1	810	gi|595827565|ref|XP_007205713.1| hypothetical protein PRUPE_ppa009940mg	37	0.373353	5	0.0303636	3.62013	2.95212e-11	4.78162e-11
Pbr000608.1	225	gi|567913751|ref|XP_006449189.1| hypothetical protein CICLE_v10015301mg	0.5	0.0181631	0.5	0.0109309	0.732601	1	1
Pbr000609.1	570	gi|595828717|ref|XP_007205753.1| hypothetical protein PRUPE_ppa010248mg	203	2.91088	42	0.362446	3.00562	6.59519e-47	2.01302e-46
Pbr000610.1	195	gi|567907537|ref|XP_006446082.1| hypothetical protein CICLE_v10017407mg	9	0.377234	6	0.151351	1.31756	0.075287	0.0829562
Pbr000611.1	300	No hit in NR database	0.5	0.0136223	0.5	0.00819818	0.732601	1	1
Pbr000612.1	363	No hit in NR database	0.5	0.0112581	0.5	0.00677535	0.732601	1	1
Pbr000613.1	519	gi|595830123|ref|XP_007206007.1| hypothetical protein PRUPE_ppa012347mg	3679	57.9383	3756	35.5981	0.702717	5.13869e-101	2.63427e-100
Pbr000614.1	558	gi|595829928|ref|XP_007205965.1| hypothetical protein PRUPE_ppa012045mg	621	9.09621	768	6.77011	0.426088	2.45639e-08	3.63042e-08
Pbr000615.1	1632	gi|595831782|ref|XP_007206340.1| hypothetical protein PRUPE_ppa017502mg	0.5	0.00250411	0.5	0.00150702	0.732601	1	1
Pbr000616.1	300	gi|224066463|ref|XP_002302105.1| hypothetical protein POPTR_0002s05100g	0.5	0.0136223	0.5	0.00819818	0.732601	1	1
Pbr000617.1	528	gi|595790297|ref|XP_007198901.1| hypothetical protein PRUPE_ppa004741mg	0.5	0.00773997	0.5	0.00465805	0.732601	1	1
Pbr000618.1	1233	gi|595825227|ref|XP_007205373.1| hypothetical protein PRUPE_ppa007282mg	715	4.73965	164	0.654258	2.85685	9.27284e-153	6.6824e-152
Pbr000619.1	2298	gi|595840818|ref|XP_007208092.1| hypothetical protein PRUPE_ppa001342mg	984	3.49984	1386	2.96675	0.238404	4.9638e-05	6.46934e-05
Pbr000620.1	2592	gi|595835858|ref|XP_007207142.1| hypothetical protein PRUPE_ppa001713mg	8389	26.4532	1862	3.53357	2.90425	0	0
Pbr000621.2	1104	gi|377774270|gb|AFB75321.1| leucine-rich repeat receptor-like protein	2426	17.9608	165	0.735162	4.61064	0	0
Pbr000622.1	1251	gi|595824568|ref|XP_007205257.1| hypothetical protein PRUPE_ppa006295mg	4811	31.4327	1381	5.43006	2.53322	0	0
Pbr000623.1	1278	gi|595823259|ref|XP_007205040.1| hypothetical protein PRUPE_ppa004532mg	48	0.306982	90	0.346402	-0.17429	0.481628	0.499681
Pbr000624.1	810	gi|595828558|ref|XP_007205743.1| hypothetical protein PRUPE_ppa010193mg	4354	43.9346	2412	14.6474	1.58471	0	0
Pbr000625.1	411	gi|357502337|ref|XP_003621457.1| Histone H3	409	8.13364	39	0.466757	4.12316	8.04567e-118	4.68388e-117
Pbr000626.3	579	gi|587944330|gb|EXC30812.1| hypothetical protein L484_027991	30	0.423493	92	0.781588	-0.884071	0.00141697	0.00172423
Pbr000627.2	1257	gi|595833117|ref|XP_007206609.1| hypothetical protein PRUPE_ppa021575mg, partial	275	1.78814	16	0.0626114	4.83589	1.16476e-85	5.25702e-85
Pbr000628.1	2403	gi|470120499|ref|XP_004296339.1| PREDICTED: G-type lectin S-receptor-like serine/threonine-protein kinase RLK1-like	0.5	0.00170067	0.5	0.00102349	0.732601	1	1
Pbr000629.1	366	gi|255083412|ref|XP_002504692.1| predicted protein	0.5	0.0111659	0.5	0.00671982	0.732601	1	1
Pbr000630.1	933	gi|470119918|ref|XP_004296057.1| PREDICTED: tyrosine-sulfated glycopeptide receptor 1-like	0.5	0.00438018	0.5	0.00263607	0.732601	1	1
Pbr000631.1	666	gi|595923473|ref|XP_007214839.1| hypothetical protein PRUPE_ppa024091mg	0.5	0.00613619	0.5	0.00369287	0.732601	1	1
Pbr000632.1	255	gi|470118200|ref|XP_004295222.1| PREDICTED: G-type lectin S-receptor-like serine/threonine-protein kinase RLK1-like	0.5	0.0160263	0.5	0.00964491	0.732601	1	1
Pbr000633.1	2361	gi|470118200|ref|XP_004295222.1| PREDICTED: G-type lectin S-receptor-like serine/threonine-protein kinase RLK1-like	16	0.0553895	166	0.345844	-2.64244	3.48401e-21	7.13535e-21
Pbr000634.1	267	gi|225435578|ref|XP_002283186.1| PREDICTED: G-type lectin S-receptor-like serine/threonine-protein kinase RLK1	0.5	0.015306	0.5	0.00921143	0.732601	1	1
Pbr000635.1	222	gi|470118200|ref|XP_004295222.1| PREDICTED: G-type lectin S-receptor-like serine/threonine-protein kinase RLK1-like	0.5	0.0184086	0.5	0.0110786	0.732601	1	1
Pbr000636.1	255	gi|470118200|ref|XP_004295222.1| PREDICTED: G-type lectin S-receptor-like serine/threonine-protein kinase RLK1-like	0.5	0.0160263	0.5	0.00964491	0.732601	1	1
Pbr000637.1	1263	gi|255544748|ref|XP_002513435.1| BRASSINOSTEROID INSENSITIVE 1-associated receptor kinase 1 precursor, putative	0.5	0.00323571	156	0.607561	-7.5528	5.22031e-29	1.23395e-28
Pbr000638.1	393	gi|596133665|ref|XP_007222226.1| hypothetical protein PRUPE_ppa007861mg	0.5	0.0103987	0.5	0.00625815	0.732601	1	1
Pbr000639.1	201	gi|313184293|emb|CBL94159.1| putative transposase tnp2	0.5	0.0203319	0.5	0.0122361	0.732601	1	1
Pbr000640.1	2355	gi|470118200|ref|XP_004295222.1| PREDICTED: G-type lectin S-receptor-like serine/threonine-protein kinase RLK1-like	41	0.142297	4	0.00835483	4.09015	3.11553e-13	5.32056e-13
Pbr000641.1	195	gi|595838684|ref|XP_007207700.1| hypothetical protein PRUPE_ppa024193mg, partial	0.5	0.0209575	0.5	0.0126126	0.732601	1	1
Pbr000642.1	1992	gi|595840614|ref|XP_007208052.1| hypothetical protein PRUPE_ppa002281mg	575	2.35929	689	1.70137	0.471659	3.79254e-09	5.76357e-09
Pbr000643.1	2391	gi|595842124|ref|XP_007208351.1| hypothetical protein PRUPE_ppa001743mg	1273	4.35163	354	0.72827	2.57901	8.22893e-243	8.94569e-242
Pbr000644.1	297	gi|568883999|ref|XP_006494723.1| PREDICTED: multiple C2 and transmembrane domain-containing protein 2-like	0.5	0.0137599	0.5	0.00828099	0.732601	1	1
Pbr000645.1	6927	gi|595834321|ref|XP_007206846.1| hypothetical protein PRUPE_ppa027071mg	0.5	0.000589967	58	0.0411862	-6.12538	1.4526e-12	2.43794e-12
Pbr000646.1	1815	gi|595841905|ref|XP_007208306.1| hypothetical protein PRUPE_ppa003113mg	2612	11.7625	2052	5.56121	1.08072	7.2854e-148	5.10873e-147
Pbr000647.1	1077	gi|595839345|ref|XP_007207823.1| hypothetical protein PRUPE_ppa023530mg	466	3.5365	58	0.264899	3.73881	5.72685e-126	3.52839e-125
Pbr000648.1	1284	gi|595864192|ref|XP_007211730.1| hypothetical protein PRUPE_ppa006107mg	3190	20.3062	3025	11.5885	0.809222	9.90325e-112	5.50807e-111
Pbr000649.1	1788	gi|470118235|ref|XP_004295239.1| PREDICTED: uncharacterized protein LOC101311657	5773	26.3899	1810	4.97943	2.40593	0	0
Pbr000650.1	411	gi|414878180|tpg|DAA55311.1| TPA: histone H3.2	2157	42.8955	306	3.66225	3.55002	0	0
Pbr000651.1	573	gi|573919663|ref|XP_006647441.1| PREDICTED: DNA mismatch repair protein PMS1-like	0.5	0.00713212	0.5	0.00429224	0.732601	1	1
Pbr000652.1	954	gi|470147794|ref|XP_004309464.1| PREDICTED: G-type lectin S-receptor-like serine/threonine-protein kinase RLK1-like	0.5	0.00428376	0.5	0.00257804	0.732601	1	1
Pbr000653.1	2409	gi|470147794|ref|XP_004309464.1| PREDICTED: G-type lectin S-receptor-like serine/threonine-protein kinase RLK1-like	12931	43.8731	10255	20.9395	1.06711	0	0
Pbr000654.1	1341	gi|470147794|ref|XP_004309464.1| PREDICTED: G-type lectin S-receptor-like serine/threonine-protein kinase RLK1-like	3559	21.6921	9149	33.5593	-0.629541	5.35161e-124	3.25772e-123
Pbr000655.1	546	gi|326510147|dbj|BAJ87290.1| predicted protein	10	0.149696	12	0.108108	0.469566	0.438944	0.457271
Pbr000656.1	966	gi|566147312|ref|XP_006368556.1| hypothetical protein POPTR_0001s05180g	32	0.270755	70	0.356442	-0.396682	0.174126	0.18729
Pbr000657.1	288	gi|587838279|gb|EXB28988.1| hypothetical protein L484_018404	3	0.0851397	110	1.87875	-4.4638	2.6735e-21	5.48438e-21
Pbr000658.1	708	gi|595829160|ref|XP_007205817.1| hypothetical protein PRUPE_ppa010819mg	511	5.89917	586	4.0713	0.535023	4.57934e-10	7.15443e-10
Pbr000659.1	1962	gi|595842010|ref|XP_007208326.1| hypothetical protein PRUPE_ppa002573mg	3245	13.5182	3635	9.11326	0.568864	6.66327e-62	2.42021e-61
Pbr000660.1	1392	gi|470118024|ref|XP_004295143.1| PREDICTED: uncharacterized protein LOC101303403	2424	14.233	3213	11.3538	0.326069	9.61331e-18	1.83024e-17
Pbr000661.1	2277	gi|595833371|ref|XP_007206658.1| hypothetical protein PRUPE_ppa022369mg, partial	28	0.100507	86	0.185782	-0.886309	0.00198833	0.00240334
Pbr000662.1	2196	gi|595833371|ref|XP_007206658.1| hypothetical protein PRUPE_ppa022369mg, partial	0.5	0.00186098	5	0.0111997	-2.58933	0.104918	0.114585
Pbr000663.1	2196	gi|595833371|ref|XP_007206658.1| hypothetical protein PRUPE_ppa022369mg, partial	0.5	0.00186098	6	0.0134396	-2.85236	0.0615561	0.0682635
Pbr000664.1	369	gi|6759597|emb|CAB69823.1| plasma membrane H+ ATPase	11	0.243652	41	0.546545	-1.16552	0.00747625	0.00874923
Pbr000665.1	1086	gi|470120156|ref|XP_004296174.1| PREDICTED: tyrosine-sulfated glycopeptide receptor 1-like	46	0.346203	34	0.153999	1.1687	0.000252075	0.00031854
Pbr000666.1	2196	gi|595833371|ref|XP_007206658.1| hypothetical protein PRUPE_ppa022369mg, partial	0.5	0.00186098	0.5	0.00111997	0.732601	1	1
Pbr000667.1	2319	gi|595844133|ref|XP_007208751.1| hypothetical protein PRUPE_ppa015990mg, partial	382	1.34637	203	0.43059	1.64469	1.5726e-42	4.54581e-42
Pbr000668.1	2226	gi|595844133|ref|XP_007208751.1| hypothetical protein PRUPE_ppa015990mg, partial	0.5	0.0018359	0.5	0.00110488	0.732601	1	1
Pbr000669.1	348	gi|470120431|ref|XP_004296306.1| PREDICTED: uncharacterized protein LOC101311266	0.5	0.0117434	6	0.0848087	-2.85236	0.0615561	0.0682635
Pbr000670.1	1716	gi|470120431|ref|XP_004296306.1| PREDICTED: uncharacterized protein LOC101311266	652	3.10551	730	2.09254	0.569576	9.3039e-14	1.61142e-13
Pbr000671.1	1170	gi|595824841|ref|XP_007205305.1| hypothetical protein PRUPE_ppa006782mg	173	1.20855	48	0.201801	2.58227	1.21797e-34	3.15191e-34
Pbr000672.1	1131	gi|478435715|gb|AGJ00075.1| enoyl-ACP reductase	294	2.12465	207	0.900277	1.23879	3.33398e-22	6.97696e-22
Pbr000673.1	381	gi|595834049|ref|XP_007206788.1| hypothetical protein PRUPE_ppa026651mg	0.5	0.0107263	0.5	0.00645526	0.732601	1	1
Pbr000674.1	1935	gi|595838582|ref|XP_007207679.1| hypothetical protein PRUPE_ppa023462mg	0.5	0.00211199	0.5	0.00127103	0.732601	1	1
Pbr000675.3	3942	gi|596017798|ref|XP_007218891.1| hypothetical protein PRUPE_ppa000343mg	4048	8.39319	2907	3.62741	1.21028	5.50313e-273	6.69365e-272
Pbr000676.1	3801	gi|596054950|ref|XP_007220861.1| hypothetical protein PRUPE_ppa019097mg, partial	4011	8.62498	1576	2.03951	2.0803	0	0
Pbr000677.1	1125	gi|109676364|gb|ABG37664.1| unknown	317	2.30308	96	0.419747	2.45598	1.05608e-58	3.70754e-58
Pbr000678.1	3462	gi|596017798|ref|XP_007218891.1| hypothetical protein PRUPE_ppa000343mg	2675	6.31539	1470	2.08862	1.59632	1.62857e-274	1.99131e-273
Pbr000679.1	3762	gi|596017798|ref|XP_007218891.1| hypothetical protein PRUPE_ppa000343mg	3850	8.3646	3628	4.7437	0.818285	5.36958e-137	3.54741e-136
Pbr000680.1	945	gi|595840671|ref|XP_007208063.1| hypothetical protein PRUPE_ppa001937mg	59	0.510297	147	0.765163	-0.584429	0.00497376	0.00586792
Pbr000681.1	3852	gi|596017798|ref|XP_007218891.1| hypothetical protein PRUPE_ppa000343mg	777	1.64869	573	0.731706	1.17198	2.31168e-51	7.4774e-51
Pbr000682.1	1170	gi|554595731|gb|AGZ02022.1| microsomal omega-6-desaturase	0.5	0.00349291	0.5	0.0021021	0.732601	1	1
Pbr000683.1	5880	gi|470118003|ref|XP_004295133.1| PREDICTED: callose synthase 3-like	9231	12.8314	5032	4.20951	1.60796	0	0
Pbr000684.1	1278	gi|595823641|ref|XP_007205104.1| hypothetical protein PRUPE_ppa004676mg	493	3.15297	464	1.78589	0.820064	4.20215e-19	8.24988e-19
Pbr000685.1	330	gi|595827071|ref|XP_007205677.1| hypothetical protein PRUPE_ppa009604mg	0.5	0.012384	0.5	0.00745289	0.732601	1	1
Pbr000686.1	999	gi|595834438|ref|XP_007206866.1| hypothetical protein PRUPE_ppb006944mg	0.5	0.0040908	0.5	0.00246191	0.732601	1	1
Pbr000687.1	975	gi|595838652|ref|XP_007207695.1| hypothetical protein PRUPE_ppa023946mg	1151	9.64881	264	1.33189	2.85688	1.20046e-244	1.31513e-243
Pbr000688.1	249	gi|470124539|ref|XP_004298270.1| PREDICTED: putative ribonuclease H protein At1g65750-like	0.5	0.0164125	0.5	0.00987732	0.732601	1	1
Pbr000689.1	1053	gi|428135665|gb|AFY97686.1| peroxidase 3	2	0.015524	0.5	0.00233566	2.7326	1	1
Pbr000690.1	288	gi|255562775|ref|XP_002522393.1| set domain protein, putative	0.5	0.0141899	0.5	0.00853977	0.732601	1	1
Pbr000691.1	1053	gi|428135665|gb|AFY97686.1| peroxidase 3	2506	19.4516	336	1.56957	3.63145	0	0
Pbr000692.1	1752	gi|595822940|ref|XP_007204980.1| hypothetical protein PRUPE_ppa003027mg	88	0.410537	48	0.134765	1.60707	1.10306e-10	1.75721e-10
Pbr000693.1	1866	gi|595838627|ref|XP_007207689.1| hypothetical protein PRUPE_ppa023743mg, partial	0.5	0.00219009	0.5	0.00131803	0.732601	1	1
Pbr000694.1	2052	gi|595835820|ref|XP_007207132.1| hypothetical protein PRUPE_ppa002733mg	10480	41.7433	9174	21.9912	0.924617	0	0
Pbr000695.1	1341	gi|470112153|ref|XP_004292302.1| PREDICTED: uncharacterized protein LOC101309509	1080	6.58261	969	3.55438	0.889063	1.58755e-45	4.77218e-45
Pbr000696.1	1458	gi|595832273|ref|XP_007206447.1| hypothetical protein PRUPE_ppa003402mg	564	3.16173	1037	3.49856	-0.146048	0.0442838	0.0495328
Pbr000697.2	927	gi|595826644|ref|XP_007205606.1| hypothetical protein PRUPE_ppa009039mg	639	5.6341	677	3.59234	0.649261	1.11022e-16	2.06101e-16
Pbr000698.1	249	gi|595836012|ref|XP_007207172.1| hypothetical protein PRUPE_ppa021944mg	0.5	0.0164125	0.5	0.00987732	0.732601	1	1
Pbr000699.2	441	gi|595832322|ref|XP_007206456.1| hypothetical protein PRUPE_ppa018304mg	0.5	0.0092669	0.5	0.00557699	0.732601	1	1
Pbr000700.1	225	No hit in NR database	0.5	0.0181631	0.5	0.0109309	0.732601	1	1
Pbr000701.1	1224	gi|470117638|ref|XP_004294960.1| PREDICTED: metal tolerance protein 4-like	1910	12.7543	799	3.21095	1.98991	8.2795e-266	9.86777e-265
Pbr000702.1	2094	gi|595840623|ref|XP_007208054.1| hypothetical protein PRUPE_ppa002206mg	5915	23.0877	6702	15.7433	0.552387	1.23906e-105	6.57565e-105
Pbr000703.1	276	gi|566162927|ref|XP_006385871.1| hypothetical protein POPTR_0003s16000g	0.5	0.0148069	68	1.2119	-6.35486	2.13739e-14	3.75519e-14
Pbr000704.1	672	gi|595833130|ref|XP_007206613.1| hypothetical protein PRUPE_ppa021618mg	0.5	0.00608141	0.5	0.0036599	0.732601	1	1
Pbr000705.1	342	gi|595834074|ref|XP_007206795.1| hypothetical protein PRUPE_ppa025619mg	0.5	0.0119494	0.5	0.00719138	0.732601	1	1
Pbr000706.1	219	gi|411012959|gb|AFV99136.1| CMT-type cytosine DNA-methyltransferase 3b	0.5	0.0186608	0.5	0.0112304	0.732601	1	1
Pbr000707.1	675	gi|595833130|ref|XP_007206613.1| hypothetical protein PRUPE_ppa021618mg	0.5	0.00605438	0.5	0.00364363	0.732601	1	1
Pbr000708.2	2670	gi|411012959|gb|AFV99136.1| CMT-type cytosine DNA-methyltransferase 3b	264	0.808157	75	0.138171	2.54818	3.2844e-51	1.06006e-50
Pbr000709.1	213	gi|595838917|ref|XP_007207741.1| hypothetical protein PRUPE_ppb024194mg	153	5.87104	95	2.19388	1.42013	8.13324e-15	1.44442e-14
Pbr000710.1	477	gi|411012959|gb|AFV99136.1| CMT-type cytosine DNA-methyltransferase 3b	0.5	0.00856751	0.5	0.00515609	0.732601	1	1
Pbr000711.1	366	gi|470117653|ref|XP_004294967.1| PREDICTED: uncharacterized protein LOC101295497	60	1.3399	20	0.268793	2.31756	1.09813e-11	1.8013e-11
Pbr000712.1	582	gi|470117659|ref|XP_004294970.1| PREDICTED: disease resistance response protein 206-like	757	10.631	575	4.85974	1.12933	2.65465e-47	8.15699e-47
Pbr000713.1	390	gi|470117663|ref|XP_004294972.1| PREDICTED: disease resistance response protein 206-like	0.5	0.0104787	0.5	0.00630629	0.732601	1	1
Pbr000714.1	951	gi|400131552|emb|CCH50953.1| T1.1	208	1.78766	180	0.931023	0.941187	7.03184e-11	1.12635e-10
Pbr000715.1	951	gi|400131554|emb|CCH50955.1| T1.3	88	0.75632	362	1.87239	-1.30781	3.28363e-18	6.31813e-18
Pbr000716.1	1713	gi|400131593|emb|CCH50992.1| T2.13	280	1.33599	206	0.591532	1.17538	1.17553e-19	2.3342e-19
Pbr000717.1	2175	gi|400131593|emb|CCH50992.1| T2.13	546	2.05181	731	1.6532	0.31163	9.58753e-05	0.000123495
Pbr000718.1	528	gi|400131591|emb|CCH50990.1| T2.11	0.5	0.00773997	0.5	0.00465805	0.732601	1	1
Pbr000719.1	375	gi|400131591|emb|CCH50990.1| T2.11	0.5	0.0108979	0.5	0.00655854	0.732601	1	1
Pbr000720.1	2037	gi|400131587|emb|CCH50986.1| FB_MR5	19	0.076237	3	0.00724434	3.39557	3.37777e-06	4.62398e-06
Pbr000721.1	297	gi|595829909|ref|XP_007205962.1| hypothetical protein PRUPE_ppa012012mg	0.5	0.0137599	0.5	0.00828099	0.732601	1	1
Pbr000722.1	1467	gi|400131568|emb|CCH50968.1| T4.7	238	1.32602	118	0.395658	1.74478	2.35866e-29	5.60582e-29
Pbr000723.1	582	gi|400131570|emb|CCH50970.1| T4.9	4	0.0561746	0.5	0.00422586	3.7326	1	1
Pbr000724.1	510	gi|595830043|ref|XP_007205988.1| hypothetical protein PRUPE_ppa012214mg	559	8.9587	182	1.75537	2.35151	3.92593e-97	1.94782e-96
Pbr000725.1	525	gi|595830172|ref|XP_007206017.1| hypothetical protein PRUPE_ppa012400mg	644	10.026	389	3.64467	1.45989	1.73617e-59	6.14486e-59
Pbr000726.1	234	gi|400131578|emb|CCH50978.1| T4.17	12	0.419149	0.5	0.0105105	5.31756	3.40356e-05	4.47532e-05
Pbr000727.1	1314	gi|400131579|emb|CCH50979.1| T4.18	2069	12.8697	2058	7.70404	0.740291	5.9335e-63	2.18046e-62
Pbr000728.1	1869	gi|595840523|ref|XP_007208033.1| hypothetical protein PRUPE_ppa002959mg	775	3.38919	789	2.07652	0.706772	7.37656e-23	1.56156e-22
Pbr000729.1	936	gi|388516581|gb|AFK46352.1| unknown	1424	12.4348	1098	5.77025	1.10767	9.69094e-85	4.33899e-84
Pbr000730.1	1149	gi|595837207|ref|XP_007207410.1| hypothetical protein PRUPE_ppa014590mg	0.5	0.00355675	0.5	0.00214052	0.732601	1	1
Pbr000731.1	1746	gi|595824602|ref|XP_007205265.1| hypothetical protein PRUPE_ppa006410mg	1046	4.89656	1127	3.17503	0.624996	1.11208e-24	2.43351e-24
Pbr000732.1	1404	gi|595823872|ref|XP_007205142.1| hypothetical protein PRUPE_ppa005207mg	6	0.0349291	10	0.0350349	-0.00436492	0.995173	0.995494
Pbr000733.1	1380	gi|595824279|ref|XP_007205213.1| hypothetical protein PRUPE_ppa005901mg	305	1.80644	1123	4.00285	-1.14788	1.69568e-43	4.96242e-43
Pbr000734.1	1050	gi|595825824|ref|XP_007205468.1| hypothetical protein PRUPE_ppa007996mg	243	1.89156	2046	9.58484	-2.34118	1.87173e-210	1.79753e-209
Pbr000735.1	1083	gi|595841374|ref|XP_007208198.1| hypothetical protein PRUPE_ppa020537mg	44	0.332068	2	0.00908385	5.19203	2.38606e-15	4.2935e-15
Pbr000736.1	1884	gi|595842080|ref|XP_007208343.1| hypothetical protein PRUPE_ppa002031mg	1537	6.66801	883	2.30541	1.53223	1.54166e-149	1.08927e-148
Pbr000737.1	714	gi|595841374|ref|XP_007208198.1| hypothetical protein PRUPE_ppa020537mg	2	0.0228947	8	0.0551138	-1.2674	0.206823	0.221159
Pbr000738.2	2313	gi|595842080|ref|XP_007208343.1| hypothetical protein PRUPE_ppa002031mg	6901	24.3859	3782	8.04293	1.60026	0	0
Pbr000739.1	1935	gi|596056806|ref|XP_007220964.1| hypothetical protein PRUPE_ppa026310mg, partial	56	0.236543	30	0.0762621	1.63306	1.92178e-07	2.75537e-07
Pbr000740.1	510	gi|595829980|ref|XP_007205975.1| hypothetical protein PRUPE_ppa012102mg	215	3.44565	381	3.67471	-0.0928537	0.434035	0.452475
Pbr000741.1	1485	gi|595823667|ref|XP_007205107.1| hypothetical protein PRUPE_ppa004732mg	319	1.75577	197	0.652542	1.42796	2.08075e-29	4.94966e-29
Pbr000742.1	753	gi|225435731|ref|XP_002285703.1| PREDICTED: uncharacterized protein LOC100263951	776	8.42306	1108	7.23791	0.218771	0.000907849	0.00111488
Pbr000743.2	654	gi|590582655|ref|XP_007014683.1| TBP-associated factor 7 isoform 5	1194	14.9221	1021	7.67921	0.958421	1.2005e-56	4.12205e-56
Pbr000744.1	1986	gi|595833402|ref|XP_007206664.1| hypothetical protein PRUPE_ppa022765mg	64	0.263393	0.5	0.0012384	7.7326	5.23725e-20	1.04697e-19
Pbr000745.1	1563	gi|595842672|ref|XP_007208467.1| hypothetical protein PRUPE_ppa004005mg	2934	15.3428	6174	19.4301	-0.340736	1.74474e-28	4.09054e-28
Pbr000746.1	1731	gi|595823213|ref|XP_007205031.1| hypothetical protein PRUPE_ppa004089mg	2365	11.167	3050	8.66705	0.365632	3.85041e-21	7.8783e-21
Pbr000747.1	630	gi|595839594|ref|XP_007207870.1| hypothetical protein PRUPE_ppa022354mg	99	1.28439	147	1.14774	0.162285	0.374717	0.392827
Pbr000748.1	744	gi|595824163|ref|XP_007205193.1| hypothetical protein PRUPE_ppa005676mg	38	0.417459	0.5	0.00330572	6.98053	3.93075e-13	6.69554e-13
Pbr000749.2	993	gi|302398921|gb|ADL36755.1| MYB domain class transcription factor	460	3.78627	385	1.90713	0.989376	5.10686e-24	1.10502e-23
Pbr000750.1	681	gi|595829406|ref|XP_007205869.1| hypothetical protein PRUPE_ppa011211mg	55	0.660114	36	0.26003	1.34404	8.0102e-06	1.07912e-05
Pbr000751.2	3399	gi|297812163|ref|XP_002873965.1| EMB2734	6449	15.5076	5704	8.25461	0.909702	1.08346e-272	1.31638e-271
Pbr000752.1	2910	gi|595822812|ref|XP_007204956.1| hypothetical protein PRUPE_ppa000523mg	5588	15.6952	5505	9.30535	0.75419	3.53424e-172	2.82262e-171
Pbr000753.1	834	gi|595834117|ref|XP_007206809.1| hypothetical protein PRUPE_ppa025828mg	20	0.196005	0.5	0.00294898	6.05453	8.23658e-08	1.19696e-07
Pbr000754.1	1350	gi|470117741|ref|XP_004295008.1| PREDICTED: tubulin alpha-1 chain-like	6583	39.856	6061	22.0841	0.85179	3.52287e-249	3.9322e-248
Pbr000755.1	897	gi|595826909|ref|XP_007205646.1| hypothetical protein PRUPE_ppa009306mg	4464	40.6757	4228	23.1852	0.810962	3.98924e-156	2.93328e-155
Pbr000756.1	729	gi|470117751|ref|XP_004295013.1| PREDICTED: elongation factor P-like	0.5	0.0056059	0.5	0.00337373	0.732601	1	1
Pbr000757.1	5193	gi|595822766|ref|XP_007204947.1| hypothetical protein PRUPE_ppa000082mg	6560	10.325	5954	5.63974	0.872437	1.48716e-258	1.72505e-257
Pbr000758.1	183	gi|565429981|ref|XP_006279506.1| hypothetical protein CARUB_v10027436mg, partial	489	21.8404	106	2.8492	2.93837	4.9359e-108	2.67309e-107
Pbr000759.1	510	gi|596293749|ref|XP_007226721.1| hypothetical protein PRUPE_ppa019713mg, partial	0.5	0.00801315	0.5	0.00482246	0.732601	1	1
Pbr000760.1	603	gi|595843828|ref|XP_007208692.1| hypothetical protein PRUPE_ppa011489mg	492	6.66885	204	1.66411	2.00269	1.66153e-70	6.57039e-70
Pbr000761.1	6510	gi|595842407|ref|XP_007208412.1| hypothetical protein PRUPE_ppa000045mg	4484	5.62973	3914	2.95739	0.928743	6.48997e-197	5.84942e-196
Pbr000762.1	1254	gi|595824561|ref|XP_007205256.1| hypothetical protein PRUPE_ppa006284mg	17347	113.065	5522	21.6604	2.38402	0	0
Pbr000763.2	279	gi|595830267|ref|XP_007206038.1| hypothetical protein PRUPE_ppa012539mg	318	9.31593	284	5.00706	0.895737	1.04971e-14	1.85763e-14
Pbr000764.1	1833	gi|595840446|ref|XP_007208023.1| hypothetical protein PRUPE_ppa003133mg	945	4.21379	1051	2.82039	0.579224	8.52307e-20	1.69653e-19
Pbr000765.1	408	gi|595831983|ref|XP_007206380.1| hypothetical protein PRUPE_ppa017969mg	18	0.360592	0.5	0.00602807	5.90253	3.55494e-07	5.05086e-07
Pbr000766.1	1014	gi|470117615|ref|XP_004294949.1| PREDICTED: uncharacterized protein LOC101313964	2902	23.3917	2208	10.711	1.12691	2.11992e-175	1.72353e-174
Pbr000767.1	2244	gi|595840720|ref|XP_007208073.1| hypothetical protein PRUPE_ppa001655mg	2	0.00728468	34	0.0745289	-3.35486	1.60457e-06	2.22105e-06
Pbr000768.2	1926	gi|595841933|ref|XP_007208310.1| hypothetical protein PRUPE_ppa003093mg	12870	54.6167	11166	28.5174	0.9375	0	0
Pbr000769.1	519	gi|595791321|ref|XP_007199409.1| hypothetical protein PRUPE_ppa026234mg	0.5	0.00787419	0.5	0.00473883	0.732601	1	1
Pbr000770.1	1149	gi|595825007|ref|XP_007205337.1| hypothetical protein PRUPE_ppa007026mg	520	3.69902	464	1.9864	0.896987	4.14575e-23	8.82097e-23
Pbr000771.1	4443	gi|595836082|ref|XP_007207186.1| hypothetical protein PRUPE_ppa017229mg, partial	15308	28.1608	38587	42.7202	-0.601228	0	0
Pbr000772.1	1917	gi|597438303|gb|AHN05779.1| YTH domain-contained RNA binding protein 2	3	0.0127909	36	0.0923738	-2.85236	4.666e-06	6.35805e-06
Pbr000773.1	1101	gi|595825433|ref|XP_007205405.1| hypothetical protein PRUPE_ppa007575mg	397	2.94718	1327	5.9286	-1.00836	1.0542e-41	3.0141e-41
Pbr000774.1	387	gi|571479674|ref|XP_006587934.1| PREDICTED: TATA-box-binding protein-like isoform X7	0.5	0.01056	0.5	0.00635517	0.732601	1	1
Pbr000775.1	774	gi|595826771|ref|XP_007205626.1| hypothetical protein PRUPE_ppa009156mg	2	0.0211199	0.5	0.00317759	2.7326	1	1
Pbr000776.1	1779	gi|595822918|ref|XP_007204976.1| hypothetical protein PRUPE_ppa002821mg	892	4.09819	1387	3.83503	0.0957485	0.111767	0.121864
Pbr000777.1	1488	gi|595837244|ref|XP_007207417.1| hypothetical protein PRUPE_ppa004703mg	2368	13.0071	3145	10.3965	0.32321	4.14876e-17	7.77269e-17
Pbr000778.1	993	gi|357462645|ref|XP_003601604.1| RING finger protein	3434	28.2653	3224	15.9703	0.823639	9.17783e-124	5.57125e-123
Pbr000779.1	732	gi|595829132|ref|XP_007205812.1| hypothetical protein PRUPE_ppa010744mg	196	2.18851	160	1.07517	1.02538	1.08002e-11	1.77174e-11
Pbr000780.1	951	gi|595826418|ref|XP_007205571.1| hypothetical protein PRUPE_ppa008748mg	4920	42.2851	4387	22.6911	0.898024	4.32519e-204	4.04276e-203
Pbr000781.1	2691	gi|595836310|ref|XP_007207230.1| hypothetical protein PRUPE_ppa000985mg	445	1.3516	44	0.080428	4.07083	4.36186e-127	2.70224e-126
Pbr000782.1	6120	gi|470117567|ref|XP_004294927.1| PREDICTED: TATA-binding protein-associated factor 172-like	4067	5.43158	4521	3.63372	0.579924	9.06758e-80	3.89378e-79
Pbr000783.1	2085	gi|595841808|ref|XP_007208285.1| hypothetical protein PRUPE_ppa003733mg	2	0.0078402	0.5	0.00117959	2.7326	1	1
Pbr000784.1	1659	gi|595841818|ref|XP_007208287.1| hypothetical protein PRUPE_ppa003715mg	217	1.0691	54	0.160109	2.73926	1.00809e-45	3.03704e-45
Pbr000785.1	585	gi|595826765|ref|XP_007205625.1| hypothetical protein PRUPE_ppa009132mg	701	9.79412	327	2.74954	1.83272	9.84419e-89	4.56269e-88
Pbr000786.1	348	gi|225435836|ref|XP_002283799.1| PREDICTED: transcription factor Pur-alpha 1-like	1285	30.1805	624	8.82011	1.77475	3.82538e-154	2.78261e-153
Pbr000787.1	234	gi|596013150|ref|XP_007218698.1| hypothetical protein PRUPE_ppa008790mg	24	0.838298	0.5	0.0105105	6.31756	4.74934e-09	7.18958e-09
Pbr000788.1	462	gi|596298621|ref|XP_007227523.1| hypothetical protein PRUPE_ppa011886mg	20	0.353827	7	0.0745289	2.24717	0.000118359	0.000152023
Pbr000789.1	1677	gi|595804226|ref|XP_007202123.1| hypothetical protein PRUPE_ppa006933mg	2245	10.9417	1646	4.82798	1.18035	1.79052e-146	1.24643e-145
Pbr000790.1	1365	gi|596297277|ref|XP_007227308.1| hypothetical protein PRUPE_ppa016691mg	0.5	0.00299392	0.5	0.0018018	0.732601	1	1
Pbr000791.1	222	gi|303272377|ref|XP_003055550.1| predicted protein	0.5	0.0184086	0.5	0.0110786	0.732601	1	1
Pbr000792.1	354	gi|595810509|ref|XP_007203086.1| hypothetical protein PRUPE_ppa023650mg, partial	0.5	0.0115444	0.5	0.00694761	0.732601	1	1
Pbr000793.1	420	gi|339431362|gb|AEJ72555.1| putative retroelement polyprotein	86	1.6736	10	0.117117	3.83694	4.28523e-25	9.45118e-25
Pbr000794.1	1035	gi|596139204|ref|XP_007222398.1| hypothetical protein PRUPE_ppa008114mg	146	1.15296	500	2.37628	-1.04336	1.33249e-17	2.52726e-17
Pbr000795.1	3099	gi|596047466|ref|XP_007220283.1| hypothetical protein PRUPE_ppa000667mg	899	2.37105	946	1.50154	0.659082	2.11354e-23	4.51948e-23
Pbr000796.1	1086	gi|225460191|ref|XP_002277099.1| PREDICTED: uncharacterized protein LOC100244724	122	0.918191	44	0.199293	2.20391	5.73904e-21	1.16948e-20
Pbr000797.3	1218	gi|596243691|ref|XP_007224516.1| hypothetical protein PRUPE_ppa023702mg	26	0.174473	30	0.121155	0.52615	0.166131	0.178913
Pbr000798.1	894	gi|596174707|ref|XP_007223179.1| hypothetical protein PRUPE_ppa009168mg	133	1.21595	101	0.555715	1.12967	1.38999e-09	2.1388e-09
Pbr000799.1	1068	gi|596293836|ref|XP_007226735.1| hypothetical protein PRUPE_ppa019161mg	20	0.15306	46	0.211863	-0.469033	0.198293	0.212333
Pbr000800.1	417	gi|596289095|ref|XP_007226042.1| hypothetical protein PRUPE_ppa013136mg	311	6.09576	478	5.63846	0.112505	0.271265	0.287787
Pbr000801.1	1170	gi|596184522|ref|XP_007223318.1| hypothetical protein PRUPE_ppa007324mg	0.5	0.00349291	0.5	0.0021021	0.732601	1	1
Pbr000802.1	1650	gi|596172494|ref|XP_007223156.1| hypothetical protein PRUPE_ppa004384mg	1130	5.59755	872	2.59957	1.10652	1.60417e-67	6.17765e-67
Pbr000803.1	255	gi|568872128|ref|XP_006489225.1| PREDICTED: F-box/LRR-repeat protein 4-like	0.5	0.0160263	0.5	0.00964491	0.732601	1	1
Pbr000804.1	567	gi|596224183|ref|XP_007224131.1| hypothetical protein PRUPE_ppa015966mg	0.5	0.00720759	0.5	0.00433766	0.732601	1	1
Pbr000805.1	1734	gi|596158914|ref|XP_007222868.1| hypothetical protein PRUPE_ppa004293mg	2934	13.8297	1880	5.33307	1.37474	2.164e-241	2.34232e-240
Pbr000806.1	189	No hit in NR database	0.5	0.0216228	38	0.988986	-5.51533	9.78015e-09	1.46573e-08
Pbr000807.1	1026	gi|595813819|ref|XP_007203640.1| hypothetical protein PRUPE_ppa004231mg	23	0.183225	42	0.201359	-0.136155	0.705417	0.720203
Pbr000808.1	1131	gi|596185843|ref|XP_007223332.1| hypothetical protein PRUPE_ppa007377mg	74	0.534777	118	0.513201	0.059411	0.774871	0.787431
Pbr000809.1	1119	gi|596185843|ref|XP_007223332.1| hypothetical protein PRUPE_ppa007377mg	3	0.0219126	0.5	0.0021979	3.31756	1	1
Pbr000810.1	195	gi|168028790|ref|XP_001766910.1| predicted protein	0.5	0.0209575	0.5	0.0126126	0.732601	1	1
Pbr000811.1	1185	gi|596185843|ref|XP_007223332.1| hypothetical protein PRUPE_ppa007377mg	0.5	0.0034487	0.5	0.00207549	0.732601	1	1
Pbr000812.1	1218	gi|596187119|ref|XP_007223371.1| hypothetical protein PRUPE_ppa007490mg	1070	7.18025	621	2.50791	1.51755	2.93335e-103	1.52977e-102
Pbr000813.2	465	gi|595972354|ref|XP_007217640.1| hypothetical protein PRUPE_ppa002440mg	263	4.62281	568	6.00847	-0.378227	0.000212981	0.00026983
Pbr000814.1	1065	gi|596187119|ref|XP_007223371.1| hypothetical protein PRUPE_ppa007490mg	177	1.3584	302	1.39484	-0.0381985	0.772388	0.78508
Pbr000815.1	303	gi|596185843|ref|XP_007223332.1| hypothetical protein PRUPE_ppa007377mg	140	3.77649	106	1.72081	1.13396	4.57744e-10	7.15179e-10
Pbr000816.1	507	gi|596185843|ref|XP_007223332.1| hypothetical protein PRUPE_ppa007377mg	12	0.193453	2	0.019404	3.31756	0.000255328	0.000322532
Pbr000817.1	636	gi|596187119|ref|XP_007223371.1| hypothetical protein PRUPE_ppa007490mg	331	4.25377	240	1.85619	1.1964	1.48153e-23	3.1793e-23
Pbr000818.1	303	gi|596185843|ref|XP_007223332.1| hypothetical protein PRUPE_ppa007377mg	0.5	0.0134875	11	0.178574	-3.72683	0.00447928	0.00532208
Pbr000819.1	465	gi|595794105|ref|XP_007200801.1| hypothetical protein PRUPE_ppa025035mg, partial	77	1.35345	48	0.507758	1.41442	3.96892e-08	5.83299e-08
Pbr000820.1	924	gi|147782387|emb|CAN66144.1| hypothetical protein VITISV_031221	82	0.725346	15	0.0798524	3.18326	6.10075e-21	1.24257e-20
Pbr000821.1	1131	gi|596185843|ref|XP_007223332.1| hypothetical protein PRUPE_ppa007377mg	1172	8.4697	792	3.44454	1.298	1.5123e-89	7.05762e-89
Pbr000822.1	1200	gi|596185843|ref|XP_007223332.1| hypothetical protein PRUPE_ppa007377mg	578	3.93686	579	2.37337	0.730107	2.2243e-18	4.29891e-18
Pbr000823.1	1131	gi|596185843|ref|XP_007223332.1| hypothetical protein PRUPE_ppa007377mg	1166	8.42634	1528	6.64552	0.342524	4.60242e-10	7.19014e-10
Pbr000824.1	1182	gi|596185843|ref|XP_007223332.1| hypothetical protein PRUPE_ppa007377mg	154	1.06489	339	1.41075	-0.405754	0.00225494	0.00271837
Pbr000825.1	1275	gi|568848872|ref|XP_006478210.1| PREDICTED: elongation factor 1-gamma-like	456	2.9232	215	0.829462	1.8173	1.01233e-57	3.51453e-57
Pbr000826.1	723	gi|596234893|ref|XP_007224354.1| hypothetical protein PRUPE_ppa020844mg	56	0.633072	2	0.0136069	5.53996	2.82709e-19	5.56877e-19
Pbr000827.1	327	gi|596286312|ref|XP_007225596.1| hypothetical protein PRUPE_ppa026893mg, partial	33	0.824839	126	1.89536	-1.20029	1.58664e-06	2.19688e-06
Pbr000828.1	675	gi|189339105|dbj|BAG48168.1| MADS-box transcription factor	0.5	0.00605438	0.5	0.00364363	0.732601	1	1
Pbr000829.1	1011	gi|596142424|ref|XP_007222541.1| hypothetical protein PRUPE_ppa008340mg	5277	42.6618	8620	41.9396	0.0246308	0.313748	0.331045
Pbr000830.2	1668	gi|596290322|ref|XP_007226163.1| hypothetical protein PRUPE_ppa015218mg	623	3.05278	664	1.95813	0.64065	5.90049e-16	1.07784e-15
Pbr000831.1	1041	gi|596139561|ref|XP_007222409.1| hypothetical protein PRUPE_ppa008152mg	697	5.47249	460	2.17358	1.33213	3.86832e-56	1.32071e-55
Pbr000832.3	660	gi|596210163|ref|XP_007223847.1| hypothetical protein PRUPE_ppa010749mg	533	6.60065	473	3.52522	0.904896	5.64225e-24	1.21985e-23
Pbr000833.1	1701	gi|596170610|ref|XP_007223098.1| hypothetical protein PRUPE_ppa007063mg	69	0.331549	0.5	0.00144589	7.84113	2.96743e-21	6.08139e-21
Pbr000834.1	1890	gi|470131212|ref|XP_004301491.1| PREDICTED: pentatricopeptide repeat-containing protein At1g71490-like	323	1.39683	327	0.851049	0.714844	1.38271e-10	2.19707e-10
Pbr000835.1	3954	gi|596285313|ref|XP_007225435.1| hypothetical protein PRUPE_ppa000428mg	14	0.0289397	0.5	0.000622016	5.53996	7.20216e-06	9.7328e-06
Pbr000836.1	1674	gi|596160026|ref|XP_007222917.1| hypothetical protein PRUPE_ppa003670mg	1801	8.79349	1536	4.5134	0.962221	4.74133e-85	2.12784e-84
Pbr000837.1	1260	gi|470148734|ref|XP_004309906.1| PREDICTED: putative F-box protein At1g12855-like isoform 1	296	1.9201	238	0.929127	1.04724	1.95133e-17	3.68466e-17
Pbr000838.1	237	gi|596142323|ref|XP_007222530.1| hypothetical protein PRUPE_ppa009860mg	158	5.44894	141	2.92644	0.89683	4.85577e-08	7.11356e-08
Pbr000839.2	951	gi|596160026|ref|XP_007222917.1| hypothetical protein PRUPE_ppa003670mg	363	3.11982	304	1.57239	0.988499	2.90187e-19	5.71503e-19
Pbr000840.1	1260	gi|470148734|ref|XP_004309906.1| PREDICTED: putative F-box protein At1g12855-like isoform 1	829	5.37758	638	2.49068	1.11042	2.71091e-50	8.64585e-50
Pbr000841.1	789	gi|596142323|ref|XP_007222530.1| hypothetical protein PRUPE_ppa009860mg	785	8.13197	543	3.38525	1.26434	3.06688e-58	1.07194e-57
Pbr000842.1	2382	gi|596260857|ref|XP_007224912.1| hypothetical protein PRUPE_ppa021909mg	1503	5.15728	889	1.83581	1.49019	1.8047e-140	1.21472e-139
Pbr000843.1	2961	gi|596284822|ref|XP_007225361.1| hypothetical protein PRUPE_ppa000880mg	6212	17.1473	2962	4.92057	1.80109	0	0
Pbr000844.1	456	gi|470127714|ref|XP_004299808.1| PREDICTED: E3 ubiquitin-protein ligase RNF170-like	238	4.26595	512	5.52298	-0.372582	0.000526842	0.000655946
Pbr000845.2	1170	gi|596296586|ref|XP_007227197.1| hypothetical protein PRUPE_ppa019325mg	848	5.92397	584	2.45525	1.2707	3.02307e-63	1.11496e-62
Pbr000846.1	315	gi|590603927|ref|XP_007020129.1| Domain of Uncharacterized protein function	125	3.24342	314	4.90329	-0.596236	2.92279e-05	3.85733e-05
Pbr000847.2	1509	gi|596135644|ref|XP_007222319.1| hypothetical protein PRUPE_ppa003964mg	4452	24.114	5665	18.4663	0.384978	4.7949e-42	1.37637e-41
Pbr000848.1	1833	gi|470127731|ref|XP_004299816.1| PREDICTED: patellin-3-like	6100	27.2001	10087	27.0687	0.00698466	0.758021	0.771079
Pbr000849.1	1674	gi|595821862|ref|XP_007204887.1| hypothetical protein PRUPE_ppa003472mg	538	2.62682	636	1.86883	0.49118	3.2962e-09	5.01606e-09
Pbr000850.1	1674	gi|595821862|ref|XP_007204887.1| hypothetical protein PRUPE_ppa003472mg	829	4.04764	1100	3.23226	0.324541	5.89827e-07	8.30967e-07
Pbr000851.1	420	gi|470131084|ref|XP_004301428.1| PREDICTED: uncharacterized protein LOC101311100	114	2.2185	8	0.0936934	4.56549	7.99084e-36	2.10371e-35
Pbr000852.1	2934	gi|596284929|ref|XP_007225378.1| hypothetical protein PRUPE_ppa000790mg	6048	16.8483	4983	8.35409	1.01204	3.19691e-305	4.33408e-304
Pbr000853.1	654	gi|596298933|ref|XP_007227574.1| hypothetical protein PRUPE_ppa011017mg	2222	27.7696	663	4.9866	2.47738	0	0
Pbr000854.1	1446	gi|269819304|gb|ACZ44842.1| glycosyltransferase	1655	9.35477	853	2.90168	1.68881	8.66354e-185	7.37728e-184
Pbr000855.1	2895	gi|596290850|ref|XP_007226246.1| hypothetical protein PRUPE_ppa017671mg	383	1.08132	394	0.669447	0.691749	1.12266e-11	1.84086e-11
Pbr000856.1	1704	gi|596259923|ref|XP_007224898.1| hypothetical protein PRUPE_ppa022136mg	39	0.187067	0.5	0.00144334	7.018	2.06641e-13	3.5454e-13
Pbr000857.1	3168	gi|470127867|ref|XP_004299880.1| PREDICTED: multiple C2 and transmembrane domain-containing protein 2-like	6846	17.6626	3888	6.03684	1.54883	0	0
Pbr000858.1	3201	gi|596121048|ref|XP_007221791.1| hypothetical protein PRUPE_ppa003919mg	6277	16.0276	9313	14.3111	0.16343	1.10416e-12	1.86174e-12
Pbr000859.1	1344	gi|470129614|ref|XP_004300704.1| PREDICTED: E3 ubiquitin-protein ligase RNF167-like	1387	8.43491	562	2.05686	2.03593	2.16341e-199	1.97616e-198
Pbr000860.1	2688	gi|596295520|ref|XP_007227018.1| hypothetical protein PRUPE_ppa001141mg	765	2.32614	920	1.68355	0.466427	1.72075e-11	2.8081e-11
Pbr000861.1	393	gi|596230809|ref|XP_007224291.1| hypothetical protein PRUPE_ppa019477mg	1479	30.7595	1221	15.2824	1.00916	8.53682e-76	3.54787e-75
Pbr000862.1	1149	gi|596115588|ref|XP_007221653.1| hypothetical protein PRUPE_ppb007316mg	0.5	0.00355675	0.5	0.00214052	0.732601	1	1
Pbr000863.1	204	No hit in NR database	0.5	0.0200329	0.5	0.0120561	0.732601	1	1
Pbr000864.1	1110	gi|596263999|ref|XP_007224998.1| hypothetical protein PRUPE_ppa020391mg	0.5	0.00368172	0.5	0.00221572	0.732601	1	1
Pbr000865.1	333	gi|596291772|ref|XP_007226398.1| hypothetical protein PRUPE_ppa023047mg	0.5	0.0122724	0.5	0.00738574	0.732601	1	1
Pbr000866.1	1392	gi|596171138|ref|XP_007223136.1| hypothetical protein PRUPE_ppa005466mg	1947	11.4322	1148	4.05668	1.49473	3.55714e-182	2.98065e-181
Pbr000867.1	282	gi|596291333|ref|XP_007226325.1| hypothetical protein PRUPE_ppa022249mg	4	0.115935	0.5	0.00872146	3.7326	1	1
Pbr000868.1	1191	gi|596292155|ref|XP_007226459.1| hypothetical protein PRUPE_ppa024612mg	125	0.85783	342	1.41248	-0.719468	2.57634e-07	3.68193e-07
Pbr000869.1	1455	gi|596292155|ref|XP_007226459.1| hypothetical protein PRUPE_ppa024612mg	551	3.09522	921	3.11362	-0.00854817	0.909537	0.915078
Pbr000870.1	2394	gi|596279542|ref|XP_007225249.1| hypothetical protein PRUPE_ppa001682mg	457	1.56025	378	0.776669	1.00641	1.64833e-24	3.598e-24
Pbr000871.1	1248	gi|595824107|ref|XP_007205184.1| hypothetical protein PRUPE_ppa005614mg	253	1.65695	315	1.24155	0.416386	0.0004938	0.000615279
Pbr000872.1	774	gi|596200165|ref|XP_007223682.1| hypothetical protein PRUPE_ppa010245mg	1490	15.7343	1308	8.31257	0.92055	9.00835e-66	3.40899e-65
Pbr000873.1	567	gi|596222987|ref|XP_007224095.1| hypothetical protein PRUPE_ppa015567mg, partial	288	4.15157	129	1.11912	1.8913	4.48607e-39	1.23908e-38
Pbr000874.1	1104	gi|596218869|ref|XP_007224030.1| hypothetical protein PRUPE_ppa015154mg	424	3.13906	461	2.054	0.611898	1.48017e-10	2.34985e-10
Pbr000875.1	1749	gi|596141517|ref|XP_007222464.1| hypothetical protein PRUPE_ppa003505mg	1133	5.29472	1863	5.23952	0.0151209	0.774091	0.786687
Pbr000876.1	933	gi|366091028|gb|AEX08668.1| MYB transcription factor 3	133	1.16513	71	0.374322	1.63814	8.83937e-16	1.60531e-15
Pbr000877.1	1203	gi|596147839|ref|XP_007222696.1| hypothetical protein PRUPE_ppa006380mg	742	5.04129	1500	6.1333	-0.282871	4.74834e-06	6.46782e-06
Pbr000878.2	1566	gi|596286647|ref|XP_007225650.1| hypothetical protein PRUPE_ppa006206mg	1360	7.09823	2222	6.97944	0.0243485	0.613159	0.629726
Pbr000879.2	774	gi|470129612|ref|XP_004300703.1| PREDICTED: chlorophyll a-b binding protein CP24 10A, chloroplastic-like	412636	4357.42	105542	670.738	2.69965	0	0
Pbr000880.1	3057	gi|596290959|ref|XP_007226263.1| hypothetical protein PRUPE_ppa018548mg, partial	4648	12.4272	4251	6.84013	0.861408	6.41791e-180	5.32296e-179
Pbr000881.1	567	gi|596197351|ref|XP_007223600.1| hypothetical protein PRUPE_ppa012494mg	2250	32.4342	1302	11.2953	1.5218	8.58054e-216	8.43205e-215
Pbr000882.1	1998	gi|596292812|ref|XP_007226563.1| hypothetical protein PRUPE_ppa024463mg	0.5	0.0020454	0.5	0.00123096	0.732601	1	1
Pbr000883.1	657	gi|596294503|ref|XP_007226847.1| hypothetical protein PRUPE_ppa017295mg	0.5	0.00622025	0.5	0.00374346	0.732601	1	1
Pbr000884.1	1431	gi|596158616|ref|XP_007222837.1| hypothetical protein PRUPE_ppa005123mg	2337	13.3482	3267	11.23	0.249292	6.7531e-11	1.08207e-10
Pbr000885.1	1443	gi|596134402|ref|XP_007222263.1| hypothetical protein PRUPE_ppa005880mg	22	0.124612	36	0.122717	0.0221073	0.953426	0.956542
Pbr000886.1	516	gi|302854585|ref|XP_002958799.1| hypothetical protein VOLCADRAFT_69961	0.5	0.00791997	0.5	0.00476638	0.732601	1	1
Pbr000887.1	3432	gi|596297235|ref|XP_007227301.1| hypothetical protein PRUPE_ppa016865mg	0.5	0.00119076	12	0.017199	-3.85236	0.00267665	0.00321419
Pbr000888.2	1848	gi|470129598|ref|XP_004300696.1| PREDICTED: BRASSINOSTEROID INSENSITIVE 1-associated receptor kinase 1-like	4869	21.5348	6605	17.5808	0.292668	4.98195e-28	1.15768e-27
Pbr000889.1	1650	gi|595925971|ref|XP_007215014.1| hypothetical protein PRUPE_ppa002515mg	106	0.52508	18	0.0536608	3.2906	2.46369e-27	5.66929e-27
Pbr000890.1	627	gi|255545214|ref|XP_002513668.1| ribosomal protein S9, putative	477	6.21805	495	3.88335	0.679161	8.93699e-14	1.54869e-13
Pbr000891.1	492	gi|595937168|ref|XP_007215561.1| hypothetical protein PRUPE_ppa007404mg	1295	21.5133	567	5.66874	1.92413	3.97886e-173	3.19655e-172
Pbr000892.1	2223	gi|470129598|ref|XP_004300696.1| PREDICTED: BRASSINOSTEROID INSENSITIVE 1-associated receptor kinase 1-like	809	2.97449	1152	2.54907	0.222672	0.000570007	0.000708686
Pbr000893.1	222	gi|470129598|ref|XP_004300696.1| PREDICTED: BRASSINOSTEROID INSENSITIVE 1-associated receptor kinase 1-like	63	2.31948	102	2.26004	0.0374553	0.867365	0.875369
Pbr000894.1	231	gi|568878279|ref|XP_006492128.1| PREDICTED: uncharacterized protein LOC102612730	0.5	0.0176914	0.5	0.010647	0.732601	1	1
Pbr000895.1	285	gi|313184293|emb|CBL94159.1| putative transposase tnp2	0.5	0.0143393	0.5	0.00862966	0.732601	1	1
Pbr000896.1	639	gi|159488598|ref|XP_001702292.1| hypothetical protein CHLREDRAFT_194753	1	0.0127909	0.5	0.00384891	1.7326	1	1
Pbr000897.1	480	gi|595807976|ref|XP_007202700.1| hypothetical protein PRUPE_ppa012689mg	1	0.0170279	0.5	0.00512386	1.7326	1	1
Pbr000898.1	1902	gi|595821765|ref|XP_007204869.1| hypothetical protein PRUPE_ppa017541mg	0.5	0.00214864	0.5	0.00129309	0.732601	1	1
Pbr000899.1	873	gi|595806148|ref|XP_007202402.1| hypothetical protein PRUPE_ppa009512mg	1100	10.2987	1323	7.45442	0.466291	7.29211e-16	1.32668e-15
Pbr000900.1	873	gi|595806148|ref|XP_007202402.1| hypothetical protein PRUPE_ppa009512mg	1048	9.81184	1353	7.62346	0.364078	3.93182e-10	6.15491e-10
Pbr000901.1	1902	gi|595821765|ref|XP_007204869.1| hypothetical protein PRUPE_ppa017541mg	0.5	0.00214864	0.5	0.00129309	0.732601	1	1
Pbr000902.1	285	gi|595807976|ref|XP_007202700.1| hypothetical protein PRUPE_ppa012689mg	0.5	0.0143393	0.5	0.00862966	0.732601	1	1
Pbr000903.1	414	gi|595807976|ref|XP_007202700.1| hypothetical protein PRUPE_ppa012689mg	0.5	0.00987127	0.5	0.00594071	0.732601	1	1
Pbr000904.1	639	gi|159488598|ref|XP_001702292.1| hypothetical protein CHLREDRAFT_194753	0.5	0.00639547	0.5	0.00384891	0.732601	1	1
Pbr000905.1	285	gi|313184293|emb|CBL94159.1| putative transposase tnp2	0.5	0.0143393	0.5	0.00862966	0.732601	1	1
Pbr000906.1	231	gi|568878279|ref|XP_006492128.1| PREDICTED: uncharacterized protein LOC102612730	0.5	0.0176914	0.5	0.010647	0.732601	1	1
Pbr000907.1	702	gi|595790877|ref|XP_007199187.1| hypothetical protein PRUPE_ppa020268mg	0.5	0.00582152	0.5	0.00350349	0.732601	1	1
Pbr000908.1	954	gi|595939133|ref|XP_007215723.1| hypothetical protein PRUPE_ppa008973mg	41	0.351268	38	0.195931	0.842225	0.00840993	0.00980275
Pbr000909.1	543	gi|470149298|ref|XP_004310176.1| PREDICTED: uncharacterized protein LOC101315202	0.5	0.00752616	0.5	0.00452938	0.732601	1	1
Pbr000910.2	1563	gi|595836714|ref|XP_007207315.1| hypothetical protein PRUPE_ppa004460mg	3643	19.0504	3713	11.6852	0.705142	1.21636e-100	6.21493e-100
Pbr000911.1	1176	gi|595825023|ref|XP_007205340.1| hypothetical protein PRUPE_ppa007051mg	260	1.80705	19	0.0794721	4.50704	5.44121e-79	2.32306e-78
Pbr000912.1	477	gi|595830407|ref|XP_007206063.1| hypothetical protein PRUPE_ppa012699mg	331	5.67169	315	3.24833	0.80408	6.21632e-13	1.05327e-12
Pbr000913.1	1329	gi|595824238|ref|XP_007205205.1| hypothetical protein PRUPE_ppa005835mg	140	0.861006	261	0.966015	-0.166022	0.252986	0.268903
Pbr000914.1	1158	gi|595838402|ref|XP_007207642.1| hypothetical protein PRUPE_ppa021134mg	0.5	0.00352911	0.5	0.00212388	0.732601	1	1
Pbr000915.1	4278	gi|595836664|ref|XP_007207305.1| hypothetical protein PRUPE_ppa000248mg	31	0.0592276	54	0.06209	-0.0680905	0.828286	0.838308
Pbr000916.1	1653	gi|595843338|ref|XP_007208596.1| hypothetical protein PRUPE_ppa022497mg	280	1.38449	403	1.19922	0.207248	0.0585371	0.0650575
Pbr000917.3	1320	gi|377656737|gb|AFB73923.1| AMT1;6	105	0.650158	28	0.10434	2.63949	3.69321e-22	7.72299e-22
Pbr000918.1	870	gi|595835662|ref|XP_007207098.1| hypothetical protein PRUPE_ppa022350mg, partial	0.5	0.00469736	0.5	0.00282696	0.732601	1	1
Pbr000919.1	1152	gi|595835662|ref|XP_007207098.1| hypothetical protein PRUPE_ppa022350mg, partial	0.5	0.00354749	0.5	0.00213494	0.732601	1	1
Pbr000920.1	906	gi|147860024|emb|CAN83125.1| hypothetical protein VITISV_015109	71	0.640521	28	0.152019	2.07499	5.19594e-12	8.61124e-12
Pbr000921.1	1521	gi|596032759|ref|XP_007219502.1| hypothetical protein PRUPE_ppa022359mg	0.5	0.00268685	0.5	0.001617	0.732601	1	1
Pbr000922.1	1599	gi|595823189|ref|XP_007205028.1| hypothetical protein PRUPE_ppa004016mg	2034	10.3969	1548	4.76202	1.12651	1.79584e-123	1.08831e-122
Pbr000923.1	1272	gi|595839977|ref|XP_007207946.1| hypothetical protein PRUPE_ppa017298mg, partial	270	1.73492	280	1.08278	0.680133	1.9494e-08	2.89756e-08
Pbr000924.1	1353	gi|595843618|ref|XP_007208655.1| hypothetical protein PRUPE_ppa020714mg	2	0.0120819	108	0.39264	-5.02229	8.93739e-22	1.85439e-21
Pbr000925.1	300	gi|595832196|ref|XP_007206426.1| hypothetical protein PRUPE_ppa001946mg	128	3.48732	8	0.131171	4.7326	1.49851e-40	4.22504e-40
Pbr000926.1	1434	gi|269819294|gb|ACZ44837.1| glycosyltransferase	201	1.14565	367	1.25888	-0.135984	0.264395	0.280755
Pbr000927.1	183	gi|595832196|ref|XP_007206426.1| hypothetical protein PRUPE_ppa001946mg	0.5	0.0223317	0.5	0.0134396	0.732601	1	1
Pbr000928.1	630	No hit in NR database	0.5	0.00648683	0.5	0.00390389	0.732601	1	1
Pbr000929.1	471	No hit in NR database	0.5	0.00867665	0.5	0.00522177	0.732601	1	1
Pbr000930.1	2016	gi|359474464|ref|XP_003631475.1| PREDICTED: pentatricopeptide repeat-containing protein At1g05670, mitochondrial-like	516	2.092	699	1.70551	0.294679	0.000322652	0.000406243
Pbr000931.1	723	gi|595957900|ref|XP_007216739.1| hypothetical protein PRUPE_ppa025502mg	156	1.76356	0.5	0.00340173	9.018	1.24024e-40	3.50003e-40
Pbr000932.1	609	gi|595960284|ref|XP_007216874.1| hypothetical protein PRUPE_ppa021017mg	0.5	0.00671052	0.5	0.00403851	0.732601	1	1
Pbr000933.1	459	gi|595928112|ref|XP_007215113.1| hypothetical protein PRUPE_ppa012883mg	6164	109.762	12651	135.575	-0.304712	3.85758e-46	1.16671e-45
Pbr000934.1	240	gi|302758484|ref|XP_002962665.1| hypothetical protein SELMODRAFT_404621	0.5	0.0170279	0.5	0.0102477	0.732601	1	1
Pbr000935.1	2127	gi|595883528|ref|XP_007212806.1| hypothetical protein PRUPE_ppa002361mg	759	2.9166	805	1.86164	0.647712	1.90909e-19	3.77307e-19
Pbr000936.1	351	gi|595959279|ref|XP_007216796.1| hypothetical protein PRUPE_ppa023616mg	0.5	0.011643	0.5	0.00700699	0.732601	1	1
Pbr000937.1	1071	gi|590695723|ref|XP_007044970.1| HXXXD-type acyl-transferase family protein, putative	0.5	0.00381578	0.5	0.00229641	0.732601	1	1
Pbr000938.1	1008	gi|595884071|ref|XP_007212906.1| hypothetical protein PRUPE_ppa022177mg, partial	0.5	0.00405427	13	0.0634383	-3.96784	0.00160423	0.00194797
Pbr000939.1	267	No hit in NR database	0.5	0.015306	0.5	0.00921143	0.732601	1	1
Pbr000940.1	405	gi|313184292|emb|CBL94158.1| hypothetical protein	0.5	0.0100906	0.5	0.00607272	0.732601	1	1
Pbr000941.1	612	gi|596298470|ref|XP_007227498.1| hypothetical protein PRUPE_ppa011258mg	14	0.186973	32	0.257198	-0.460044	0.291867	0.308974
Pbr000942.1	789	gi|595821952|ref|XP_007204903.1| hypothetical protein PRUPE_ppa009257mg	416	4.30943	259	1.6147	1.41623	2.17097e-37	5.84646e-37
Pbr000943.1	2655	gi|595803910|ref|XP_007202078.1| hypothetical protein PRUPE_ppa005992mg	298	0.917392	248	0.459468	0.997573	2.58626e-16	4.76441e-16
Pbr000944.1	1449	gi|595818308|ref|XP_007204330.1| hypothetical protein PRUPE_ppa005204mg	77	0.434336	178	0.604255	-0.476346	0.0102652	0.0119166
Pbr000945.1	711	gi|595806843|ref|XP_007202509.1| hypothetical protein PRUPE_ppa010798mg	161	1.8508	96	0.664156	1.47856	2.2103e-16	4.07876e-16
Pbr000946.1	1593	gi|595816858|ref|XP_007204122.1| hypothetical protein PRUPE_ppa024755mg	42	0.215495	12	0.0370539	2.53996	2.05563e-09	3.14675e-09
Pbr000947.1	4278	gi|595811256|ref|XP_007203207.1| hypothetical protein PRUPE_ppa000194mg	1334	2.5487	541	0.622049	2.03466	1.06578e-191	9.38237e-191
Pbr000948.1	4278	gi|595811256|ref|XP_007203207.1| hypothetical protein PRUPE_ppa000194mg	1316	2.51431	583	0.670342	1.90719	7.37012e-174	5.95041e-173
Pbr000949.1	1593	gi|595816858|ref|XP_007204122.1| hypothetical protein PRUPE_ppa024755mg	26	0.133402	8	0.0247026	2.43304	4.19427e-06	5.72461e-06
Pbr000950.1	711	gi|595806843|ref|XP_007202509.1| hypothetical protein PRUPE_ppa010798mg	204	2.34511	122	0.844032	1.47429	2.92137e-20	5.86834e-20
Pbr000951.1	1449	gi|595818308|ref|XP_007204330.1| hypothetical protein PRUPE_ppa005204mg	71	0.400491	150	0.509203	-0.346471	0.079631	0.0876329
Pbr000952.1	2655	gi|595803910|ref|XP_007202078.1| hypothetical protein PRUPE_ppa005992mg	267	0.821959	265	0.490964	0.743448	1.55594e-09	2.39082e-09
Pbr000953.1	609	gi|595821952|ref|XP_007204903.1| hypothetical protein PRUPE_ppa009257mg	87	1.16763	81	0.654239	0.835694	0.000137205	0.000175591
Pbr000954.1	612	gi|596298470|ref|XP_007227498.1| hypothetical protein PRUPE_ppa011258mg	10	0.133552	52	0.417946	-1.64591	9.07046e-05	0.000116965
Pbr000955.1	480	gi|224141875|ref|XP_002324286.1| zinc finger family protein	69	1.17493	185	1.89583	-0.690256	0.00025833	0.000326242
Pbr000956.1	504	gi|595790537|ref|XP_007199017.1| hypothetical protein PRUPE_ppa017647mg, partial	0.5	0.00810854	0.5	0.00487987	0.732601	1	1
Pbr000957.1	2742	gi|596281576|ref|XP_007225284.1| hypothetical protein PRUPE_ppa001375mg	80	0.238466	0.5	0.000896956	8.05453	6.26382e-24	1.35266e-23
Pbr000958.1	438	gi|238015080|gb|ACR38575.1| unknown	0.5	0.00933038	0.5	0.00561519	0.732601	1	1
Pbr000959.3	870	gi|470110427|ref|XP_004291485.1| PREDICTED: acyl-protein thioesterase 2-like	65	0.610657	40	0.226157	1.43304	3.4673e-07	4.93484e-07
Pbr000960.1	1446	gi|596297705|ref|XP_007227376.1| hypothetical protein PRUPE_ppa027111mg	0.5	0.00282621	0.5	0.00170087	0.732601	1	1
Pbr000961.1	210	gi|596173309|ref|XP_007223165.1| hypothetical protein PRUPE_ppa009071mg	0.5	0.0194605	0.5	0.0117117	0.732601	1	1
Pbr000962.1	612	gi|596173309|ref|XP_007223165.1| hypothetical protein PRUPE_ppa009071mg	0.5	0.00667762	0.5	0.00401871	0.732601	1	1
Pbr000963.1	501	gi|596196998|ref|XP_007223593.1| hypothetical protein PRUPE_ppa012436mg	24	0.391541	46	0.451636	-0.205999	0.554288	0.571827
Pbr000964.1	2568	gi|502124749|ref|XP_004498656.1| PREDICTED: serine/arginine repetitive matrix protein 2-like isoform X2	3318	10.5605	3891	7.45306	0.502774	6.42476e-51	2.06686e-50
Pbr000965.1	819	gi|596169303|ref|XP_007223053.1| hypothetical protein PRUPE_ppa006956mg	16	0.159676	16	0.0960958	0.732601	0.144465	0.156224
Pbr000966.1	1074	gi|596166116|ref|XP_007223007.1| hypothetical protein PRUPE_ppa006810mg	435	3.31046	829	3.79681	-0.197756	0.015805	0.0181341
Pbr000967.1	897	gi|567191570|ref|XP_006404959.1| hypothetical protein EUTSA_v10000574mg	0.5	0.00455597	0.5	0.00274186	0.732601	1	1
Pbr000968.1	327	gi|567900790|ref|XP_006442883.1| hypothetical protein CICLE_v10018562mg	0.5	0.0124976	0.5	0.00752126	0.732601	1	1
Pbr000969.1	402	gi|595805364|ref|XP_007202284.1| hypothetical protein PRUPE_ppa009058mg	0.5	0.0101659	175	2.14131	-7.71861	6.54131e-32	1.62209e-31
Pbr000970.2	1110	gi|596133502|ref|XP_007222214.1| hypothetical protein PRUPE_ppa007842mg	291	2.14276	454	2.01188	0.0909275	0.387965	0.406244
Pbr000971.1	678	gi|596298940|ref|XP_007227575.1| hypothetical protein PRUPE_ppa011029mg	63	0.759476	132	0.957663	-0.334514	0.111644	0.121739
Pbr000972.1	3051	gi|595839386|ref|XP_007207830.1| hypothetical protein PRUPE_ppa023423mg, partial	14	0.037505	0.5	0.000806114	5.53996	7.20216e-06	9.7328e-06
Pbr000973.1	399	gi|460382454|ref|XP_004236954.1| PREDICTED: putative phospholipid-transporting ATPase 9-like	0.5	0.0102424	1	0.0123281	-0.267399	1	1
Pbr000974.1	531	gi|595791773|ref|XP_007199635.1| hypothetical protein PRUPE_ppa012349mg	643	9.89737	489	4.52984	1.12758	2.39754e-40	6.7435e-40
Pbr000975.1	192	gi|255548451|ref|XP_002515282.1| Cytochrome c oxidase polypeptide Vc, putative	0.5	0.0212849	0.5	0.0128096	0.732601	1	1
Pbr000976.1	774	gi|596200171|ref|XP_007223683.1| hypothetical protein PRUPE_ppa010254mg	228	2.40767	282	1.79216	0.425939	0.000730767	0.000904479
Pbr000977.1	600	gi|596296608|ref|XP_007227200.1| hypothetical protein PRUPE_ppa019237mg, partial	150	2.04335	547	4.4844	-1.13398	1.20226e-21	2.48779e-21
Pbr000978.1	240	gi|587886219|gb|EXB75040.1| hypothetical protein L484_012164	33	1.12384	52	1.06576	0.0765551	0.806162	0.817392
Pbr000979.1	1248	gi|596292341|ref|XP_007226486.1| hypothetical protein PRUPE_ppa026631mg, partial	480	3.14362	550	2.16779	0.536203	1.42217e-09	2.18766e-09
Pbr000980.1	1458	gi|595833206|ref|XP_007206626.1| hypothetical protein PRUPE_ppa021782mg	571	3.20097	1130	3.81232	-0.252159	0.000372121	0.000466435
Pbr000981.1	3015	gi|595842468|ref|XP_007208427.1| hypothetical protein PRUPE_ppa000664mg	1248	3.38322	1996	3.25643	0.0551069	0.27559	0.292224
Pbr000982.1	435	gi|470120794|ref|XP_004296474.1| PREDICTED: uncharacterized protein LOC101313973	0.5	0.00939472	0.5	0.00565391	0.732601	1	1
Pbr000983.1	258	gi|595946754|ref|XP_007216177.1| hypothetical protein PRUPE_ppa015769mg, partial	0.5	0.0158399	0.5	0.00953276	0.732601	1	1
Pbr000984.1	615	gi|596099942|ref|XP_007221403.1| hypothetical protein PRUPE_ppa022028mg, partial	30	0.398703	2	0.0159964	4.63949	1.27195e-10	2.02235e-10
Pbr000985.1	1077	gi|595885629|ref|XP_007213190.1| hypothetical protein PRUPE_ppa026120mg	18	0.136603	0.5	0.00228361	5.90253	3.55494e-07	5.05086e-07
Pbr000986.1	966	gi|596099942|ref|XP_007221403.1| hypothetical protein PRUPE_ppa022028mg, partial	4	0.0338443	0.5	0.00254602	3.7326	1	1
Pbr000987.1	1083	gi|595972062|ref|XP_007217618.1| hypothetical protein PRUPE_ppa016280mg	0.5	0.0037735	0.5	0.00227096	0.732601	1	1
Pbr000988.3	768	gi|145581388|gb|ABP87792.1| ascorbate peroxidase	15382	163.702	10123	64.836	1.33621	0	0
Pbr000989.1	1233	gi|595795676|ref|XP_007201051.1| hypothetical protein PRUPE_ppa006488mg	1329	8.80978	1201	4.79124	0.878706	1.48987e-54	5.01096e-54
Pbr000990.1	1443	gi|595795222|ref|XP_007200981.1| hypothetical protein PRUPE_ppa004856mg	1090	6.17395	271	0.923786	2.74056	3.62778e-222	3.66461e-221
Pbr000991.1	1437	gi|595795222|ref|XP_007200981.1| hypothetical protein PRUPE_ppa004856mg	0.5	0.00284391	0.5	0.00171152	0.732601	1	1
Pbr000992.1	3987	gi|595791867|ref|XP_007199682.1| hypothetical protein PRUPE_ppa000301mg	2627	5.38539	2304	2.84253	0.921876	8.7287e-115	4.96687e-114
Pbr000993.1	945	gi|595793451|ref|XP_007200474.1| hypothetical protein PRUPE_ppa009042mg	623	5.3884	574	2.98778	0.850782	3.72741e-25	8.23233e-25
Pbr000994.1	2610	gi|595800946|ref|XP_007201750.1| hypothetical protein PRUPE_ppa001199mg	1611	5.04497	1189	2.24083	1.17081	2.45932e-104	1.2923e-103
Pbr000995.1	759	gi|595793121|ref|XP_007200309.1| hypothetical protein PRUPE_ppa001848mg	0.5	0.00538433	0.5	0.00324039	0.732601	1	1
Pbr000996.1	207	gi|595793121|ref|XP_007200309.1| hypothetical protein PRUPE_ppa001848mg	0.5	0.0197425	0.5	0.0118814	0.732601	1	1
Pbr000997.2	588	gi|595801664|ref|XP_007201859.1| hypothetical protein PRUPE_ppa009584mg	488	6.78337	637	5.32881	0.348188	4.23256e-05	5.5385e-05
Pbr000998.1	4458	gi|595791865|ref|XP_007199681.1| hypothetical protein PRUPE_ppa000261mg	7236	13.2667	8363	9.22764	0.523773	3.99431e-117	2.31374e-116
Pbr000999.1	552	gi|595793235|ref|XP_007200366.1| hypothetical protein PRUPE_ppa012378mg	904	13.3854	1020	9.08928	0.558426	6.82693e-18	1.30349e-17
Pbr001000.1	159	gi|595794663|ref|XP_007200898.1| hypothetical protein PRUPE_ppb017528mg	44	2.26182	111	3.43395	-0.602384	0.0121466	0.0140301
Pbr001001.1	1713	gi|595790489|ref|XP_007198993.1| hypothetical protein PRUPE_ppa003390mg	2645	12.6204	3642	10.4581	0.271137	5.36762e-14	9.34286e-14
Pbr001002.1	765	gi|595801205|ref|XP_007201789.1| hypothetical protein PRUPE_ppa005128mg	553	5.90836	615	3.95441	0.579294	3.24153e-12	5.39487e-12
Pbr001003.1	735	gi|595801205|ref|XP_007201789.1| hypothetical protein PRUPE_ppa005128mg	1698	18.8822	1754	11.7384	0.685788	1.08771e-45	3.27573e-45
Pbr001004.1	2517	gi|595893855|ref|XP_007213653.1| hypothetical protein PRUPE_ppa001400mg	774	2.5134	159	0.310729	3.01591	4.0663e-174	3.2879e-173
Pbr001005.1	1302	gi|595883015|ref|XP_007212710.1| hypothetical protein PRUPE_ppa018749mg, partial	0.5	0.00313879	0.5	0.00188898	0.732601	1	1
Pbr001006.1	1023	gi|595883015|ref|XP_007212710.1| hypothetical protein PRUPE_ppa018749mg, partial	0.5	0.00399482	0.5	0.00240416	0.732601	1	1
Pbr001007.1	468	gi|595881540|ref|XP_007212436.1| hypothetical protein PRUPE_ppa017195mg	0.5	0.00873227	0.5	0.00525524	0.732601	1	1
Pbr001008.1	465	gi|595881540|ref|XP_007212436.1| hypothetical protein PRUPE_ppa017195mg	0.5	0.00878861	0.5	0.00528915	0.732601	1	1
Pbr001009.1	2247	gi|595893556|ref|XP_007213630.1| hypothetical protein PRUPE_ppa001881mg	367	1.33495	458	1.00261	0.413033	3.11495e-05	4.10595e-05
Pbr001010.1	279	gi|593269876|ref|XP_007136989.1| hypothetical protein PHAVU_009G090900g	0.5	0.0146477	0.5	0.00881524	0.732601	1	1
Pbr001011.1	594	gi|595943809|ref|XP_007215989.1| hypothetical protein PRUPE_ppa011752mg	0.5	0.00687997	0.5	0.00414049	0.732601	1	1
Pbr001012.1	1788	gi|595938519|ref|XP_007215672.1| hypothetical protein PRUPE_ppa003913mg	553	2.52791	204	0.561217	2.17131	2.10642e-87	9.65984e-87
Pbr001013.1	2826	gi|595811428|ref|XP_007203236.1| hypothetical protein PRUPE_ppa001039mg	1699	4.91388	1514	2.63525	0.898921	7.08969e-72	2.83875e-71
Pbr001014.1	1368	gi|595944831|ref|XP_007216032.1| hypothetical protein PRUPE_ppa014982mg, partial	210	1.25469	16	0.0575311	4.44685	8.77095e-64	3.25442e-63
Pbr001015.1	801	gi|595968360|ref|XP_007217377.1| hypothetical protein PRUPE_ppa023556mg, partial	342	3.48977	560	3.43893	0.0211702	0.82544	0.835584
Pbr001016.1	288	gi|595953069|ref|XP_007216477.1| hypothetical protein PRUPE_ppa026148mg	0.5	0.0141899	32	0.546545	-5.2674	1.55094e-07	2.23203e-07
Pbr001017.1	519	gi|470134255|ref|XP_004302970.1| PREDICTED: metallothiol transferase FosB-like	2	0.0314968	30	0.28433	-3.17429	1.08415e-05	1.45518e-05
Pbr001018.1	396	gi|255566979|ref|XP_002524472.1| conserved hypothetical protein	189	3.90095	154	1.91291	1.02806	2.27378e-11	3.693e-11
Pbr001019.1	1578	gi|595942323|ref|XP_007215907.1| hypothetical protein PRUPE_ppa004160mg	0.5	0.0025898	54	0.168328	-6.02229	8.11129e-12	1.3349e-11
Pbr001020.1	1326	gi|595932837|ref|XP_007215394.1| hypothetical protein PRUPE_ppa005861mg	76	0.468461	16	0.0593533	2.98053	1.86425e-18	3.60905e-18
Pbr001021.1	1326	gi|595932837|ref|XP_007215394.1| hypothetical protein PRUPE_ppa005861mg	54	0.332854	25	0.0927395	1.84363	2.61608e-08	3.86379e-08
Pbr001022.1	1578	gi|595942323|ref|XP_007215907.1| hypothetical protein PRUPE_ppa004160mg	0.5	0.0025898	58	0.180796	-6.12538	1.4526e-12	2.43794e-12
Pbr001023.1	396	gi|255566979|ref|XP_002524472.1| conserved hypothetical protein	171	3.52943	169	2.09923	0.749574	1.13243e-06	1.57838e-06
Pbr001024.1	519	gi|470134255|ref|XP_004302970.1| PREDICTED: metallothiol transferase FosB-like	6	0.0944903	22	0.208509	-1.14187	0.0539168	0.0600322
Pbr001025.1	288	gi|595953069|ref|XP_007216477.1| hypothetical protein PRUPE_ppa026148mg	2	0.0567598	37	0.631943	-3.47685	3.80555e-07	5.39549e-07
Pbr001026.1	801	gi|595968360|ref|XP_007217377.1| hypothetical protein PRUPE_ppa023556mg, partial	330	3.36732	544	3.34068	0.01146	0.906483	0.912371
Pbr001027.1	1356	gi|595944831|ref|XP_007216032.1| hypothetical protein PRUPE_ppa014982mg, partial	82	0.494262	26	0.0943153	2.38971	6.12373e-16	1.1183e-15
Pbr001028.1	2877	gi|595811428|ref|XP_007203236.1| hypothetical protein PRUPE_ppa001039mg	1352	3.84096	1274	2.1782	0.818331	2.50152e-49	7.87843e-49
Pbr001029.1	2505	gi|595938519|ref|XP_007215672.1| hypothetical protein PRUPE_ppa003913mg	488	1.59226	237	0.465381	1.77459	1.02405e-59	3.63155e-59
Pbr001030.1	279	gi|593269876|ref|XP_007136989.1| hypothetical protein PHAVU_009G090900g	0.5	0.0146477	0.5	0.00881524	0.732601	1	1
Pbr001031.1	1479	gi|595930873|ref|XP_007215274.1| hypothetical protein PRUPE_ppa004722mg	52	0.287368	0.5	0.00166292	7.43304	6.33423e-17	1.18107e-16
Pbr001032.1	1170	gi|470134247|ref|XP_004302966.1| PREDICTED: uncharacterized protein LOC101312266	1974	13.79	1161	4.88107	1.49835	2.49628e-185	2.13348e-184
Pbr001033.1	588	gi|595960248|ref|XP_007216870.1| hypothetical protein PRUPE_ppa021258mg	0.5	0.00695018	0.5	0.00418274	0.732601	1	1
Pbr001034.1	1284	gi|595939138|ref|XP_007215724.1| hypothetical protein PRUPE_ppa008989mg	1001	6.37195	1836	7.03357	-0.142523	0.00896548	0.0104357
Pbr001035.1	1956	gi|595947447|ref|XP_007216222.1| hypothetical protein PRUPE_ppa016635mg, partial	227	0.94855	291	0.7318	0.374274	0.00280654	0.00336613
Pbr001036.1	813	gi|595946629|ref|XP_007216166.1| hypothetical protein PRUPE_ppa015364mg	9	0.0904805	0.5	0.00302516	4.90253	0.000376579	0.000471813
Pbr001037.1	1392	gi|596170751|ref|XP_007223107.1| hypothetical protein PRUPE_ppa005398mg	2474	14.5266	3910	13.8168	0.0722776	0.0447053	0.0499957
Pbr001038.1	2982	gi|470103655|ref|XP_004288247.1| PREDICTED: calcium-transporting ATPase 2, plasma membrane-type-like	249	0.682488	132	0.217738	1.64821	2.14349e-28	5.01638e-28
Pbr001039.1	831	gi|595827346|ref|XP_007205702.1| hypothetical protein PRUPE_ppa009821mg	1664	16.3665	1178	6.97289	1.23092	1.97623e-116	1.13907e-115
Pbr001040.1	441	gi|596110848|ref|XP_007221514.1| hypothetical protein PRUPE_ppa012984mg	2360	43.7398	3391	37.8231	0.209677	2.79328e-08	4.12289e-08
Pbr001041.1	1509	gi|595837079|ref|XP_007207387.1| hypothetical protein PRUPE_ppa004499mg	503	2.72447	5	0.0162986	7.38509	1.52898e-149	1.08055e-148
Pbr001042.1	186	No hit in NR database	0.5	0.0219715	0.5	0.0132229	0.732601	1	1
Pbr001043.1	186	No hit in NR database	0.5	0.0219715	0.5	0.0132229	0.732601	1	1
Pbr001044.1	861	gi|595827098|ref|XP_007205681.1| hypothetical protein PRUPE_ppa009621mg	770	7.30955	395	2.25664	1.69561	1.62437e-87	7.45551e-87
Pbr001045.1	1167	gi|595841610|ref|XP_007208244.1| hypothetical protein PRUPE_ppa016847mg	0.5	0.00350189	0.5	0.0021075	0.732601	1	1
Pbr001046.1	204	No hit in NR database	0.5	0.0200329	0.5	0.0120561	0.732601	1	1
Pbr001047.1	1794	gi|595840416|ref|XP_007208019.1| hypothetical protein PRUPE_ppa003197mg	508	2.31443	774	2.1222	0.125096	0.118755	0.129268
Pbr001048.1	1524	gi|595823370|ref|XP_007205058.1| hypothetical protein PRUPE_ppa004454mg	582	3.12134	253	0.81659	1.93448	1.94777e-79	8.34097e-79
Pbr001049.1	1458	gi|595837291|ref|XP_007207427.1| hypothetical protein PRUPE_ppa004930mg	4633	25.9722	4008	13.5219	0.941665	4.19378e-208	3.98519e-207
Pbr001050.1	1401	gi|595836751|ref|XP_007207322.1| hypothetical protein PRUPE_ppa005306mg	397	2.31609	222	0.779441	1.57118	2.00155e-41	5.69768e-41
Pbr001051.1	1065	gi|359480611|ref|XP_003632499.1| PREDICTED: uncharacterized protein LOC100854050	756	5.80197	299	1.38099	2.07084	5.56377e-112	3.10086e-111
Pbr001052.1	1425	gi|595843553|ref|XP_007208642.1| hypothetical protein PRUPE_ppa020119mg, partial	4	0.0229429	0.5	0.00172593	3.7326	1	1
Pbr001053.1	498	gi|595829971|ref|XP_007205973.1| hypothetical protein PRUPE_ppa012077mg	526	8.63296	435	4.29663	1.00665	5.67075e-28	1.3168e-27
Pbr001054.1	1167	gi|595841610|ref|XP_007208244.1| hypothetical protein PRUPE_ppa016847mg	0.5	0.00350189	0.5	0.0021075	0.732601	1	1
Pbr001055.1	2610	gi|595822726|ref|XP_007204940.1| hypothetical protein PRUPE_ppa001240mg	1859	5.8216	2759	5.19972	0.162982	0.00011216	0.000144198
Pbr001056.1	915	gi|302398977|gb|ADL36783.1| MYBR domain class transcription factor	651	5.81518	214	1.15043	2.33765	5.05333e-112	2.81734e-111
Pbr001057.1	468	gi|595830429|ref|XP_007206068.1| hypothetical protein PRUPE_ppa012763mg	1726	30.1438	1050	11.036	1.44964	1.31702e-154	9.61236e-154
Pbr001058.1	1794	gi|595835817|ref|XP_007207131.1| hypothetical protein PRUPE_ppa002908mg	3488	15.8912	3448	9.45395	0.749241	5.1706e-107	2.77342e-106
Pbr001059.1	516	gi|595841478|ref|XP_007208217.1| hypothetical protein PRUPE_ppa018937mg, partial	36	0.570238	24	0.228786	1.31756	0.000374509	0.000469391
Pbr001060.1	222	gi|595830498|ref|XP_007206085.1| hypothetical protein PRUPE_ppa012904mg	237	8.72567	41	0.908446	3.26379	1.38631e-58	4.86216e-58
Pbr001061.1	555	gi|595830000|ref|XP_007205980.1| hypothetical protein PRUPE_ppa012131mg	0.5	0.00736343	0.5	0.00443145	0.732601	1	1
Pbr001062.1	747	gi|595831196|ref|XP_007206220.1| hypothetical protein PRUPE_ppa015321mg	0.5	0.00547082	0.5	0.00329244	0.732601	1	1
Pbr001063.1	1239	gi|595824608|ref|XP_007205266.1| hypothetical protein PRUPE_ppa006424mg	166	1.09507	124	0.492288	1.15344	5.96771e-12	9.85442e-12
Pbr001064.1	1269	gi|595841285|ref|XP_007208181.1| hypothetical protein PRUPE_ppa017391mg, partial	8	0.0515266	90	0.348859	-2.75925	1.09474e-12	1.846e-12
Pbr001065.2	1335	gi|302398733|gb|ADL36661.1| CAMTA domain class transcription factor	647	3.9612	82	0.302135	3.71267	2.93869e-173	2.36148e-172
Pbr001066.1	483	gi|595838747|ref|XP_007207710.1| hypothetical protein PRUPE_ppa025319mg	1553	26.2801	469	4.77633	2.46	1.59811e-280	1.99148e-279
Pbr001067.1	567	gi|595839795|ref|XP_007207909.1| hypothetical protein PRUPE_ppa019739mg	8	0.115321	0.5	0.00433766	4.7326	0.000858787	0.0010575
Pbr001068.1	573	gi|595839795|ref|XP_007207909.1| hypothetical protein PRUPE_ppa019739mg	0.5	0.00713212	0.5	0.00429224	0.732601	1	1
Pbr001069.1	348	gi|595826841|ref|XP_007205637.1| hypothetical protein PRUPE_ppa009227mg	0.5	0.0117434	0.5	0.00706739	0.732601	1	1
Pbr001070.1	1452	gi|595837296|ref|XP_007207428.1| hypothetical protein PRUPE_ppa004935mg	1838	10.3462	1275	4.31929	1.26024	3.74472e-133	2.41224e-132
Pbr001071.1	1431	gi|595823818|ref|XP_007205133.1| hypothetical protein PRUPE_ppa005094mg	75	0.428376	0.5	0.0017187	7.96142	1.00494e-22	2.12288e-22
Pbr001072.1	1284	gi|470103701|ref|XP_004288270.1| PREDICTED: protein PHLOEM PROTEIN 2-LIKE A10-like	1025	6.52472	930	3.56276	0.872922	5.01163e-42	1.43833e-41
Pbr001073.1	150	No hit in NR database	284	15.475	60	1.96756	2.97546	2.70366e-64	1.00859e-63
Pbr001074.1	255	gi|595839485|ref|XP_007207851.1| hypothetical protein PRUPE_ppa022767mg	21	0.673104	184	3.54933	-2.39864	4.59553e-21	9.39225e-21
Pbr001075.1	342	gi|595833599|ref|XP_007206700.1| hypothetical protein PRUPE_ppa023759mg	8	0.191191	4	0.0575311	1.7326	0.0401493	0.0450345
Pbr001076.1	702	gi|595829559|ref|XP_007205896.1| hypothetical protein PRUPE_ppa011366mg	37	0.430792	0.5	0.00350349	6.94205	7.50201e-13	1.26887e-12
Pbr001077.1	534	gi|595830202|ref|XP_007206023.1| hypothetical protein PRUPE_ppa012448mg	23	0.352038	0.5	0.00460572	6.25616	9.61176e-09	1.44189e-08
Pbr001078.1	1782	gi|302398813|gb|ADL36701.1| GRF domain class transcription factor	42	0.192639	44	0.121454	0.665486	0.0297838	0.0336467
Pbr001079.1	795	gi|595828180|ref|XP_007205732.1| hypothetical protein PRUPE_ppa010087mg	1135	11.669	995	6.15637	0.922525	1.04065e-50	3.3369e-50
Pbr001080.1	765	gi|595843493|ref|XP_007208627.1| hypothetical protein PRUPE_ppa019004mg	102	1.08979	59	0.379367	1.52238	2.42825e-11	3.94075e-11
Pbr001081.1	201	No hit in NR database	0.5	0.0203319	0.5	0.0122361	0.732601	1	1
Pbr001082.1	846	gi|595840262|ref|XP_007207995.1| hypothetical protein PRUPE_ppa014762mg	0.5	0.00483062	35	0.203501	-5.39668	3.86407e-08	5.68147e-08
Pbr001083.1	1959	gi|595842005|ref|XP_007208325.1| hypothetical protein PRUPE_ppa002612mg	183	0.763519	116	0.291267	1.39032	6.40461e-17	1.1933e-16
Pbr001084.1	210	gi|595939226|ref|XP_007215733.1| hypothetical protein PRUPE_ppa009093mg	0.5	0.0194605	0.5	0.0117117	0.732601	1	1
Pbr001085.1	843	gi|595827348|ref|XP_007205703.1| hypothetical protein PRUPE_ppa009836mg	96	0.93078	114	0.66519	0.484673	0.0135582	0.0156165
Pbr001086.1	1728	gi|595823116|ref|XP_007205015.1| hypothetical protein PRUPE_ppa003693mg	417	1.9724	313	0.890982	1.14649	1.94305e-27	4.47836e-27
Pbr001087.1	1608	gi|595842605|ref|XP_007208458.1| hypothetical protein PRUPE_ppa003900mg	1393	7.08057	312	0.954414	2.89118	3.6045e-299	4.78106e-298
Pbr001088.1	2205	gi|470106008|ref|XP_004289369.1| PREDICTED: pentatricopeptide repeat-containing protein At3g49740-like	226	0.837728	139	0.310081	1.43384	1.97334e-21	4.06423e-21
Pbr001089.1	1974	gi|587925337|gb|EXC12605.1| hypothetical protein L484_012982	250	1.03513	178	0.443549	1.22265	9.26889e-19	1.80653e-18
Pbr001090.1	573	gi|595831589|ref|XP_007206304.1| hypothetical protein PRUPE_ppa024542mg	0.5	0.00713212	0.5	0.00429224	0.732601	1	1
Pbr001091.1	1719	gi|595833303|ref|XP_007206646.1| hypothetical protein PRUPE_ppa021394mg, partial	808	3.84183	830	2.37504	0.693845	4.67923e-23	9.9476e-23
Pbr001092.1	1548	gi|595851878|ref|XP_007210202.1| hypothetical protein PRUPE_ppa016373mg	0.5	0.00263999	0.5	0.00158879	0.732601	1	1
Pbr001093.1	777	gi|595828562|ref|XP_007205744.1| hypothetical protein PRUPE_ppa010197mg	637	6.70072	352	2.22838	1.58832	2.13903e-66	8.14864e-66
Pbr001094.1	2088	gi|595841122|ref|XP_007208151.1| hypothetical protein PRUPE_ppa022107mg	104	0.407105	68	0.160194	1.34558	7.99045e-10	1.23968e-09
Pbr001095.1	1422	gi|4001618|dbj|BAA35057.1| 1-aminocyclopropane-1-carboxylate synthase	0.5	0.00287391	0.5	0.00172957	0.732601	1	1
Pbr001096.1	3390	gi|596285390|ref|XP_007225447.1| hypothetical protein PRUPE_ppa000367mg	158	0.380944	28	0.0406281	3.22903	2.70943e-39	7.50079e-39
Pbr001097.1	612	gi|596288719|ref|XP_007225983.1| hypothetical protein PRUPE_ppa012735mg	1136	15.1716	679	5.45741	1.47508	4.4364e-105	2.34292e-104
Pbr001098.1	480	gi|596287925|ref|XP_007225854.1| hypothetical protein PRUPE_ppa010189mg	20	0.340559	8	0.0819818	2.05453	0.000273735	0.000345528
Pbr001099.1	1065	gi|596292256|ref|XP_007226473.1| hypothetical protein PRUPE_ppa027196mg	205	1.57329	377	1.74125	-0.14634	0.224316	0.239353
Pbr001100.1	1089	gi|596292256|ref|XP_007226473.1| hypothetical protein PRUPE_ppa027196mg	545	4.09046	1744	7.87748	-0.945471	6.27483e-49	1.96633e-48
Pbr001101.1	960	gi|595862749|ref|XP_007211458.1| hypothetical protein PRUPE_ppa007355mg	54	0.459754	155	0.794198	-0.788636	0.000172243	0.00021896
Pbr001102.1	1101	gi|470147543|ref|XP_004309351.1| PREDICTED: 1-aminocyclopropane-1-carboxylate oxidase homolog 1-like	12130	90.0485	1813	8.09989	3.47473	0	0
Pbr001103.1	1002	gi|470147587|ref|XP_004309371.1| PREDICTED: 1-aminocyclopropane-1-carboxylate oxidase homolog 1-like, partial	0.5	0.00407855	0.5	0.00245454	0.732601	1	1
Pbr001104.1	2283	gi|223469143|gb|ACM89978.1| putative beta amyrin synthase	0.5	0.00179006	0.5	0.00107729	0.732601	1	1
Pbr001105.1	1098	gi|223469143|gb|ACM89978.1| putative beta amyrin synthase	0.5	0.00372195	0.5	0.00223994	0.732601	1	1
Pbr001106.1	1116	gi|595925179|ref|XP_007214976.1| hypothetical protein PRUPE_ppa001806mg	0.5	0.00366192	0.5	0.00220381	0.732601	1	1
Pbr001107.1	2757	gi|470142601|ref|XP_004306992.1| PREDICTED: protein ARABIDILLO 1-like	5739	17.0139	5762	10.2803	0.72683	7.10916e-166	5.49563e-165
Pbr001108.1	924	gi|595805825|ref|XP_007202352.1| hypothetical protein PRUPE_ppa008372mg	1287	11.3844	1725	9.18302	0.310016	2.52915e-09	3.86016e-09
Pbr001109.1	1722	gi|595874270|ref|XP_007212097.1| hypothetical protein PRUPE_ppa005174mg	184	0.873349	43	0.12283	2.8299	2.5888e-40	7.27705e-40
Pbr001110.1	1197	gi|595887113|ref|XP_007213368.1| hypothetical protein PRUPE_ppa026718mg	0.5	0.00341412	0.5	0.00205468	0.732601	1	1
Pbr001111.1	327	gi|595848380|ref|XP_007209514.1| hypothetical protein PRUPE_ppa010454mg	64	1.59969	54	0.812296	0.977713	0.000189001	0.00023986
Pbr001112.1	294	No hit in NR database	0.5	0.0139004	0.5	0.00836548	0.732601	1	1
Pbr001113.1	444	gi|225438331|ref|XP_002273284.1| PREDICTED: uncharacterized protein LOC100250855	0.5	0.00920429	0.5	0.00553931	0.732601	1	1
Pbr001114.1	780	gi|475574112|gb|EMT16894.1| hypothetical protein F775_02124	103	1.07931	112	0.706304	0.611746	0.00159217	0.00193394
Pbr001115.1	648	gi|595874361|ref|XP_007212103.1| hypothetical protein PRUPE_ppa011800mg	456	5.75166	225	1.70795	1.75171	5.94196e-55	2.00678e-54
Pbr001116.1	600	gi|595793729|ref|XP_007200613.1| hypothetical protein PRUPE_ppa012227mg	96	1.30775	78	0.639458	1.03216	1.73891e-06	2.40378e-06
Pbr001117.1	201	gi|596171047|ref|XP_007223127.1| hypothetical protein PRUPE_ppa010016mg	0.5	0.0203319	0.5	0.0122361	0.732601	1	1
Pbr001118.1	1056	gi|595793685|ref|XP_007200591.1| hypothetical protein PRUPE_ppa007726mg	146	1.13004	329	1.5325	-0.439519	0.00119356	0.00145662
Pbr001119.1	786	gi|595798143|ref|XP_007201355.1| hypothetical protein PRUPE_ppa010201mg	10	0.103987	22	0.137679	-0.404903	0.4374	0.455801
Pbr001120.1	639	gi|595791467|ref|XP_007199482.1| hypothetical protein PRUPE_ppb009520mg	1461	18.6876	1389	10.6923	0.80551	8.72359e-52	2.83698e-51
Pbr001121.1	426	gi|595797722|ref|XP_007201305.1| hypothetical protein PRUPE_ppa013061mg	175	3.35762	209	2.41327	0.476453	0.00103313	0.0012643
Pbr001122.1	669	gi|595794267|ref|XP_007200842.1| hypothetical protein PRUPE_ppa026302mg	4	0.0488694	0.5	0.00367631	3.7326	1	1
Pbr001123.1	1857	gi|595794267|ref|XP_007200842.1| hypothetical protein PRUPE_ppa026302mg	16	0.0704225	6	0.0158931	2.14764	0.00081444	0.00100584
Pbr001124.1	711	gi|596162807|ref|XP_007222946.1| hypothetical protein PRUPE_ppa008849mg	95	1.09209	101	0.698747	0.644245	0.00149632	0.00181907
Pbr001125.1	711	gi|596162807|ref|XP_007222946.1| hypothetical protein PRUPE_ppa008849mg	123	1.41397	78	0.539627	1.38971	7.40918e-12	1.22068e-11
Pbr001126.1	555	gi|595790473|ref|XP_007198985.1| hypothetical protein PRUPE_ppa023428mg	8	0.117815	2	0.0177258	2.7326	0.0064945	0.00762569
Pbr001127.1	1335	gi|595794267|ref|XP_007200842.1| hypothetical protein PRUPE_ppa026302mg	0.5	0.0030612	0.5	0.00184229	0.732601	1	1
Pbr001128.1	669	gi|595794267|ref|XP_007200842.1| hypothetical protein PRUPE_ppa026302mg	8	0.0977388	0.5	0.00367631	4.7326	0.000858787	0.0010575
Pbr001129.1	426	gi|595797722|ref|XP_007201305.1| hypothetical protein PRUPE_ppa013061mg	178	3.41518	237	2.73657	0.319591	0.0225493	0.0256238
Pbr001130.1	639	gi|595791467|ref|XP_007199482.1| hypothetical protein PRUPE_ppb009520mg	1495	19.1225	1348	10.3767	0.881926	1.64784e-61	5.95931e-61
Pbr001131.1	786	gi|595798143|ref|XP_007201355.1| hypothetical protein PRUPE_ppa010201mg	8	0.0831899	20	0.125163	-0.589327	0.296572	0.313761
Pbr001132.1	1056	gi|595793685|ref|XP_007200591.1| hypothetical protein PRUPE_ppa007726mg	151	1.16874	287	1.33686	-0.193902	0.163541	0.176197
Pbr001133.1	201	gi|596171047|ref|XP_007223127.1| hypothetical protein PRUPE_ppa010016mg	0.5	0.0203319	0.5	0.0122361	0.732601	1	1
Pbr001134.1	600	gi|595793729|ref|XP_007200613.1| hypothetical protein PRUPE_ppa012227mg	92	1.25326	43	0.352522	1.8299	4.9265e-13	8.36648e-13
Pbr001135.2	1206	gi|567860382|ref|XP_006422845.1| hypothetical protein CICLE_v10028542mg	78	0.528628	33	0.134597	1.97361	2.54465e-12	4.24766e-12
Pbr001136.1	2079	gi|313184319|emb|CBL94184.1| putative COBL7 (COBRA-LIKE 7)	561	2.20552	95	0.22477	3.2946	3.57838e-137	2.36646e-136
Pbr001137.1	543	gi|255548545|ref|XP_002515329.1| nutrient reservoir, putative	22	0.331151	0.5	0.00452938	6.19203	1.95574e-08	2.90434e-08
Pbr001138.1	372	gi|596207589|ref|XP_007223794.1| hypothetical protein PRUPE_ppa013171mg	775	17.0279	992	13.1171	0.376457	2.83329e-08	4.18137e-08
Pbr001139.1	1587	gi|596141830|ref|XP_007222489.1| hypothetical protein PRUPE_ppa004118mg	2091	10.7691	2575	7.98121	0.432221	3.43864e-25	7.60023e-25
Pbr001140.1	798	gi|596202956|ref|XP_007223719.1| hypothetical protein PRUPE_ppa010123mg	57	0.583815	0.5	0.00308202	7.56549	3.16717e-18	6.09945e-18
Pbr001141.1	2172	gi|596278777|ref|XP_007225208.1| hypothetical protein PRUPE_ppa002003mg	460	1.73102	351	0.794906	1.12276	3.71138e-29	8.79577e-29
Pbr001142.3	240	No hit in NR database	0.5	0.0170279	0.5	0.0102477	0.732601	1	1
Pbr001143.1	432	gi|470120325|ref|XP_004296255.1| PREDICTED: uncharacterized protein LOC101292396	0.5	0.00945996	0.5	0.00569318	0.732601	1	1
Pbr001144.1	306	gi|595823228|ref|XP_007205033.1| hypothetical protein PRUPE_ppa004114mg	0.5	0.0133552	0.5	0.00803743	0.732601	1	1
Pbr001145.1	432	gi|470120325|ref|XP_004296255.1| PREDICTED: uncharacterized protein LOC101292396	0.5	0.00945996	0.5	0.00569318	0.732601	1	1
Pbr001146.1	264	gi|596218984|ref|XP_007224034.1| hypothetical protein PRUPE_ppa015168mg, partial	0.5	0.0154799	0.5	0.00931611	0.732601	1	1
Pbr001147.1	2832	gi|596292213|ref|XP_007226468.1| hypothetical protein PRUPE_ppa1027230mg	1147	3.31035	362	0.628758	2.3964	1.35168e-201	1.24765e-200
Pbr001148.1	1059	gi|596128256|ref|XP_007222090.1| hypothetical protein PRUPE_ppa007594mg	0.5	0.00385902	0.5	0.00232243	0.732601	1	1
Pbr001149.1	3381	gi|595833779|ref|XP_007206733.1| hypothetical protein PRUPE_ppa024822mg	173	0.418219	170	0.247327	0.757838	7.71747e-07	1.08225e-06
Pbr001150.1	183	gi|470110687|ref|XP_004291603.1| PREDICTED: 60S ribosomal protein L10a-1-like	0.5	0.0223317	0.5	0.0134396	0.732601	1	1
Pbr001151.1	414	gi|595834262|ref|XP_007206836.1| hypothetical protein PRUPE_ppa027026mg	459	9.06182	104	1.23567	2.87451	2.24166e-99	1.13397e-98
Pbr001152.1	174	gi|470110687|ref|XP_004291603.1| PREDICTED: 60S ribosomal protein L10a-1-like	0.5	0.0234868	0.5	0.0141348	0.732601	1	1
Pbr001153.1	3381	gi|595833779|ref|XP_007206733.1| hypothetical protein PRUPE_ppa024822mg	138	0.333609	198	0.288064	0.211769	0.175125	0.18834
Pbr001154.1	453	gi|595837566|ref|XP_007207484.1| hypothetical protein PRUPE_ppa012826mg	696	12.5578	2000	21.717	-0.79024	1.22781e-41	3.50554e-41
Pbr001155.2	1257	gi|595825044|ref|XP_007205344.1| hypothetical protein PRUPE_ppa007079mg	1879	12.2178	2252	8.81255	0.471359	1.807e-26	4.09574e-26
Pbr001156.1	267	gi|470117963|ref|XP_004295115.1| PREDICTED: uncharacterized protein LOC101293569	0.5	0.015306	0.5	0.00921143	0.732601	1	1
Pbr001157.1	1572	gi|595850351|ref|XP_007209898.1| hypothetical protein PRUPE_ppa004142mg	976	5.07458	344	1.0764	2.23707	2.01814e-158	1.50193e-157
Pbr001158.1	1572	gi|595850351|ref|XP_007209898.1| hypothetical protein PRUPE_ppa004142mg	1042	5.41774	271	0.847979	2.67559	3.4741e-207	3.28978e-206
Pbr001159.1	618	gi|302398993|gb|ADL36791.1| NAC domain class transcription factor	139	1.83836	107	0.851655	1.11007	1.02781e-09	1.59005e-09
Pbr001160.1	2379	gi|596295398|ref|XP_007226997.1| hypothetical protein PRUPE_ppa001657mg	2698	9.26938	1514	3.1304	1.56613	2.41524e-269	2.91054e-268
Pbr001161.1	498	gi|474389379|gb|EMS65190.1| Disease resistance protein RGA2	0.5	0.00820623	0.5	0.00493866	0.732601	1	1
Pbr001162.1	1437	gi|596252888|ref|XP_007224707.1| hypothetical protein PRUPE_ppa025211mg, partial	0.5	0.00284391	0.5	0.00171152	0.732601	1	1
Pbr001163.1	1935	gi|470129587|ref|XP_004300691.1| PREDICTED: uncharacterized protein LOC101302269	681	2.87653	661	1.68031	0.775605	1.44978e-23	3.11158e-23
Pbr001164.1	204	No hit in NR database	0.5	0.0200329	0.5	0.0120561	0.732601	1	1
Pbr001165.1	2322	gi|596279501|ref|XP_007225245.1| hypothetical protein PRUPE_ppa001692mg	79	0.278079	0.5	0.0010592	8.03638	1.08772e-23	2.33868e-23
Pbr001166.1	1497	gi|356510695|ref|XP_003524071.1| PREDICTED: BRASSINOSTEROID INSENSITIVE 1-associated receptor kinase 1-like isoform X1	181	0.988234	135	0.443589	1.15563	6.22531e-13	1.05469e-12
Pbr001167.1	390	gi|115478342|ref|NP_001062766.1| Os09g0280600	0.5	0.0104787	0.5	0.00630629	0.732601	1	1
Pbr001168.1	723	gi|595848496|ref|XP_007209539.1| hypothetical protein PRUPE_ppa010746mg	132	1.49224	383	2.60573	-0.804206	1.90788e-09	2.924e-09
Pbr001169.1	1923	gi|595859094|ref|XP_007210882.1| hypothetical protein PRUPE_ppa002815mg	3462	14.7147	2914	7.45382	0.981206	5.93035e-167	4.60735e-166
Pbr001170.1	393	gi|502131106|ref|XP_004500877.1| PREDICTED: catalase-4-like isoform X2	18504	384.837	32584	407.831	-0.0837259	6.39225e-11	1.02471e-10
Pbr001171.1	2724	gi|595857215|ref|XP_007210497.1| hypothetical protein PRUPE_ppa001086mg	970	2.9105	870	1.57102	0.88957	4.18179e-41	1.18687e-40
Pbr001172.1	639	gi|595856567|ref|XP_007210425.1| hypothetical protein PRUPE_ppa000374mg	0.5	0.00639547	0.5	0.00384891	0.732601	1	1
Pbr001173.1	162	gi|313184292|emb|CBL94158.1| hypothetical protein	0.5	0.0252266	0.5	0.0151818	0.732601	1	1
Pbr001174.1	291	gi|313184293|emb|CBL94159.1| putative transposase tnp2	0.5	0.0140437	0.5	0.00845173	0.732601	1	1
Pbr001175.1	1167	gi|470140914|ref|XP_004306181.1| PREDICTED: uncharacterized protein LOC101311215	0.5	0.00350189	0.5	0.0021075	0.732601	1	1
Pbr001176.1	231	gi|595847408|ref|XP_007209317.1| hypothetical protein PRUPE_ppa007935mg	0.5	0.0176914	0.5	0.010647	0.732601	1	1
Pbr001177.1	414	gi|595857677|ref|XP_007210594.1| hypothetical protein PRUPE_ppa016837mg, partial	96	1.89528	52	0.617833	1.61712	1.29352e-11	2.11761e-11
Pbr001178.1	810	gi|587866876|gb|EXB56314.1| putative serine/threonine-protein kinase Cx32	28	0.282538	134	0.813745	-1.52613	2.70914e-09	4.13206e-09
Pbr001179.1	435	gi|470129551|ref|XP_004300677.1| PREDICTED: serine/threonine-protein kinase PBS1-like	0.5	0.00939472	0.5	0.00565391	0.732601	1	1
Pbr001180.1	597	gi|595857241|ref|XP_007210501.1| hypothetical protein PRUPE_ppa003236mg	0.5	0.0068454	0.5	0.00411969	0.732601	1	1
Pbr001181.1	1680	gi|595861180|ref|XP_007211286.1| hypothetical protein PRUPE_ppa002703mg	553	2.69041	1470	4.30404	-0.677864	3.80287e-24	8.24948e-24
Pbr001182.1	1440	gi|595850735|ref|XP_007209979.1| hypothetical protein PRUPE_ppa005053mg	1492	8.46856	1201	4.1025	1.04561	6.34749e-81	2.75444e-80
Pbr001183.1	1689	gi|595858117|ref|XP_007210680.1| hypothetical protein PRUPE_ppa023340mg	400	1.93568	333	0.969802	0.997078	2.39641e-21	4.92216e-21
Pbr001184.1	672	gi|470142644|ref|XP_004307013.1| PREDICTED: protein FAR1-RELATED SEQUENCE 3-like	609	7.40715	936	6.85133	0.112534	0.123582	0.134311
Pbr001185.1	3246	gi|595856551|ref|XP_007210421.1| hypothetical protein PRUPE_ppa000440mg	75	0.18885	110	0.166691	0.18006	0.392769	0.411169
Pbr001186.1	2442	gi|595852725|ref|XP_007210363.1| hypothetical protein PRUPE_ppa001500mg	2031	6.79779	2023	4.07492	0.738295	1.50596e-61	5.44863e-61
Pbr001187.1	1761	gi|595861104|ref|XP_007211276.1| hypothetical protein PRUPE_ppa003370mg	1255	5.82489	1117	3.12006	0.900659	9.70377e-54	3.22999e-53
Pbr001188.1	1362	gi|595256569|gb|AHM26621.1| glyceraldehyde-3-phosphate dehydrogenase B	3013	18.0811	1245	4.49636	2.00766	0	0
Pbr001189.1	486	gi|595849314|ref|XP_007209700.1| hypothetical protein PRUPE_ppa012423mg	1178	19.8113	1402	14.1899	0.481454	8.29834e-18	1.58174e-17
Pbr001190.1	1179	gi|595852854|ref|XP_007210386.1| hypothetical protein PRUPE_ppa001063mg	76	0.526869	0.5	0.00208605	7.98053	5.75015e-23	1.21956e-22
Pbr001191.1	1215	gi|595852854|ref|XP_007210386.1| hypothetical protein PRUPE_ppa001063mg	20	0.134542	4	0.0161939	3.05453	5.38035e-06	7.31369e-06
Pbr001192.1	483	gi|586643572|ref|XP_006826835.1| hypothetical protein AMTR_s00010p00086200	0.5	0.00846109	0.5	0.00509203	0.732601	1	1
Pbr001193.1	318	gi|595860271|ref|XP_007211108.1| hypothetical protein PRUPE_ppa024488mg	0.5	0.0128513	0.5	0.00773413	0.732601	1	1
Pbr001194.1	1833	gi|595852284|ref|XP_007210279.1| hypothetical protein PRUPE_ppa002999mg	564	2.5149	355	0.952652	1.40048	2.92984e-49	9.21936e-49
Pbr001195.1	345	gi|595849392|ref|XP_007209715.1| hypothetical protein PRUPE_ppa012502mg	33	0.781804	104	1.4828	-0.923445	0.000431666	0.00053918
Pbr001196.2	1578	gi|470128366|ref|XP_004300114.1| PREDICTED: GDP-mannose transporter GONST3-like	1038	5.37642	1308	4.07727	0.399045	1.1722e-11	1.92111e-11
Pbr001197.1	363	gi|590595671|ref|XP_007018122.1| Tonoplast monosaccharide transporter2 isoform 4	0.5	0.0112581	0.5	0.00677535	0.732601	1	1
Pbr001198.1	1221	gi|595858029|ref|XP_007210663.1| hypothetical protein PRUPE_ppa022238mg	0.5	0.00334701	0.5	0.00201429	0.732601	1	1
Pbr001199.1	216	gi|595846928|ref|XP_007209223.1| hypothetical protein PRUPE_ppa006877mg	0.5	0.0189199	0.5	0.0113864	0.732601	1	1
Pbr001200.1	1125	gi|595847113|ref|XP_007209259.1| hypothetical protein PRUPE_ppa007321mg	2015	14.6395	2363	10.3319	0.502761	1.33707e-31	3.29853e-31
Pbr001201.3	957	gi|595848424|ref|XP_007209524.1| hypothetical protein PRUPE_ppa010606mg	1646	14.0579	1364	7.01085	1.00372	2.07206e-83	9.16886e-83
Pbr001202.1	645	gi|595850678|ref|XP_007209967.1| hypothetical protein PRUPE_ppa004958mg	50	0.633598	0.5	0.0038131	7.37646	2.13472e-16	3.94208e-16
Pbr001203.2	771	gi|595848057|ref|XP_007209452.1| hypothetical protein PRUPE_ppa009716mg	222	2.35343	211	1.34616	0.805917	3.53651e-09	5.37925e-09
Pbr001204.1	216	gi|595846883|ref|XP_007209214.1| hypothetical protein PRUPE_ppa006712mg	26	0.983836	14	0.318818	1.62569	0.000405792	0.000507554
Pbr001205.1	528	gi|595846883|ref|XP_007209214.1| hypothetical protein PRUPE_ppa006712mg	397	6.14554	265	2.46877	1.31575	3.85828e-32	9.60055e-32
Pbr001206.1	186	No hit in NR database	0.5	0.0219715	0.5	0.0132229	0.732601	1	1
Pbr001207.1	1134	gi|595846751|ref|XP_007209188.1| hypothetical protein PRUPE_ppa006413mg	0.5	0.0036038	0.5	0.00216883	0.732601	1	1
Pbr001208.1	2184	gi|470142447|ref|XP_004306919.1| PREDICTED: peptidyl-prolyl cis-trans isomerase FKBP43-like	1265	4.73414	1338	3.01351	0.65166	1.19254e-31	2.94419e-31
Pbr001209.1	1056	gi|595856580|ref|XP_007210426.1| hypothetical protein PRUPE_ppa000354mg	156	1.20744	34	0.158374	2.93054	1.31793e-35	3.45749e-35
Pbr001210.1	2544	gi|595856580|ref|XP_007210426.1| hypothetical protein PRUPE_ppa000354mg	107	0.343772	238	0.460181	-0.42075	0.00812145	0.009476
Pbr001211.1	3408	gi|595859239|ref|XP_007210910.1| hypothetical protein PRUPE_ppa000682mg	4530	10.8643	5146	7.42743	0.54866	2.21837e-80	9.57411e-80
Pbr001212.1	915	gi|595861084|ref|XP_007211272.1| hypothetical protein PRUPE_ppa017191mg	34	0.303711	0.5	0.00268793	6.82006	5.32537e-12	8.81274e-12
Pbr001213.1	291	gi|470117335|ref|XP_004294814.1| PREDICTED: pentatricopeptide repeat-containing protein At2g15690-like	133	3.73561	333	5.62885	-0.591495	1.92619e-05	2.55774e-05
Pbr001214.1	1434	gi|595809158|ref|XP_007202871.1| hypothetical protein PRUPE_ppa015725mg	18	0.102595	36	0.123487	-0.267399	0.501662	0.519744
Pbr001215.1	1497	gi|595798018|ref|XP_007201342.1| hypothetical protein PRUPE_ppa011990mg	79	0.431329	185	0.607881	-0.495	0.00671927	0.00788263
Pbr001216.1	573	gi|595798502|ref|XP_007201396.1| hypothetical protein PRUPE_ppa012219mg	174	2.48198	52	0.446393	2.4751	2.73137e-33	6.91438e-33
Pbr001217.1	633	gi|470101542|ref|XP_004287229.1| PREDICTED: uncharacterized protein LOC101294691	0.5	0.00645609	0.5	0.00388539	0.732601	1	1
Pbr001218.1	1080	gi|596001750|ref|XP_007218197.1| hypothetical protein PRUPE_ppa007743mg	910	6.88685	970	4.41791	0.640482	1.41591e-22	2.98415e-22
Pbr001219.1	1707	gi|470142314|ref|XP_004306856.1| PREDICTED: ribosomal N-lysine methyltransferase set10-like	611	2.92557	431	1.24197	1.23609	3.38062e-44	9.9923e-44
Pbr001220.1	759	gi|470142312|ref|XP_004306855.1| PREDICTED: vacuolar iron transporter 1.1-like	0.5	0.00538433	0.5	0.00324039	0.732601	1	1
Pbr001221.1	1068	gi|596001863|ref|XP_007218208.1| hypothetical protein PRUPE_ppa007802mg	781	5.977	400	1.84229	1.69792	6.60941e-89	3.06689e-88
Pbr001222.1	1068	gi|596001863|ref|XP_007218208.1| hypothetical protein PRUPE_ppa007802mg	840	6.42852	340	1.56594	2.03746	1.13337e-121	6.7738e-121
Pbr001223.1	759	gi|470142312|ref|XP_004306855.1| PREDICTED: vacuolar iron transporter 1.1-like	0.5	0.00538433	0.5	0.00324039	0.732601	1	1
Pbr001224.1	1707	gi|470142314|ref|XP_004306856.1| PREDICTED: ribosomal N-lysine methyltransferase set10-like	627	3.00218	464	1.33707	1.16694	1.63243e-41	4.65425e-41
Pbr001225.1	1080	gi|596001750|ref|XP_007218197.1| hypothetical protein PRUPE_ppa007743mg	881	6.66738	924	4.2084	0.66385	3.06875e-23	6.54612e-23
Pbr001226.1	270	gi|596028083|ref|XP_007219330.1| hypothetical protein PRUPE_ppa019276mg, partial	32	0.9687	106	1.93113	-0.99532	0.000155079	0.00019803
Pbr001227.1	282	gi|595791483|ref|XP_007199490.1| hypothetical protein PRUPE_ppb011560mg	0.5	0.0144919	0.5	0.00872146	0.732601	1	1
Pbr001228.1	1935	gi|595791985|ref|XP_007199741.1| hypothetical protein PRUPE_ppa002704mg	1700	7.18077	1563	3.97326	0.853818	4.65643e-66	1.76704e-65
Pbr001229.1	1593	gi|595794218|ref|XP_007200834.1| hypothetical protein PRUPE_ppa026165mg, partial	28	0.143663	0.5	0.00154391	6.53996	2.97589e-10	4.67875e-10
Pbr001230.1	1284	gi|595794218|ref|XP_007200834.1| hypothetical protein PRUPE_ppa026165mg, partial	0.5	0.00318279	4	0.0153237	-2.2674	1	1
Pbr001231.1	2064	gi|595791957|ref|XP_007199727.1| hypothetical protein PRUPE_ppa002499mg	4918	19.4752	7107	16.9373	0.201432	1.22602e-14	2.16693e-14
Pbr001232.1	3051	gi|595793133|ref|XP_007200315.1| hypothetical protein PRUPE_ppa001214mg	2124	5.69004	2063	3.32602	0.774641	1.01199e-69	3.97192e-69
Pbr001233.1	537	gi|595793427|ref|XP_007200462.1| hypothetical protein PRUPE_ppa011301mg	1013	15.4184	902	8.26229	0.900036	1.13793e-43	3.33859e-43
Pbr001234.1	1500	gi|595792097|ref|XP_007199797.1| hypothetical protein PRUPE_ppa004599mg	2333	12.7124	1494	4.89923	1.37561	1.47248e-192	1.3012e-191
Pbr001235.1	771	gi|595824786|ref|XP_007205294.1| hypothetical protein PRUPE_ppa006698mg	509	5.39593	778	4.96356	0.120496	0.132237	0.143496
Pbr001236.1	618	gi|595829873|ref|XP_007205955.1| hypothetical protein PRUPE_ppa011929mg	68	0.899339	0.5	0.0039797	7.82006	5.24932e-21	1.07096e-20
Pbr001237.1	3822	gi|470138662|ref|XP_004305074.1| PREDICTED: phospholipid-transporting ATPase 1-like	2285	4.88651	1646	2.1184	1.20583	4.09792e-154	2.97953e-153
Pbr001238.1	1053	gi|595838360|ref|XP_007207638.1| hypothetical protein PRUPE_ppa020736mg	0.5	0.00388101	3	0.014014	-1.85236	1	1
Pbr001239.1	1005	gi|595838360|ref|XP_007207638.1| hypothetical protein PRUPE_ppa020736mg	0.5	0.00406637	0.5	0.00244722	0.732601	1	1
Pbr001240.1	1050	gi|595838360|ref|XP_007207638.1| hypothetical protein PRUPE_ppa020736mg	46	0.358073	0.5	0.00234234	7.25616	2.50028e-15	4.49493e-15
Pbr001241.1	696	gi|595842824|ref|XP_007208497.1| hypothetical protein PRUPE_ppa026704mg	0.5	0.0058717	1	0.00706739	-0.267399	1	1
Pbr001242.1	561	gi|17225198|gb|AAL37295.1|AF323506_1 sorbitol dehydrogenase	0.5	0.00728468	0.5	0.00438405	0.732601	1	1
Pbr001243.1	996	gi|595838360|ref|XP_007207638.1| hypothetical protein PRUPE_ppa020736mg	0.5	0.00410312	0.5	0.00246933	0.732601	1	1
Pbr001244.1	480	gi|470138672|ref|XP_004305079.1| PREDICTED: probable WRKY transcription factor 70-like	0.5	0.00851397	0.5	0.00512386	0.732601	1	1
Pbr001245.1	276	gi|595800149|ref|XP_007201634.1| hypothetical protein PRUPE_ppa020280mg	22	0.651504	6	0.106933	2.60707	1.07851e-05	1.44809e-05
Pbr001246.1	1137	gi|147860024|emb|CAN83125.1| hypothetical protein VITISV_015109	0.5	0.00359429	0.5	0.00216311	0.732601	1	1
Pbr001247.1	3549	gi|595800149|ref|XP_007201634.1| hypothetical protein PRUPE_ppa020280mg	1772	4.08095	1726	2.39223	0.770547	5.93037e-58	2.06459e-57
Pbr001248.1	2520	gi|595862299|ref|XP_007211369.1| hypothetical protein PRUPE_ppa002516mg	9	0.0291907	40	0.0780779	-1.4194	0.00207661	0.00250799
Pbr001249.1	651	gi|595796072|ref|XP_007201098.1| hypothetical protein PRUPE_ppa024677mg, partial	150	1.88327	120	0.906711	1.05453	1.18009e-09	1.8194e-09
Pbr001251.1	1188	gi|470108524|ref|XP_004290566.1| PREDICTED: acyl-[acyl-carrier-protein] desaturase 6, chloroplastic-like	0.5	0.00343999	4	0.016562	-2.2674	1	1
Pbr001252.1	1143	gi|443410310|gb|AEF30408.2| alcohol dehydrogenase	4058	29.0181	4124	17.7477	0.709325	4.95654e-113	2.7791e-112
Pbr001253.1	897	gi|470122973|ref|XP_004297511.1| PREDICTED: bidirectional sugar transporter SWEET11-like	0.5	0.00455597	0.5	0.00274186	0.732601	1	1
Pbr001254.1	1047	gi|596268521|ref|XP_007225059.1| hypothetical protein PRUPE_ppa018849mg	242	1.88917	209	0.981902	0.944105	1.7772e-12	2.97591e-12
Pbr001255.1	750	gi|595961548|ref|XP_007216948.1| hypothetical protein PRUPE_ppa016346mg	30	0.326936	145	0.950988	-1.54042	4.66066e-10	7.28007e-10
Pbr001256.1	1971	gi|596268521|ref|XP_007225059.1| hypothetical protein PRUPE_ppa018849mg	0.5	0.00207342	16	0.0399302	-4.2674	0.000351381	0.000441254
Pbr001257.1	1377	gi|595846473|ref|XP_007209138.1| hypothetical protein PRUPE_ppa005782mg	620	3.68011	703	2.51125	0.551344	1.72617e-12	2.89119e-12
Pbr001258.1	318	gi|595849876|ref|XP_007209810.1| hypothetical protein PRUPE_ppa014244mg	2	0.0514051	6	0.0928095	-0.852362	0.429498	0.447968
Pbr001259.1	681	gi|595860486|ref|XP_007211149.1| hypothetical protein PRUPE_ppa027024mg	99	1.1882	104	0.751198	0.661518	0.000904959	0.00111145
Pbr001260.1	840	gi|595845082|ref|XP_007208863.1| hypothetical protein PRUPE_ppa025874mg	6	0.0583815	0.5	0.00292792	4.31756	0.0046578	0.00551576
Pbr001261.1	2508	gi|595858064|ref|XP_007210671.1| hypothetical protein PRUPE_ppa022713mg	46	0.149911	0.5	0.000980643	7.25616	2.50028e-15	4.49493e-15
Pbr001262.1	507	gi|595844910|ref|XP_007208830.1| hypothetical protein PRUPE_ppa025324mg	0.5	0.00806056	0.5	0.00485099	0.732601	1	1
Pbr001263.1	267	gi|313184292|emb|CBL94158.1| hypothetical protein	0.5	0.015306	0.5	0.00921143	0.732601	1	1
Pbr001264.1	333	gi|604298188|gb|EYU18266.1| hypothetical protein MIMGU_mgv1a018229mg, partial	0.5	0.0122724	0.5	0.00738574	0.732601	1	1
Pbr001265.1	288	gi|604298188|gb|EYU18266.1| hypothetical protein MIMGU_mgv1a018229mg, partial	0.5	0.0141899	0.5	0.00853977	0.732601	1	1
Pbr001266.1	267	gi|313184292|emb|CBL94158.1| hypothetical protein	0.5	0.015306	0.5	0.00921143	0.732601	1	1
Pbr001267.1	507	gi|595844910|ref|XP_007208830.1| hypothetical protein PRUPE_ppa025324mg	2	0.0322422	0.5	0.00485099	2.7326	1	1
Pbr001268.1	4137	gi|595965349|ref|XP_007217090.1| hypothetical protein PRUPE_ppa000287mg	14047	27.7524	17377	20.6613	0.425684	9.88259e-155	7.21935e-154
Pbr001269.1	1449	gi|405780098|gb|AFS28620.1| gamma-aminobutyrate transaminase 1	5224	29.4671	5861	19.8963	0.566609	8.02967e-98	4.01015e-97
Pbr001270.1	480	gi|147772675|emb|CAN73818.1| hypothetical protein VITISV_014563	0.5	0.00851397	0.5	0.00512386	0.732601	1	1
Pbr001271.1	2430	gi|595796875|ref|XP_007201208.1| hypothetical protein PRUPE_ppa001741mg	1653	5.55994	1951	3.94929	0.493474	2.13114e-25	4.73445e-25
Pbr001272.1	2211	gi|595923660|ref|XP_007214840.1| hypothetical protein PRUPE_ppa002053mg	2978	11.0088	2396	5.33048	1.04632	9.47755e-160	7.11352e-159
Pbr001273.1	351	gi|449459998|ref|XP_004147733.1| PREDICTED: protein FAR-RED ELONGATED HYPOCOTYL 3-like	356	8.28984	327	4.58257	0.855187	3.63892e-15	6.51979e-15
Pbr001274.1	363	gi|372477775|gb|AEX97082.1| F-box family protein	0.5	0.0112581	0.5	0.00677535	0.732601	1	1
Pbr001275.1	1800	gi|595926259|ref|XP_007215027.1| hypothetical protein PRUPE_ppa003405mg	1471	6.67949	1206	3.29567	1.01917	1.33438e-76	5.57911e-76
Pbr001276.1	744	gi|595960089|ref|XP_007216853.1| hypothetical protein PRUPE_ppa021766mg	640	7.03089	202	1.33551	2.39632	2.2516e-113	1.26638e-112
Pbr001277.1	723	gi|595935187|ref|XP_007215489.1| hypothetical protein PRUPE_ppa006779mg	0.5	0.00565243	0.5	0.00340173	0.732601	1	1
Pbr001278.2	1227	gi|595938414|ref|XP_007215659.1| hypothetical protein PRUPE_ppa008428mg	996	6.63465	1344	5.38794	0.300285	3.64353e-07	5.16938e-07
Pbr001279.1	1425	gi|595931474|ref|XP_007215333.1| hypothetical protein PRUPE_ppa005277mg	6480	37.1675	785	2.70971	3.77783	0	0
Pbr001280.1	240	No hit in NR database	0.5	0.0170279	0.5	0.0102477	0.732601	1	1
Pbr001281.1	477	gi|596198279|ref|XP_007223653.1| hypothetical protein PRUPE_ppa012762mg	0.5	0.00856751	0.5	0.00515609	0.732601	1	1
Pbr001282.1	414	gi|147861987|emb|CAN78763.1| hypothetical protein VITISV_003315	0.5	0.00987127	0.5	0.00594071	0.732601	1	1
Pbr001283.1	1728	gi|428135550|gb|AFY97682.1| 4-coumarate:coenzyme A ligase 2	678	3.20693	127	0.361517	3.14906	5.74583e-159	4.29084e-158
Pbr001284.1	240	gi|595859653|ref|XP_007210987.1| hypothetical protein PRUPE_ppa021345mg	0.5	0.0170279	0.5	0.0102477	0.732601	1	1
Pbr001285.1	777	gi|470142212|ref|XP_004306807.1| PREDICTED: uncharacterized protein LOC101308707	0.5	0.00525959	0.5	0.00316532	0.732601	1	1
Pbr001286.1	3678	gi|596047594|ref|XP_007220297.1| hypothetical protein PRUPE_ppa000383mg	7631	16.9579	5252	7.02395	1.27161	0	0
Pbr001287.2	1041	gi|596001572|ref|XP_007218182.1| hypothetical protein PRUPE_ppa007647mg	205	1.60956	84	0.396915	2.01976	1.01682e-30	2.47137e-30
Pbr001288.3	1290	gi|596000529|ref|XP_007218079.1| hypothetical protein PRUPE_ppa006346mg	396	2.50905	831	3.16869	-0.336747	5.90294e-05	7.67457e-05
Pbr001289.1	198	gi|596142617|ref|XP_007222558.1| hypothetical protein PRUPE_ppa008364mg	0.5	0.0206399	0.5	0.0124215	0.732601	1	1
Pbr001290.1	744	gi|596058397|ref|XP_007221006.1| hypothetical protein PRUPE_ppa010506mg	3145	34.5502	1937	12.8063	1.43184	6.83202e-275	8.36318e-274
Pbr001291.1	903	gi|596014723|ref|XP_007218747.1| hypothetical protein PRUPE_ppa009290mg	618	5.59376	717	3.90571	0.518234	2.7625e-11	4.4776e-11
Pbr001292.1	816	gi|596015846|ref|XP_007218843.1| hypothetical protein PRUPE_ppa010336mg	46	0.460756	0.5	0.00301403	7.25616	2.50028e-15	4.49493e-15
Pbr001293.1	273	No hit in NR database	0.5	0.0149696	14	0.252252	-4.07475	0.000964292	0.00118261
Pbr001294.1	624	gi|595859772|ref|XP_007211011.1| hypothetical protein PRUPE_ppa020532mg	13	0.170279	0.5	0.00394143	5.43304	1.55866e-05	2.07951e-05
Pbr001295.1	408	gi|357488313|ref|XP_003614444.1| hypothetical protein MTR_5g053720	5	0.100164	10	0.120561	-0.267399	0.723256	0.737467
Pbr001296.1	717	gi|595859772|ref|XP_007211011.1| hypothetical protein PRUPE_ppa020532mg	9	0.102595	0.5	0.0034302	4.90253	0.000376579	0.000471813
Pbr001297.1	246	gi|587927238|gb|EXC14458.1| hypothetical protein L484_007825	0.5	0.0166126	19	0.379915	-4.51533	7.88705e-05	0.000101935
Pbr001298.1	246	gi|587927238|gb|EXC14458.1| hypothetical protein L484_007825	8	0.265802	32	0.639858	-1.2674	0.0115798	0.0133933
Pbr001299.1	237	gi|587927238|gb|EXC14458.1| hypothetical protein L484_007825	0.5	0.0172435	0.5	0.0103774	0.732601	1	1
Pbr001300.1	1794	gi|595852226|ref|XP_007210269.1| hypothetical protein PRUPE_ppa003147mg	2466	11.235	1468	4.02506	1.48092	4.64896e-227	4.77171e-226
Pbr001301.1	786	gi|595848251|ref|XP_007209489.1| hypothetical protein PRUPE_ppa010208mg	0.5	0.00519937	0.5	0.00312907	0.732601	1	1
Pbr001302.1	2565	gi|470131876|ref|XP_004301816.1| PREDICTED: protein NLP7-like	154	0.490723	0.5	0.000958851	8.99939	3.18445e-40	8.93713e-40
Pbr001303.1	282	gi|593700690|ref|XP_007150781.1| hypothetical protein PHAVU_005G180100g	0.5	0.0144919	0.5	0.00872146	0.732601	1	1
Pbr001304.1	1518	gi|595803229|ref|XP_007201981.1| hypothetical protein PRUPE_ppa004854mg	1582	8.51801	1409	4.5657	0.899679	3.79976e-67	1.45922e-66
Pbr001305.1	1557	gi|595821547|ref|XP_007204829.1| hypothetical protein PRUPE_ppa004235mg	953	5.00274	781	2.46735	1.01975	2.57221e-50	8.20751e-50
Pbr001306.1	1884	gi|595813638|ref|XP_007203609.1| hypothetical protein PRUPE_ppa002779mg	14	0.0607366	0.5	0.00130544	5.53996	7.20216e-06	9.7328e-06
Pbr001307.1	405	gi|595809452|ref|XP_007202914.1| hypothetical protein PRUPE_ppa016149mg, partial	0.5	0.0100906	0.5	0.00607272	0.732601	1	1
Pbr001308.2	1647	gi|595817533|ref|XP_007204221.1| hypothetical protein PRUPE_ppa003092mg	757	3.75669	137	0.409162	3.19872	9.79055e-180	8.10985e-179
Pbr001309.1	2244	gi|595820269|ref|XP_007204637.1| hypothetical protein PRUPE_ppa001882mg	964	3.51121	1444	3.16528	0.149635	0.0104776	0.0121584
Pbr001310.1	612	gi|595804153|ref|XP_007202111.1| hypothetical protein PRUPE_ppa007644mg	0.5	0.00667762	0.5	0.00401871	0.732601	1	1
Pbr001311.1	762	gi|595820181|ref|XP_007204621.1| hypothetical protein PRUPE_ppa002324mg	6	0.0643575	0.5	0.00322763	4.31756	0.0046578	0.00551576
Pbr001312.1	1278	gi|46093878|gb|AAS79792.1| sucrose phosphate phosphatase	1549	9.90658	2038	7.84408	0.336784	1.55228e-12	2.60276e-12
Pbr001313.1	396	gi|595811024|ref|XP_007203170.1| hypothetical protein PRUPE_ppa024490mg	22	0.454078	0.5	0.00621074	6.19203	1.95574e-08	2.90434e-08
Pbr001314.1	174	gi|595808899|ref|XP_007202830.1| hypothetical protein PRUPE_ppa014419mg	0.5	0.0234868	0.5	0.0141348	0.732601	1	1
Pbr001315.1	441	gi|566229391|ref|XP_002325792.2| hypothetical protein POPTR_0019s04080g	16	0.296541	14	0.156156	0.925246	0.0746508	0.082283
Pbr001316.1	504	gi|595807774|ref|XP_007202667.1| hypothetical protein PRUPE_ppa012433mg	710	11.5141	697	6.80253	0.759261	1.13848e-23	2.44685e-23
Pbr001317.1	1149	gi|595804350|ref|XP_007202141.1| hypothetical protein PRUPE_ppa006953mg	2241	15.9413	1914	8.19389	0.960152	5.45932e-105	2.88127e-104
Pbr001318.1	1350	gi|595818435|ref|XP_007204352.1| hypothetical protein PRUPE_ppa005721mg	3449	20.8815	509	1.85461	3.49304	0	0
Pbr001319.1	627	gi|587916104|gb|EXC03822.1| 40S ribosomal protein S5	969	12.6316	568	4.45604	1.50321	2.0393e-92	9.73484e-92
Pbr001320.1	333	gi|295311665|ref|YP_003587265.1| ribosomal protein S10	145	3.55899	37	0.546545	2.70306	1.0362e-30	2.51763e-30
Pbr001321.1	1377	gi|470135157|ref|XP_004303390.1| PREDICTED: uncharacterized protein LOC101300076	1787	10.607	1394	4.97963	1.09091	2.56213e-103	1.33703e-102
Pbr001322.2	1974	gi|595821778|ref|XP_007204872.1| hypothetical protein PRUPE_ppa002734mg	434	1.79699	120	0.299022	2.58726	2.19463e-84	9.79249e-84
Pbr001323.1	678	gi|32709122|gb|AAP86780.1| Mal d 1-associated protein	1854	22.3503	1799	13.0518	0.776047	2.80308e-61	1.0109e-60
Pbr001324.1	3153	gi|470135147|ref|XP_004303385.1| PREDICTED: putative pentatricopeptide repeat-containing protein At5g06400, mitochondrial-like isoform 1	276	0.715465	296	0.461781	0.631672	1.04706e-07	1.51529e-07
Pbr001325.1	1059	gi|595821249|ref|XP_007204785.1| hypothetical protein PRUPE_ppa016242mg	199	1.53589	267	1.24018	0.308529	0.0196597	0.022469
Pbr001326.1	1815	gi|595820053|ref|XP_007204595.1| hypothetical protein PRUPE_ppa003063mg	507	2.28315	749	2.0299	0.169621	0.0359981	0.0405059
Pbr001327.1	183	gi|502122214|ref|XP_004497635.1| PREDICTED: uncharacterized protein LOC101498269 isoform X1	0.5	0.0223317	0.5	0.0134396	0.732601	1	1
Pbr001328.1	675	gi|595815427|ref|XP_007203909.1| hypothetical protein PRUPE_ppa016038mg	0.5	0.00605438	0.5	0.00364363	0.732601	1	1
Pbr001329.2	816	gi|595806341|ref|XP_007202432.1| hypothetical protein PRUPE_ppa009843mg	338	3.38555	196	1.1815	1.51877	6.9344e-34	1.77141e-33
Pbr001330.1	3339	gi|595821783|ref|XP_007204873.1| hypothetical protein PRUPE_ppa002550mg	1294	3.16753	2332	3.43543	-0.11713	0.015049	0.0172948
Pbr001331.1	2310	gi|595821807|ref|XP_007204877.1| hypothetical protein PRUPE_ppa001716mg	1997	7.06593	1628	3.46666	1.02733	1.19299e-104	6.27893e-104
Pbr001332.1	876	gi|595813960|ref|XP_007203660.1| hypothetical protein PRUPE_ppa1027144mg	997	9.30238	453	2.54368	1.87068	7.28689e-129	4.5718e-128
Pbr001333.1	582	gi|595808040|ref|XP_007202709.1| hypothetical protein PRUPE_ppa012768mg	2759	38.7465	1513	12.7875	1.59933	7.81152e-284	9.85894e-283
Pbr001334.1	900	gi|470135199|ref|XP_004303411.1| PREDICTED: nuclear transcription factor Y subunit A-2-like	69	0.626628	2	0.0109309	5.84113	2.05901e-23	4.4043e-23
Pbr001335.1	1017	gi|595804091|ref|XP_007202103.1| hypothetical protein PRUPE_ppa007596mg	262	2.10564	292	1.41231	0.576199	1.82114e-06	2.51579e-06
Pbr001336.1	951	gi|595805060|ref|XP_007202247.1| hypothetical protein PRUPE_ppa008794mg	105	0.902427	254	1.31378	-0.541838	0.000564018	0.000701321
Pbr001337.1	597	gi|596000837|ref|XP_007218116.1| hypothetical protein PRUPE_ppa006977mg	0.5	0.0068454	0.5	0.00411969	0.732601	1	1
Pbr001338.1	990	gi|470144287|ref|XP_004307791.1| PREDICTED: quinone oxidoreductase-like	10	0.0825597	1	0.00496859	4.05453	0.000329822	0.000415086
Pbr001339.1	819	gi|596033719|ref|XP_007219546.1| hypothetical protein PRUPE_ppa004465mg	145	1.44706	605	3.63362	-1.32828	5.00563e-30	1.20233e-29
Pbr001340.1	822	gi|596033719|ref|XP_007219546.1| hypothetical protein PRUPE_ppa004465mg	29	0.288356	227	1.35838	-2.23597	1.12352e-23	2.41501e-23
Pbr001341.1	888	gi|596014921|ref|XP_007218762.1| hypothetical protein PRUPE_ppa009450mg	146	1.34383	738	4.08801	-1.60505	1.57524e-47	4.85309e-47
Pbr001342.1	840	gi|596033719|ref|XP_007219546.1| hypothetical protein PRUPE_ppa004465mg	23	0.223796	6	0.035135	2.6712	5.1289e-06	6.97815e-06
Pbr001343.1	198	gi|596033719|ref|XP_007219546.1| hypothetical protein PRUPE_ppa004465mg	11	0.454078	60	1.49058	-1.71486	1.50043e-05	2.00412e-05
Pbr001344.1	429	gi|596000837|ref|XP_007218116.1| hypothetical protein PRUPE_ppa006977mg	0.5	0.00952612	0.5	0.00573299	0.732601	1	1
Pbr001345.1	705	gi|350284763|gb|AEQ27753.1| receptor-like protein	735	8.52121	1098	7.66093	0.153539	0.021917	0.0249192
Pbr001346.2	2715	gi|514996713|gb|AGO64661.1| receptor-like protein	3954	11.9034	6411	11.6151	0.0353641	0.211419	0.225947
Pbr001347.1	978	gi|470144287|ref|XP_004307791.1| PREDICTED: quinone oxidoreductase-like	1	0.00835727	8	0.0402364	-2.2674	0.057558	0.0639944
Pbr001348.1	1530	gi|596033719|ref|XP_007219546.1| hypothetical protein PRUPE_ppa004465mg	152	0.811999	571	1.83575	-1.17682	8.36318e-24	1.80183e-23
Pbr001349.1	1110	gi|470144283|ref|XP_004307789.1| PREDICTED: uncharacterized Rho GTPase-activating protein At5g61530-like	392	2.88647	909	4.02818	-0.480826	4.90336e-09	7.41153e-09
Pbr001350.1	864	gi|596060191|ref|XP_007221073.1| hypothetical protein PRUPE_ppa016603mg	29	0.274339	0.5	0.00284659	6.59058	1.50626e-10	2.38981e-10
Pbr001351.1	258	gi|470144281|ref|XP_004307788.1| PREDICTED: probable isoaspartyl peptidase/L-asparaginase 3-like	0.5	0.0158399	0.5	0.00953276	0.732601	1	1
Pbr001352.2	1863	gi|596050470|ref|XP_007220564.1| hypothetical protein PRUPE_ppa003312mg	119	0.52208	124	0.327399	0.673222	0.000219725	0.000278162
Pbr001353.1	2385	gi|596019325|ref|XP_007218920.1| hypothetical protein PRUPE_ppa001518mg	26	0.0891022	222	0.45786	-2.36138	1.18095e-24	2.58246e-24
Pbr001354.1	1083	gi|596003585|ref|XP_007218266.1| hypothetical protein PRUPE_ppa008215mg	276	2.08297	144	0.654037	1.6712	6.96194e-32	1.72521e-31
Pbr001355.1	801	gi|596015608|ref|XP_007218818.1| hypothetical protein PRUPE_ppa010063mg	0.5	0.005102	17	0.104396	-4.35486	0.000212985	0.000269792
Pbr001356.1	576	gi|596014956|ref|XP_007218766.1| hypothetical protein PRUPE_ppa009497mg	99	1.4048	212	1.81043	-0.365963	0.028261	0.0319647
Pbr001357.1	6396	gi|596017210|ref|XP_007218880.1| hypothetical protein PRUPE_ppa000059mg	1375	1.7571	993	0.763676	1.20217	4.40283e-93	2.11259e-92
Pbr001358.1	1086	gi|595999409|ref|XP_007217985.1| hypothetical protein PRUPE_ppa005487mg	15	0.112892	0.5	0.00226469	5.63949	3.35606e-06	4.59686e-06
Pbr001359.1	1101	gi|470144267|ref|XP_004307781.1| PREDICTED: putative lipase YOR059C-like	600	4.45417	778	3.47585	0.357793	3.20099e-06	4.38862e-06
Pbr001360.1	1611	gi|596033688|ref|XP_007219544.1| hypothetical protein PRUPE_ppa003986mg	1187	6.02224	783	2.39075	1.33284	2.25641e-94	1.09561e-93
Pbr001361.1	705	gi|292668915|gb|ADE41112.1| AP2 domain class transcription factor	5100	59.1268	11936	83.2795	-0.49415	9.04487e-105	4.76742e-104
Pbr001362.1	969	gi|292668995|gb|ADE41152.1| AP2 domain class transcription factor	3407	28.7377	5419	27.5083	0.063076	0.0394842	0.0443137
Pbr001363.1	963	gi|119943202|dbj|BAF43420.1| ethylene response factor	113	0.959081	453	2.31388	-1.27059	1.76949e-21	3.64783e-21
Pbr001364.1	441	gi|587934120|gb|EXC21058.1| Oleosin 1	0.5	0.0092669	0.5	0.00557699	0.732601	1	1
Pbr001365.1	1050	gi|470146824|ref|XP_004309020.1| PREDICTED: uncharacterized protein LOC101301055	14	0.108979	0.5	0.00234234	5.53996	7.20216e-06	9.7328e-06
Pbr001366.1	669	gi|596015451|ref|XP_007218801.1| hypothetical protein PRUPE_ppa009820mg	1849	22.5899	2407	17.6978	0.35211	8.003e-16	1.45479e-15
Pbr001367.1	1023	gi|596025767|ref|XP_007219195.1| hypothetical protein PRUPE_ppa016966mg	0.5	0.00399482	0.5	0.00240416	0.732601	1	1
Pbr001368.1	555	gi|596026995|ref|XP_007219230.1| hypothetical protein PRUPE_ppa017806mg	0.5	0.00736343	0.5	0.00443145	0.732601	1	1
Pbr001369.1	789	gi|596015740|ref|XP_007218832.1| hypothetical protein PRUPE_ppa010182mg	8259	85.5566	3968	24.7379	1.79016	0	0
Pbr001370.1	624	gi|596006207|ref|XP_007218421.1| hypothetical protein PRUPE_ppa011572mg	232	3.03883	0.5	0.00394143	9.59058	2.25802e-55	7.65622e-55
Pbr001371.1	354	gi|587934132|gb|EXC21070.1| hypothetical protein L484_017080	163	3.76346	76	1.05604	1.8334	5.82342e-22	1.21234e-21
Pbr001372.1	1617	gi|595819098|ref|XP_007204450.1| hypothetical protein PRUPE_ppa026370mg	0.5	0.00252734	0.5	0.001521	0.732601	1	1
Pbr001373.1	960	gi|596013731|ref|XP_007218713.1| hypothetical protein PRUPE_ppa008981mg	3066	26.1038	4789	24.5382	0.0892339	0.00594312	0.00698975
Pbr001374.1	729	gi|596054568|ref|XP_007220836.1| hypothetical protein PRUPE_ppa026396mg	0.5	0.0056059	0.5	0.00337373	0.732601	1	1
Pbr001375.1	1236	gi|596000589|ref|XP_007218087.1| hypothetical protein PRUPE_ppa006442mg	316	2.08964	222	0.883493	1.24197	7.81125e-24	1.68392e-23
Pbr001376.1	474	gi|596006437|ref|XP_007218431.1| hypothetical protein PRUPE_ppa011632mg	0.5	0.00862174	6	0.0622646	-2.85236	0.0615561	0.0682635
Pbr001377.1	378	gi|224095914|ref|XP_002310505.1| hypothetical protein POPTR_0007s03840g	34	0.735174	18	0.234234	1.65014	4.36289e-05	5.70664e-05
Pbr001378.2	627	gi|470144231|ref|XP_004307764.1| PREDICTED: polyadenylate-binding protein 2-like	1828	23.8293	2489	19.5266	0.287301	3.89334e-11	6.28516e-11
Pbr001379.1	1263	gi|596048514|ref|XP_007220389.1| hypothetical protein PRUPE_ppa023058mg	0.5	0.00323571	0.5	0.00194731	0.732601	1	1
Pbr001380.1	960	gi|596013025|ref|XP_007218693.1| hypothetical protein PRUPE_ppa008765mg	504	4.29104	221	1.13237	1.92198	1.83189e-68	7.11523e-68
Pbr001381.1	1845	gi|596001634|ref|XP_007218190.1| hypothetical protein PRUPE_ppa007699mg	289	1.28028	62	0.165297	2.95333	6.19629e-65	2.32697e-64
Pbr001382.2	3063	gi|596054849|ref|XP_007220857.1| hypothetical protein PRUPE_ppa020851mg	4239	11.3115	4296	6.89899	0.713331	3.89146e-119	2.28756e-118
Pbr001383.1	810	gi|596044456|ref|XP_007220195.1| hypothetical protein PRUPE_ppa014667mg	0.5	0.00504531	0.5	0.00303636	0.732601	1	1
Pbr001384.1	1113	gi|596001471|ref|XP_007218171.1| hypothetical protein PRUPE_ppa007533mg	0.5	0.00367179	0.5	0.00220975	0.732601	1	1
Pbr001385.1	1107	gi|595946120|ref|XP_007216116.1| hypothetical protein PRUPE_ppa018812mg	0.5	0.00369169	0.5	0.00222173	0.732601	1	1
Pbr001386.1	633	gi|350284761|gb|AEQ27752.1| receptor-like protein	0.5	0.00645609	78	0.606121	-6.5528	3.48911e-16	6.40769e-16
Pbr001387.1	2928	gi|209970625|gb|ACJ03073.1| HB09p	352	0.982596	784	1.31708	-0.422678	1.40292e-06	1.95039e-06
Pbr001388.1	156	No hit in NR database	12	0.628724	0.5	0.0157657	5.31756	3.40356e-05	4.47532e-05
Pbr001389.1	369	gi|587934137|gb|EXC21075.1| hypothetical protein L484_017085	32	0.708805	0.5	0.00666518	6.7326	2.00348e-11	3.2605e-11
Pbr001390.1	2640	gi|209970631|gb|ACJ03074.1| HcrVf4	915	2.83283	1664	3.1004	-0.130211	0.0227343	0.0258304
Pbr001391.1	2838	gi|14330716|emb|CAC40826.1| HcrVf2 protein	533	1.53503	487	0.844083	0.862814	3.05072e-22	6.38871e-22
Pbr001392.1	2625	gi|596055739|ref|XP_007220911.1| hypothetical protein PRUPE_ppa000661mg	129	0.401665	60	0.112432	1.83694	9.44152e-18	1.79775e-17
Pbr001393.3	459	gi|571486073|ref|XP_006590170.1| PREDICTED: AP2-like ethylene-responsive transcription factor BBM-like	102	1.81631	10	0.107166	4.0831	1.45611e-30	3.53035e-30
Pbr001394.1	624	gi|595822798|ref|XP_007204954.1| hypothetical protein PRUPE_ppa000504mg	181	2.37081	189	1.48986	0.670204	5.64712e-06	7.67215e-06
Pbr001395.1	2913	gi|209970625|gb|ACJ03073.1| HB09p	1401	3.93098	2035	3.43631	0.194029	7.1695e-05	9.29268e-05
Pbr001396.1	3108	gi|596055739|ref|XP_007220911.1| hypothetical protein PRUPE_ppa000661mg	1823	4.79412	1043	1.65071	1.53818	5.56145e-178	4.57298e-177
Pbr001397.1	1437	gi|595999079|ref|XP_007217959.1| hypothetical protein PRUPE_ppa005227mg	2720	15.4709	2320	7.94145	0.962083	1.98256e-127	1.23034e-126
Pbr001398.1	273	gi|596021497|ref|XP_007219011.1| hypothetical protein PRUPE_ppa004268mg	0.5	0.0149696	0.5	0.00900898	0.732601	1	1
Pbr001399.1	1326	gi|596021497|ref|XP_007219011.1| hypothetical protein PRUPE_ppa004268mg	90	0.554756	95	0.35241	0.654598	0.00172004	0.00208583
Pbr001400.2	1566	gi|596036480|ref|XP_007219701.1| hypothetical protein PRUPE_ppa024051mg, partial	73	0.381008	162	0.508852	-0.417425	0.0301722	0.0340731
Pbr001401.1	549	gi|209970622|gb|ACJ03072.1| HB06p	0.5	0.00744391	0.5	0.00447988	0.732601	1	1
Pbr001402.1	3147	gi|596053245|ref|XP_007220752.1| hypothetical protein PRUPE_ppa025491mg	0.5	0.0012986	0.5	0.000781523	0.732601	1	1
Pbr001403.1	1050	gi|596004662|ref|XP_007218318.1| hypothetical protein PRUPE_ppa008392mg	784	6.10281	587	2.7499	1.15009	2.51978e-50	8.04258e-50
Pbr001404.1	1197	gi|596000603|ref|XP_007218089.1| hypothetical protein PRUPE_ppa006470mg	458	3.12734	779	3.20119	-0.0336751	0.681902	0.697267
Pbr001405.1	1407	gi|595999086|ref|XP_007217960.1| hypothetical protein PRUPE_ppa005231mg	2052	11.9203	3176	11.1034	0.10242	0.00996172	0.0115734
Pbr001406.1	777	gi|596002111|ref|XP_007218221.1| hypothetical protein PRUPE_ppa007897mg	3121	32.8304	3685	23.3284	0.492944	2.31026e-46	7.00679e-46
Pbr001407.1	372	gi|449447509|ref|XP_004141510.1| PREDICTED: 60S ribosomal protein L10-like	3376	74.1759	4155	54.941	0.433067	8.89635e-40	2.48081e-39
Pbr001408.1	1059	gi|596003028|ref|XP_007218249.1| hypothetical protein PRUPE_ppa008050mg	934	7.20865	879	4.08283	0.82016	9.66604e-35	2.50741e-34
Pbr001409.1	1908	gi|596050065|ref|XP_007220535.1| hypothetical protein PRUPE_ppa002812mg	617	2.64308	185	0.476938	2.47035	3.22825e-113	1.81255e-112
Pbr001410.1	444	No hit in NR database	309	5.68825	73	0.808739	2.81424	4.0297e-66	1.53064e-65
Pbr001411.1	1374	gi|596050065|ref|XP_007220535.1| hypothetical protein PRUPE_ppa002812mg	12	0.0713835	10	0.0357999	0.995635	0.10078	0.1102
Pbr001412.1	1065	gi|596035923|ref|XP_007219666.1| hypothetical protein PRUPE_ppa025234mg	0.5	0.00383728	0.5	0.00230935	0.732601	1	1
Pbr001413.1	846	gi|596015361|ref|XP_007218793.1| hypothetical protein PRUPE_ppa009785mg	93	0.898495	241	1.40125	-0.64113	9.3576e-05	0.000120581
Pbr001414.1	1611	gi|596021292|ref|XP_007218985.1| hypothetical protein PRUPE_ppa003983mg	50	0.253675	150	0.457999	-0.852362	7.80678e-05	0.000100934
Pbr001415.2	468	gi|470146769|ref|XP_004308994.1| PREDICTED: uncharacterized protein LOC101292071	86	1.50195	55	0.578076	1.37751	1.27701e-08	1.90851e-08
Pbr001416.1	3588	gi|596062387|ref|XP_007221165.1| hypothetical protein PRUPE_ppa021789mg, partial	1035	2.35771	695	0.952798	1.30715	3.79303e-80	1.63311e-79
Pbr001417.2	1524	gi|596021077|ref|XP_007218968.1| hypothetical protein PRUPE_ppa003710mg	422	2.26324	333	1.0748	1.07432	3.81696e-25	8.42841e-25
Pbr001418.1	510	gi|596008971|ref|XP_007218511.1| hypothetical protein PRUPE_ppa012453mg	248	3.97452	74	0.713723	2.47734	9.27301e-47	2.82321e-46
Pbr001419.4	4827	gi|596047758|ref|XP_007220312.1| hypothetical protein PRUPE_ppa000129mg	3115	5.27453	4218	4.29831	0.295274	8.49449e-19	1.65738e-18
Pbr001420.1	450	gi|596048789|ref|XP_007220421.1| hypothetical protein PRUPE_ppa012715mg	3598	65.3509	2837	31.011	1.07543	2.61658e-201	2.4111e-200
Pbr001421.1	1215	gi|596048603|ref|XP_007220400.1| hypothetical protein PRUPE_ppa007172mg	3300	22.1994	2675	10.8297	1.03553	7.39071e-174	5.96555e-173
Pbr001422.1	174	gi|224145008|ref|XP_002325493.1| hypothetical protein POPTR_0019s08760g	0.5	0.0234868	2	0.0565391	-1.2674	1	1
Pbr001423.1	1374	gi|595999426|ref|XP_007217987.1| hypothetical protein PRUPE_ppa005497mg	1718	10.2197	1722	6.16474	0.729246	2.88949e-51	9.33524e-51
Pbr001424.1	909	gi|596037037|ref|XP_007219739.1| hypothetical protein PRUPE_ppa026125mg	1553	13.964	20	0.108227	7.01151	0	0
Pbr001425.1	1044	gi|596059301|ref|XP_007221046.1| hypothetical protein PRUPE_ppa014826mg	155	1.21349	54	0.254426	2.25384	6.9017e-27	1.57553e-26
Pbr001426.1	1638	gi|470146755|ref|XP_004308987.1| PREDICTED: uncharacterized protein LOC101314808	42	0.209575	8	0.024024	3.12492	2.6859e-11	4.35519e-11
Pbr001427.1	1380	gi|595999440|ref|XP_007217989.1| hypothetical protein PRUPE_ppa005568mg	2679	15.8671	2368	8.44056	0.910626	1.14835e-114	6.5276e-114
Pbr001428.1	345	gi|567886824|ref|XP_006435934.1| hypothetical protein CICLE_v10031473mg	0.5	0.0118455	0.5	0.00712885	0.732601	1	1
Pbr001429.1	468	gi|596026968|ref|XP_007219229.1| hypothetical protein PRUPE_ppa017797mg	0.5	0.00873227	0.5	0.00525524	0.732601	1	1
Pbr001430.1	1236	gi|596000697|ref|XP_007218100.1| hypothetical protein PRUPE_ppa006649mg	393	2.59883	207	0.823797	1.6575	3.59114e-44	1.06117e-43
Pbr001431.1	2859	gi|596047425|ref|XP_007220278.1| hypothetical protein PRUPE_ppa000889mg	248	0.708991	14	0.024087	4.87944	1.19172e-77	5.0344e-77
Pbr001432.2	1248	gi|595999817|ref|XP_007218020.1| hypothetical protein PRUPE_ppa005904mg	1200	7.85905	501	1.97466	1.99275	4.33656e-168	3.39424e-167
Pbr001433.1	1788	gi|596052158|ref|XP_007220671.1| hypothetical protein PRUPE_ppa016289mg	12	0.0548551	0.5	0.00137553	5.31756	3.40356e-05	4.47532e-05
Pbr001434.1	723	gi|596027823|ref|XP_007219297.1| hypothetical protein PRUPE_ppa018737mg	1009	11.4066	93	0.632722	4.17215	1.49366e-289	1.92472e-288
Pbr001435.1	288	gi|596052535|ref|XP_007220695.1| hypothetical protein PRUPE_ppa020733mg, partial	0.5	0.0141899	0.5	0.00853977	0.732601	1	1
Pbr001436.1	624	gi|595848456|ref|XP_007209530.1| hypothetical protein PRUPE_ppa010652mg	382	5.00359	114	0.898646	2.47714	4.86859e-71	1.93395e-70
Pbr001437.1	1260	gi|470130622|ref|XP_004301202.1| PREDICTED: sec14 cytosolic factor-like	0.5	0.00324342	0.5	0.00195195	0.732601	1	1
Pbr001438.1	267	gi|224123784|ref|XP_002319163.1| hypothetical protein POPTR_0013s05500g	12	0.367344	0.5	0.00921143	5.31756	3.40356e-05	4.47532e-05
Pbr001439.1	1227	gi|595857290|ref|XP_007210512.1| hypothetical protein PRUPE_ppa006556mg	4078	27.1648	3907	15.6627	0.794401	6.92216e-138	4.59552e-137
Pbr001440.1	2298	gi|595846168|ref|XP_007209082.1| hypothetical protein PRUPE_ppa003467mg	379	1.34801	132	0.282548	2.25426	2.90209e-63	1.07046e-62
Pbr001441.1	720	gi|595851756|ref|XP_007210178.1| hypothetical protein PRUPE_ppa017021mg	0.5	0.00567598	0.5	0.00341591	0.732601	1	1
Pbr001442.1	762	gi|502154520|ref|XP_004509730.1| PREDICTED: glycine-rich cell wall structural protein 1.0-like	123	1.31933	31	0.200113	2.72092	1.78147e-26	4.03816e-26
Pbr001443.1	528	gi|595845363|ref|XP_007208918.1| hypothetical protein PRUPE_ppa1027172mg	442	6.84213	699	6.51196	0.0713546	0.402151	0.420516
Pbr001444.1	714	gi|595848536|ref|XP_007209548.1| hypothetical protein PRUPE_ppa010812mg	287	3.28539	551	3.79596	-0.208401	0.0384863	0.0432176
Pbr001445.1	186	No hit in NR database	0.5	0.0219715	0.5	0.0132229	0.732601	1	1
Pbr001446.1	498	gi|596294522|ref|XP_007226850.1| hypothetical protein PRUPE_ppa017180mg, partial	148	2.42905	4	0.0395093	5.94205	2.95044e-48	9.17154e-48
Pbr001447.1	243	gi|470127641|ref|XP_004299776.1| PREDICTED: galacturonokinase-like	82	2.75811	130	2.63151	0.0677849	0.73159	0.745568
Pbr001448.1	324	gi|596299727|ref|XP_007227682.1| hypothetical protein PRUPE_ppa007250m2g, partial	43	1.08474	51	0.774272	0.48644	0.0973635	0.106563
Pbr001449.1	384	gi|596286082|ref|XP_007225560.1| hypothetical protein PRUPE_ppa007250m1g, partial	2	0.0425698	0.5	0.00640482	2.7326	1	1
Pbr001450.1	516	gi|596213852|ref|XP_007223894.1| hypothetical protein PRUPE_ppa010877mg	100	1.58399	0.5	0.00476638	8.37646	1.36064e-28	3.19623e-28
Pbr001451.1	180	No hit in NR database	5	0.227039	0.5	0.0136636	4.05453	0.0111173	0.0128773
Pbr001452.1	1185	gi|596295791|ref|XP_007227063.1| hypothetical protein PRUPE_ppa025279mg	102	0.703534	84	0.348682	1.01271	1.22089e-06	1.69931e-06
Pbr001453.1	1158	gi|596240416|ref|XP_007224473.1| hypothetical protein PRUPE_ppa022656mg, partial	0.5	0.00352911	0.5	0.00212388	0.732601	1	1
Pbr001454.1	708	gi|596292359|ref|XP_007226489.1| hypothetical protein PRUPE_ppa026517mg	0.5	0.00577218	0.5	0.0034738	0.732601	1	1
Pbr001455.1	1158	gi|596240416|ref|XP_007224473.1| hypothetical protein PRUPE_ppa022656mg, partial	0.5	0.00352911	0.5	0.00212388	0.732601	1	1
Pbr001456.2	537	gi|302398899|gb|ADL36744.1| MADS domain class transcription factor	48	0.730584	0.5	0.00457999	7.31756	7.26738e-16	1.32318e-15
Pbr001457.1	717	gi|302398899|gb|ADL36744.1| MADS domain class transcription factor	0.5	0.00569973	0.5	0.0034302	0.732601	1	1
Pbr001458.1	351	gi|114386386|gb|ABI74449.1| MADS-box protein	0.5	0.011643	0.5	0.00700699	0.732601	1	1
Pbr001459.1	195	gi|302398899|gb|ADL36744.1| MADS domain class transcription factor	0.5	0.0209575	0.5	0.0126126	0.732601	1	1
Pbr001460.1	351	gi|114386386|gb|ABI74449.1| MADS-box protein	0.5	0.011643	0.5	0.00700699	0.732601	1	1
Pbr001461.1	225	gi|114386386|gb|ABI74449.1| MADS-box protein	0.5	0.0181631	0.5	0.0109309	0.732601	1	1
Pbr001462.1	531	gi|590629274|ref|XP_007026944.1| Uncharacterized protein TCM_021877	0.5	0.00769624	0.5	0.00463174	0.732601	1	1
Pbr001463.1	1500	gi|595831985|ref|XP_007206381.1| hypothetical protein PRUPE_ppa017976mg	0.5	0.00272447	8	0.0262342	-3.2674	0.0213807	0.0243572
Pbr001464.1	1452	gi|595831985|ref|XP_007206381.1| hypothetical protein PRUPE_ppa017976mg	41	0.230792	48	0.162608	0.50519	0.0937964	0.102801
Pbr001465.1	1407	gi|595823869|ref|XP_007205141.1| hypothetical protein PRUPE_ppa005184mg	413	2.39916	59	0.206265	3.53996	1.62531e-107	8.75975e-107
Pbr001466.1	1971	gi|595832810|ref|XP_007206547.1| hypothetical protein PRUPE_ppa018868mg, partial	39	0.161727	51	0.127278	0.345578	0.250425	0.26626
Pbr001467.1	2007	gi|595840597|ref|XP_007208048.1| hypothetical protein PRUPE_ppa002342mg	63	0.256564	98	0.240186	0.0951707	0.674392	0.690152
Pbr001468.1	528	gi|596058982|ref|XP_007221032.1| hypothetical protein PRUPE_ppa015195mg	0.5	0.00773997	0.5	0.00465805	0.732601	1	1
Pbr001469.1	4458	gi|573951952|ref|XP_006658254.1| PREDICTED: uncharacterized protein LOC102702395	115	0.210844	246	0.271434	-0.364424	0.0185877	0.0212624
Pbr001470.1	198	gi|596198395|ref|XP_007223659.1| hypothetical protein PRUPE_ppa012790mg	0.5	0.0206399	0.5	0.0124215	0.732601	1	1
Pbr001471.1	1752	gi|596224429|ref|XP_007224151.1| hypothetical protein PRUPE_ppa016401mg	0.5	0.00233259	0.5	0.0014038	0.732601	1	1
Pbr001472.2	3942	gi|474417795|gb|EMS67309.1| ABC transporter G family member 39	654	1.35601	144	0.179686	2.91582	9.59395e-143	6.54558e-142
Pbr001473.1	1134	gi|596182423|ref|XP_007223299.1| hypothetical protein PRUPE_ppa007285mg	850	6.12645	462	2.004	1.61217	7.61141e-90	3.55976e-89
Pbr001474.1	303	gi|470110443|ref|XP_004291493.1| PREDICTED: uncharacterized protein LOC101297404	0.5	0.0134875	0.5	0.00811701	0.732601	1	1
Pbr001475.1	729	gi|596290175|ref|XP_007226138.1| hypothetical protein PRUPE_ppa014741mg	10	0.112118	0.5	0.00337373	5.05453	0.000167163	0.000212905
Pbr001476.1	1107	gi|147795862|emb|CAN74230.1| hypothetical protein VITISV_000585	0.5	0.00369169	0.5	0.00222173	0.732601	1	1
Pbr001477.1	1323	gi|596290175|ref|XP_007226138.1| hypothetical protein PRUPE_ppa014741mg	36	0.222406	0.5	0.001859	6.90253	1.43669e-12	2.41461e-12
Pbr001478.2	657	gi|595937067|ref|XP_007215557.1| hypothetical protein PRUPE_ppa007340mg	902	11.2213	702	5.25582	1.09426	2.50646e-53	8.30899e-53
Pbr001479.1	1938	gi|596290175|ref|XP_007226138.1| hypothetical protein PRUPE_ppa014741mg	175	0.738053	324	0.822356	-0.156038	0.230481	0.245737
Pbr001480.1	1143	gi|595863563|ref|XP_007211610.1| hypothetical protein PRUPE_ppa005508mg	394	2.81743	460	1.97961	0.509162	1.67812e-07	2.41234e-07
Pbr001481.2	1344	gi|595874062|ref|XP_007212079.1| hypothetical protein PRUPE_ppa005033mg	325	1.97646	605	2.21424	-0.163895	0.0856611	0.094097
Pbr001482.1	1062	gi|595863717|ref|XP_007211640.1| hypothetical protein PRUPE_ppa008768mg	543	4.17906	677	3.13569	0.414397	3.74272e-07	5.3078e-07
Pbr001483.1	1110	gi|595862763|ref|XP_007211461.1| hypothetical protein PRUPE_ppa007390mg	39265	289.125	47400	210.051	0.460958	0	0
Pbr001484.1	1242	gi|595863347|ref|XP_007211565.1| hypothetical protein PRUPE_ppa008304mg	195	1.28326	177	0.701003	0.872325	3.19421e-09	4.86336e-09
Pbr001485.1	2157	gi|595862309|ref|XP_007211371.1| hypothetical protein PRUPE_ppa002549mg	1393	5.27842	1046	2.38534	1.14591	1.73681e-87	7.97044e-87
Pbr001486.1	330	gi|37806009|dbj|BAC99422.1| putative snRNP core protein SMX5d	98	2.42725	55	0.819818	1.56595	2.35587e-11	3.82471e-11
Pbr001487.1	282	gi|595884037|ref|XP_007212899.1| hypothetical protein PRUPE_ppa021854mg	0.5	0.0144919	0.5	0.00872146	0.732601	1	1
Pbr001488.1	660	gi|470116094|ref|XP_004294221.1| PREDICTED: probable glutathione S-transferase-like	360	4.45822	84	0.626042	2.83214	3.25791e-77	1.37043e-76
Pbr001489.1	354	gi|470116092|ref|XP_004294220.1| PREDICTED: probable glutathione S-transferase-like	0.5	0.0115444	0.5	0.00694761	0.732601	1	1
Pbr001490.1	492	gi|333690873|gb|AEF79856.1| glutathione-S-transferase tau 1	0.5	0.00830631	0.5	0.00499889	0.732601	1	1
Pbr001491.1	666	gi|595872153|ref|XP_007212030.1| hypothetical protein PRUPE_ppa011202mg	4	0.0490895	5	0.0369287	0.410673	0.665376	0.681332
Pbr001492.2	594	gi|595872153|ref|XP_007212030.1| hypothetical protein PRUPE_ppa011202mg	0.5	0.00687997	15	0.124215	-4.17429	0.000581285	0.000722238
Pbr001493.1	1215	gi|470116042|ref|XP_004294195.1| PREDICTED: ankyrin repeat-containing protein At5g02620-like isoform 1	0.5	0.00336354	0.5	0.00202424	0.732601	1	1
Pbr001494.1	1773	gi|470116042|ref|XP_004294195.1| PREDICTED: ankyrin repeat-containing protein At5g02620-like isoform 1	12	0.0553192	124	0.344018	-2.63663	3.48514e-16	6.40186e-16
Pbr001495.1	2469	gi|470116042|ref|XP_004294195.1| PREDICTED: ankyrin repeat-containing protein At5g02620-like isoform 1	0.5	0.00165521	0.5	0.000996133	0.732601	1	1
Pbr001496.1	2484	gi|595811465|ref|XP_007203243.1| hypothetical protein PRUPE_ppa001465mg	3580	11.7797	2460	4.87138	1.2739	9.90357e-262	1.16078e-260
Pbr001497.1	1038	gi|595805533|ref|XP_007202310.1| hypothetical protein PRUPE_ppa008045mg	1395	10.9845	1380	6.53958	0.748198	8.45774e-44	2.48568e-43
Pbr001498.1	216	gi|313184292|emb|CBL94158.1| hypothetical protein	0.5	0.0189199	0.5	0.0113864	0.732601	1	1
Pbr001499.1	438	gi|470140914|ref|XP_004306181.1| PREDICTED: uncharacterized protein LOC101311215	0.5	0.00933038	0.5	0.00561519	0.732601	1	1
Pbr001500.1	270	gi|242087117|ref|XP_002439391.1| hypothetical protein SORBIDRAFT_09g005640	0.5	0.0151359	0.5	0.00910908	0.732601	1	1
Pbr001501.1	873	gi|596134993|ref|XP_007222287.1| hypothetical protein PRUPE_ppa005908mg	42	0.393222	24	0.135228	1.53996	1.5515e-05	2.07144e-05
Pbr001502.1	1287	gi|596146233|ref|XP_007222653.1| hypothetical protein PRUPE_ppa006308mg	136	0.863701	34	0.129948	2.7326	3.18349e-29	7.55239e-29
Pbr001503.1	1500	gi|470131691|ref|XP_004301725.1| PREDICTED: putative F-box/FBD/LRR-repeat protein At4g03220-like	148	0.806443	96	0.31481	1.35709	1.59874e-13	2.7488e-13
Pbr001504.1	939	gi|571478668|ref|XP_006587633.1| PREDICTED: cyclin-dependent kinase F-4-like	0.5	0.00435219	0.5	0.00261923	0.732601	1	1
Pbr001505.1	267	gi|593786637|ref|XP_007156359.1| hypothetical protein PHAVU_003G279600g	0.5	0.015306	0.5	0.00921143	0.732601	1	1
Pbr001506.1	318	gi|595859429|ref|XP_007210947.1| hypothetical protein PRUPE_ppa024145mg, partial	0.5	0.0128513	4	0.061873	-2.2674	1	1
Pbr001507.1	894	gi|595850921|ref|XP_007210013.1| hypothetical protein PRUPE_ppa016300mg, partial	0.5	0.00457126	0.5	0.00275107	0.732601	1	1
Pbr001508.1	318	gi|470148241|ref|XP_004309677.1| PREDICTED: cullin-1-like	0.5	0.0128513	0.5	0.00773413	0.732601	1	1
Pbr001509.1	960	gi|595851874|ref|XP_007210201.1| hypothetical protein PRUPE_ppa016582mg, partial	292	2.48608	212	1.08626	1.1945	6.39649e-21	1.30223e-20
Pbr001510.1	960	gi|595851874|ref|XP_007210201.1| hypothetical protein PRUPE_ppa016582mg, partial	304	2.58825	246	1.26047	1.03801	1.24667e-17	2.36602e-17
Pbr001511.1	318	gi|470148241|ref|XP_004309677.1| PREDICTED: cullin-1-like	0.5	0.0128513	0.5	0.00773413	0.732601	1	1
Pbr001512.1	894	gi|595850921|ref|XP_007210013.1| hypothetical protein PRUPE_ppa016300mg, partial	0.5	0.00457126	0.5	0.00275107	0.732601	1	1
Pbr001513.1	318	gi|595859429|ref|XP_007210947.1| hypothetical protein PRUPE_ppa024145mg, partial	0.5	0.0128513	6	0.0928095	-2.85236	0.0615561	0.0682635
Pbr001514.1	267	gi|593786637|ref|XP_007156359.1| hypothetical protein PHAVU_003G279600g	0.5	0.015306	0.5	0.00921143	0.732601	1	1
Pbr001515.1	939	gi|571478668|ref|XP_006587633.1| PREDICTED: cyclin-dependent kinase F-4-like	0.5	0.00435219	0.5	0.00261923	0.732601	1	1
Pbr001516.1	1500	gi|470131691|ref|XP_004301725.1| PREDICTED: putative F-box/FBD/LRR-repeat protein At4g03220-like	125	0.681117	96	0.31481	1.11342	6.49385e-09	9.78536e-09
Pbr001517.1	7119	gi|587878271|gb|EXB67278.1| Pre-mRNA-processing-splicing factor 8	29241	33.5719	30602	21.1446	0.666967	0	0
Pbr001518.1	381	gi|596285593|ref|XP_007225480.1| hypothetical protein PRUPE_ppa000119mg	0.5	0.0107263	0.5	0.00645526	0.732601	1	1
Pbr001519.1	2898	gi|565397270|ref|XP_006364222.1| PREDICTED: topless-related protein 4-like	116	0.327162	25	0.0424336	2.94673	4.82258e-27	1.10408e-26
Pbr001520.1	1083	gi|302398945|gb|ADL36767.1| MYB domain class transcription factor	10	0.0754701	0.5	0.00227096	5.05453	0.000167163	0.000212905
Pbr001521.1	1929	gi|595914148|ref|XP_007214659.1| hypothetical protein PRUPE_ppa002817mg	941	3.98713	1124	2.86617	0.476225	2.83389e-14	4.96828e-14
Pbr001522.1	3090	gi|595894232|ref|XP_007213684.1| hypothetical protein PRUPE_ppa000920mg	1921	5.08127	3215	5.11789	-0.0103605	0.797012	0.808542
Pbr001523.1	609	gi|595881814|ref|XP_007212490.1| hypothetical protein PRUPE_ppa019260mg, partial	1	0.013421	0.5	0.00403851	1.7326	1	1
Pbr001524.1	1263	gi|595864243|ref|XP_007211738.1| hypothetical protein PRUPE_ppa006222mg	1909	12.3539	2382	9.27698	0.413244	2.02996e-21	4.17977e-21
Pbr001525.1	1338	gi|595863913|ref|XP_007211679.1| hypothetical protein PRUPE_ppa005876mg	2091	12.7732	3566	13.1097	-0.037513	0.328948	0.346475
Pbr001526.1	708	gi|470114813|ref|XP_004293603.1| PREDICTED: putative cyclin-D6-1-like	46	0.531041	0.5	0.0034738	7.25616	2.50028e-15	4.49493e-15
Pbr001527.1	633	gi|595850257|ref|XP_007209879.1| hypothetical protein PRUPE_ppa003908mg	40	0.516487	46	0.357456	0.530967	0.0833021	0.0915537
Pbr001528.1	540	gi|357115966|ref|XP_003559756.1| PREDICTED: uncharacterized protein LOC100841278	0.5	0.00756797	0.5	0.00455454	0.732601	1	1
Pbr001529.1	1533	gi|595858052|ref|XP_007210668.1| hypothetical protein PRUPE_ppa022570mg, partial	41	0.218597	108	0.346537	-0.664735	0.00692457	0.00811733
Pbr001530.1	465	gi|595850916|ref|XP_007210012.1| hypothetical protein PRUPE_ppa016298mg	0.5	0.00878861	0.5	0.00528915	0.732601	1	1
Pbr001531.1	252	gi|586736387|ref|XP_006850209.1| hypothetical protein AMTR_s00022p00251550	0.5	0.0162171	0.5	0.00975973	0.732601	1	1
Pbr001532.1	1032	gi|595847258|ref|XP_007209287.1| hypothetical protein PRUPE_ppa007625mg	434	3.43727	114	0.543367	2.66126	5.82433e-87	2.65862e-86
Pbr001533.1	1245	gi|595850513|ref|XP_007209932.1| hypothetical protein PRUPE_ppa004606mg	0.5	0.00328249	0.5	0.00197546	0.732601	1	1
Pbr001534.1	459	gi|596159039|ref|XP_007222881.1| hypothetical protein PRUPE_ppa005183mg	0.5	0.0089035	0.5	0.00535828	0.732601	1	1
Pbr001535.2	990	gi|470125455|ref|XP_004298717.1| PREDICTED: copper chaperone for superoxide dismutase-like	329	2.71621	233	1.15768	1.23036	2.07815e-24	4.52954e-24
Pbr001536.1	2277	gi|595844915|ref|XP_007208831.1| hypothetical protein PRUPE_ppa025337mg	0.5	0.00179478	0.5	0.00108013	0.732601	1	1
Pbr001537.1	213	gi|595845911|ref|XP_007209030.1| hypothetical protein PRUPE_ppa023234mg, partial	0.5	0.0191864	0.5	0.0115467	0.732601	1	1
Pbr001538.1	1914	gi|595845911|ref|XP_007209030.1| hypothetical protein PRUPE_ppa023234mg, partial	0.5	0.00213516	0.5	0.00128498	0.732601	1	1
Pbr001539.1	2013	gi|595845677|ref|XP_007208984.1| hypothetical protein PRUPE_ppb022951mg	29	0.117749	0.5	0.00122178	6.59058	1.50626e-10	2.38981e-10
Pbr001540.1	2265	gi|595845258|ref|XP_007208895.1| hypothetical protein PRUPE_ppa026788mg	0.5	0.00180428	0.5	0.00108585	0.732601	1	1
Pbr001541.2	840	gi|595848509|ref|XP_007209542.1| hypothetical protein PRUPE_ppa010761mg	171	1.66387	46	0.269369	2.62689	7.05516e-35	1.83291e-34
Pbr001542.1	1362	gi|470125459|ref|XP_004298719.1| PREDICTED: uncharacterized protein LOC101307987	406	2.43642	487	1.75882	0.470159	7.91885e-07	1.11025e-06
Pbr001543.2	1074	gi|310751878|gb|ADP09379.1| anthocyanidin synthase	39337	299.364	967	4.42885	6.07883	0	0
Pbr001544.1	474	gi|590696353|ref|XP_007045142.1| Uncharacterized protein TCM_010875	0.5	0.00862174	0.5	0.00518872	0.732601	1	1
Pbr001545.1	975	gi|595860731|ref|XP_007211199.1| hypothetical protein PRUPE_ppa008744mg	27430	229.945	20745	104.659	1.13559	0	0
Pbr001546.1	483	gi|449460459|ref|XP_004147963.1| PREDICTED: histone deacetylase complex subunit SAP18-like	384	6.49811	510	5.19387	0.32321	0.000709009	0.000878017
Pbr001547.1	816	gi|345846659|gb|AEO19901.1| stay green 1	931	9.3253	1367	8.24037	0.178441	0.00283795	0.00340343
Pbr001548.1	933	gi|507105730|dbj|BAN28448.1| cell cycle switch 52A	619	5.42266	748	3.94356	0.459502	2.38302e-09	3.64055e-09
Pbr001549.1	924	gi|595857811|ref|XP_007210619.1| hypothetical protein PRUPE_ppa018464mg	128	1.13225	20	0.10647	3.41067	1.31615e-33	3.34873e-33
Pbr001550.1	189	gi|502176032|ref|XP_004515786.1| PREDICTED: expansin-A7-like	0.5	0.0216228	0.5	0.013013	0.732601	1	1
Pbr001551.1	414	gi|189339107|dbj|BAG48169.1| MADS-box transcription factor	4	0.0789701	7	0.0831699	-0.0747543	0.931755	0.936201
Pbr001552.1	1980	gi|595861254|ref|XP_007211299.1| hypothetical protein PRUPE_ppa001890mg	2014	8.31376	1808	4.49161	0.88827	3.37267e-83	1.49018e-82
Pbr001553.1	480	gi|595847923|ref|XP_007209425.1| hypothetical protein PRUPE_ppa009464mg	510	8.68425	424	4.34503	0.999034	7.45706e-27	1.70154e-26
Pbr001554.1	432	gi|595847923|ref|XP_007209425.1| hypothetical protein PRUPE_ppa009464mg	992	18.7686	501	5.70456	1.71813	2.93908e-114	1.66485e-113
Pbr001555.1	402	gi|595847820|ref|XP_007209407.1| hypothetical protein PRUPE_ppa009264mg	7	0.142323	8	0.0978887	0.539956	0.461975	0.48021
Pbr001556.1	2199	gi|225426745|ref|XP_002275807.1| PREDICTED: cucumisin-like	4	0.0148675	0.5	0.00111844	3.7326	1	1
Pbr001557.1	537	No hit in NR database	0.5	0.00761025	0.5	0.00457999	0.732601	1	1
Pbr001558.1	1638	gi|595852111|ref|XP_007210247.1| hypothetical protein PRUPE_ppa014972mg	0.5	0.00249494	0.5	0.0015015	0.732601	1	1
Pbr001559.1	1134	gi|595859995|ref|XP_007211057.1| hypothetical protein PRUPE_ppa018648mg	100	0.720759	197	0.854519	-0.245595	0.147334	0.159147
Pbr001560.1	1398	gi|595850810|ref|XP_007209993.1| hypothetical protein PRUPE_ppa005266mg	601	3.51375	508	1.78741	0.975137	3.50751e-30	8.44862e-30
Pbr001561.1	2130	gi|225426757|ref|XP_002282540.1| PREDICTED: SPX domain-containing membrane protein At4g22990	1154	4.42822	1844	4.25843	0.0564052	0.283327	0.300213
Pbr001562.1	432	gi|595859266|ref|XP_007210915.1| hypothetical protein PRUPE_ppa000278mg	18	0.340559	0.5	0.00569318	5.90253	3.55494e-07	5.05086e-07
Pbr001563.1	417	gi|595859266|ref|XP_007210915.1| hypothetical protein PRUPE_ppa000278mg	0.5	0.00980025	0.5	0.00589797	0.732601	1	1
Pbr001565.1	1839	gi|596297668|ref|XP_007227370.1| hypothetical protein PRUPE_ppa026880mg, partial	781	3.47114	458	1.22505	1.50258	8.26879e-75	3.40128e-74
Pbr001566.1	237	No hit in NR database	0.5	0.0172435	0.5	0.0103774	0.732601	1	1
Pbr001567.1	246	gi|595816907|ref|XP_007204131.1| hypothetical protein PRUPE_ppa023436mg	1	0.0332252	0.5	0.00999777	1.7326	1	1
Pbr001568.2	771	gi|596215255|ref|XP_007223913.1| hypothetical protein PRUPE_ppa010972mg	1411	14.9581	1089	6.94771	1.10631	8.03781e-84	3.57032e-83
Pbr001569.1	558	gi|595846319|ref|XP_007209109.1| hypothetical protein PRUPE_ppa005339mg	0.5	0.00732384	14	0.123413	-4.07475	0.000964292	0.00118261
Pbr001570.1	270	gi|475621118|gb|EMT31350.1| Putative LRR receptor-like serine/threonine-protein kinase	0.5	0.0151359	0.5	0.00910908	0.732601	1	1
Pbr001571.1	915	gi|302398839|gb|ADL36714.1| HD domain class transcription factor	251	2.2421	467	2.51052	-0.163135	0.132776	0.144038
Pbr001572.1	333	gi|295311665|ref|YP_003587265.1| ribosomal protein S10	137	3.36263	69	1.01923	1.72211	2.75609e-17	5.18802e-17
Pbr001573.1	831	gi|595840104|ref|XP_007207969.1| hypothetical protein PRUPE_ppa016323mg, partial	0.5	0.00491782	0.5	0.00295963	0.732601	1	1
Pbr001574.1	486	gi|596245661|ref|XP_007224546.1| hypothetical protein PRUPE_ppa024604mg	141	2.3713	74	0.748969	1.6627	5.82179e-17	1.08702e-16
Pbr001575.1	2712	gi|596121768|ref|XP_007221810.1| hypothetical protein PRUPE_ppa004094mg	618	1.86252	822	1.49091	0.321069	1.96575e-05	2.60974e-05
Pbr001576.3	1596	gi|596158844|ref|XP_007222860.1| hypothetical protein PRUPE_ppa004257mg	858	4.39398	506	1.5595	1.49444	2.33755e-81	1.01762e-80
Pbr001577.1	660	gi|313184293|emb|CBL94159.1| putative transposase tnp2	0.5	0.00619198	0.5	0.00372644	0.732601	1	1
Pbr001578.1	270	gi|255558398|ref|XP_002520225.1| sugar transporter, putative	0.5	0.0151359	0.5	0.00910908	0.732601	1	1
Pbr001579.1	1545	gi|595884214|ref|XP_007212933.1| hypothetical protein PRUPE_ppa021927mg	19	0.100514	0.5	0.00159188	5.98053	1.70567e-07	2.45033e-07
Pbr001580.1	1545	gi|595884214|ref|XP_007212933.1| hypothetical protein PRUPE_ppa021927mg	6	0.0317414	0.5	0.00159188	4.31756	0.0046578	0.00551576
Pbr001581.1	345	gi|313184293|emb|CBL94159.1| putative transposase tnp2	0.5	0.0118455	0.5	0.00712885	0.732601	1	1
Pbr001582.1	660	gi|313184293|emb|CBL94159.1| putative transposase tnp2	0.5	0.00619198	0.5	0.00372644	0.732601	1	1
Pbr001583.1	1791	gi|595926009|ref|XP_007215018.1| hypothetical protein PRUPE_ppa003247mg	4516	20.6092	3889	10.681	0.948247	2.96606e-205	2.78438e-204
Pbr001584.1	4779	gi|587959647|gb|EXC45074.1| GPI ethanolamine phosphate transferase 1	997	1.70515	679	0.698878	1.28678	1.84449e-75	7.63733e-75
Pbr001585.1	474	gi|470137668|ref|XP_004304585.1| PREDICTED: uncharacterized protein LOC101309276	0.5	0.00862174	0.5	0.00518872	0.732601	1	1
Pbr001586.1	525	gi|388519821|gb|AFK47972.1| unknown	15	0.233526	43	0.402882	-0.786773	0.0483155	0.053933
Pbr001587.1	543	gi|595926597|ref|XP_007215043.1| hypothetical protein PRUPE_ppa012083mg	659	9.91948	591	5.35373	0.889721	1.77354e-28	4.15747e-28
Pbr001588.2	990	gi|470137674|ref|XP_004304588.1| PREDICTED: uncharacterized protein LOC101310144	58	0.478846	22	0.109309	2.13115	2.24954e-10	3.55281e-10
Pbr001589.1	1992	gi|595925950|ref|XP_007215013.1| hypothetical protein PRUPE_ppa002511mg	649	2.66292	157	0.387685	2.78005	4.41019e-135	2.87046e-134
Pbr001590.1	255	No hit in NR database	0.5	0.0160263	0.5	0.00964491	0.732601	1	1
Pbr001591.1	4887	gi|595924166|ref|XP_007214900.1| hypothetical protein PRUPE_ppa000147mg	5825	9.74219	6226	6.26665	0.636553	1.22863e-133	7.93806e-133
Pbr001592.1	996	gi|595933840|ref|XP_007215434.1| hypothetical protein PRUPE_ppa006176mg	18	0.147712	0.5	0.00246933	5.90253	3.55494e-07	5.05086e-07
Pbr001593.1	552	gi|595926694|ref|XP_007215044.1| hypothetical protein PRUPE_ppa012091mg	180	2.66524	165	1.47032	0.858132	2.02083e-08	2.99785e-08
Pbr001595.1	276	No hit in NR database	32	0.947642	0.5	0.00891106	6.7326	2.00348e-11	3.2605e-11
Pbr001596.1	1518	gi|595950711|ref|XP_007216372.1| hypothetical protein PRUPE_ppa021785mg, partial	635	3.41905	505	1.63639	1.06307	2.15403e-36	5.71521e-36
Pbr001597.1	948	gi|595937413|ref|XP_007215585.1| hypothetical protein PRUPE_ppa007567mg	0.5	0.00431087	172	0.89246	-7.69366	1.85904e-31	4.57546e-31
Pbr001598.1	3723	gi|596017798|ref|XP_007218891.1| hypothetical protein PRUPE_ppa000343mg	716	1.57189	573	0.75706	1.05403	2.83675e-40	7.96988e-40
Pbr001599.1	1884	gi|595842030|ref|XP_007208330.1| hypothetical protein PRUPE_ppa002400mg	83	0.360081	46	0.120101	1.58408	5.60562e-10	8.73809e-10
Pbr001600.1	2190	gi|595835837|ref|XP_007207137.1| hypothetical protein PRUPE_ppa002362mg	445	1.66081	245	0.550288	1.59362	3.80251e-47	1.16576e-46
Pbr001601.1	1608	gi|595823247|ref|XP_007205037.1| hypothetical protein PRUPE_ppa004181mg	197	1.00134	518	1.58457	-0.662156	3.77415e-09	5.73641e-09
Pbr001602.1	3732	gi|595842384|ref|XP_007208408.1| hypothetical protein PRUPE_ppa000008mg	3524	7.71787	3297	4.34556	0.828661	2.9009e-128	1.81373e-127
Pbr001603.1	975	gi|595859421|ref|XP_007210945.1| hypothetical protein PRUPE_ppa024138mg	0.5	0.00419149	0.5	0.00252252	0.732601	1	1
Pbr001604.1	1212	gi|595859421|ref|XP_007210945.1| hypothetical protein PRUPE_ppa024138mg	0.5	0.00337187	0.5	0.00202925	0.732601	1	1
Pbr001605.1	1212	gi|595859421|ref|XP_007210945.1| hypothetical protein PRUPE_ppa024138mg	0.5	0.00337187	0.5	0.00202925	0.732601	1	1
Pbr001606.1	1032	gi|595859421|ref|XP_007210945.1| hypothetical protein PRUPE_ppa024138mg	0.5	0.00395998	0.5	0.00238319	0.732601	1	1
Pbr001607.1	3732	gi|595842384|ref|XP_007208408.1| hypothetical protein PRUPE_ppa000008mg	3434	7.52076	3336	4.39696	0.774371	1.75144e-111	9.72301e-111
Pbr001608.1	7374	gi|595842384|ref|XP_007208408.1| hypothetical protein PRUPE_ppa000008mg	15711	17.4142	16641	11.1006	0.649634	0	0
Pbr001609.1	1569	gi|595823247|ref|XP_007205037.1| hypothetical protein PRUPE_ppa004181mg	281	1.46382	564	1.76817	-0.272524	0.00677036	0.00794085
Pbr001610.1	2190	gi|595835837|ref|XP_007207137.1| hypothetical protein PRUPE_ppa002362mg	398	1.4854	258	0.579487	1.358	9.78208e-34	2.49396e-33
Pbr001611.1	1884	gi|595842030|ref|XP_007208330.1| hypothetical protein PRUPE_ppa002400mg	65	0.281991	47	0.122712	1.20038	8.81622e-06	1.18667e-05
Pbr001612.1	4110	gi|596017798|ref|XP_007218891.1| hypothetical protein PRUPE_ppa000343mg	900	1.7898	670	0.801865	1.15836	3.79619e-58	1.32486e-57
Pbr001613.1	525	gi|595851604|ref|XP_007210149.1| hypothetical protein PRUPE_ppa024340mg	0.5	0.0077842	0.5	0.00468467	0.732601	1	1
Pbr001614.1	3207	gi|595853006|ref|XP_007210415.1| hypothetical protein PRUPE_ppa000547mg	8302	21.1586	6397	9.81174	1.10866	0	0
Pbr001615.1	3204	gi|595852978|ref|XP_007210410.1| hypothetical protein PRUPE_ppa000619mg	4355	11.1096	2553	3.91946	1.50308	0	0
Pbr001616.1	2571	gi|595852804|ref|XP_007210378.1| hypothetical protein PRUPE_ppa001135mg	175	0.556339	23	0.0440042	3.66025	9.17805e-48	2.83407e-47
Pbr001617.1	1140	gi|595846899|ref|XP_007209218.1| hypothetical protein PRUPE_ppa006741mg	1562	11.199	1253	5.40648	1.05061	2.79699e-85	1.25786e-84
Pbr001618.1	1041	gi|595846899|ref|XP_007209218.1| hypothetical protein PRUPE_ppa006741mg	213	1.67237	100	0.472517	1.82345	5.29894e-28	1.23081e-27
Pbr001619.1	1224	gi|595846899|ref|XP_007209218.1| hypothetical protein PRUPE_ppa006741mg	350	2.33717	245	0.984585	1.24717	2.19633e-26	4.97058e-26
Pbr001620.1	900	gi|568823436|ref|XP_006466120.1| PREDICTED: rhodanese-like domain-containing protein 8, chloroplastic-like isoform X2	29	0.263365	11	0.06012	2.13115	7.27903e-06	9.81895e-06
Pbr001621.1	2649	gi|595852814|ref|XP_007210379.1| hypothetical protein PRUPE_ppa001148mg	2910	8.97872	2024	3.75835	1.25641	1.22944e-208	1.17034e-207
Pbr001622.1	2331	gi|595820367|ref|XP_007204652.1| hypothetical protein PRUPE_ppa001528mg	28	0.0981791	6	0.0126613	2.95499	1.17018e-07	1.69043e-07
Pbr001623.1	573	gi|595803637|ref|XP_007202041.1| hypothetical protein PRUPE_ppa005355mg	16	0.228228	5	0.0429224	2.41067	0.000330133	0.000415412
Pbr001624.1	363	gi|470146130|ref|XP_004308682.1| PREDICTED: phenolic glucoside malonyltransferase 1-like	321	7.22773	225	3.04891	1.24525	2.80271e-24	6.09325e-24
Pbr001625.1	558	gi|292668947|gb|ADE41128.1| AP2 domain class transcription factor	0.5	0.00732384	0.5	0.00440762	0.732601	1	1
Pbr001626.1	2427	gi|595818924|ref|XP_007204428.1| hypothetical protein PRUPE_ppa1027190mg	0.5	0.00168385	8	0.0162139	-3.2674	0.0213807	0.0243572
Pbr001627.1	2649	gi|595820374|ref|XP_007204653.1| hypothetical protein PRUPE_ppa001530mg	393	1.21259	117	0.217256	2.48062	3.81343e-73	1.54614e-72
Pbr001628.1	1515	gi|595813656|ref|XP_007203614.1| hypothetical protein PRUPE_ppa002292mg	98	0.528709	18	0.0584424	3.17739	1.12522e-24	2.46167e-24
Pbr001629.1	1656	gi|595821534|ref|XP_007204826.1| hypothetical protein PRUPE_ppa003926mg	956	4.71847	79	0.234658	4.32969	7.94542e-280	9.86719e-279
Pbr001630.1	1089	gi|595813772|ref|XP_007203632.1| hypothetical protein PRUPE_ppa003976mg	0.5	0.00375271	0.5	0.00225845	0.732601	1	1
Pbr001631.1	1041	gi|302398781|gb|ADL36685.1| DOF domain class transcription factor	75	0.588862	0.5	0.00236259	7.96142	1.00494e-22	2.12288e-22
Pbr001632.1	234	gi|326492261|dbj|BAK01914.1| predicted protein	0.5	0.0174645	0.5	0.0105105	0.732601	1	1
Pbr001633.1	651	gi|595805912|ref|XP_007202364.1| hypothetical protein PRUPE_ppa009212mg	503	6.31525	539	4.07264	0.632874	6.39025e-13	1.08224e-12
Pbr001634.1	849	gi|596133058|ref|XP_007222198.1| hypothetical protein PRUPE_ppa009683mg	1627	15.6633	1841	10.6663	0.554325	1.57794e-30	3.8246e-30
Pbr001635.1	720	gi|587848237|gb|EXB38519.1| hypothetical protein L484_003095	0.5	0.00567598	0.5	0.00341591	0.732601	1	1
Pbr001636.3	1899	gi|596274565|ref|XP_007225162.1| hypothetical protein PRUPE_ppa002375mg	9314	40.088	14432	37.3826	0.100802	6.46206e-08	9.42811e-08
Pbr001637.1	924	gi|596298464|ref|XP_007227497.1| hypothetical protein PRUPE_ppa011250mg	110	0.973025	353	1.87919	-0.949564	3.17478e-11	5.13716e-11
Pbr001638.1	1065	gi|596285915|ref|XP_007225533.1| hypothetical protein PRUPE_ppa026006mg	0.5	0.00383728	0.5	0.00230935	0.732601	1	1
Pbr001639.1	579	gi|596295997|ref|XP_007227099.1| hypothetical protein PRUPE_ppa025664mg	11	0.155281	0.5	0.00424776	5.19203	7.50396e-05	9.71245e-05
Pbr001640.1	369	gi|596187860|ref|XP_007223437.1| hypothetical protein PRUPE_ppa013436mg	64	1.41761	46	0.613197	1.20904	9.19987e-06	1.23764e-05
Pbr001641.1	1743	gi|470129468|ref|XP_004300640.1| PREDICTED: probable mitochondrial adenine nucleotide transporter BTL3-like	783	3.6717	211	0.595461	2.62437	5.20015e-153	3.7516e-152
Pbr001642.1	2538	gi|596220816|ref|XP_007224064.1| hypothetical protein PRUPE_ppa015312mg	31	0.0998328	82	0.158924	-0.670755	0.0176976	0.0202649
Pbr001643.1	1764	gi|590598041|ref|XP_007018783.1| Carbon catabolite repressor protein 4, putative isoform 1	538	2.4928	452	1.2604	0.983884	1.4232e-27	3.28812e-27
Pbr001644.1	345	gi|224063227|ref|XP_002301051.1| hypothetical protein POPTR_0002s09670g	0.5	0.0118455	0.5	0.00712885	0.732601	1	1
Pbr001645.1	360	gi|596297168|ref|XP_007227290.1| hypothetical protein PRUPE_ppa017170mg	139	3.15584	372	5.08287	-0.687617	2.41944e-07	3.46028e-07
Pbr001646.1	1086	gi|470127752|ref|XP_004299826.1| PREDICTED: transcription factor bHLH93-like isoform 1	96	0.722511	54	0.244586	1.56268	4.01695e-11	6.47733e-11
Pbr001647.1	1008	gi|596142721|ref|XP_007222567.1| hypothetical protein PRUPE_ppa008394mg	1663	13.4845	841	4.10397	1.71621	6.93539e-190	6.04978e-189
Pbr001648.1	1542	gi|596128832|ref|XP_007222126.1| hypothetical protein PRUPE_ppa004659mg	518	2.74567	713	2.27444	0.271651	0.000852843	0.00105241
Pbr001649.1	1674	gi|470127743|ref|XP_004299822.1| PREDICTED: uncharacterized protein LOC101299383	2260	11.0346	1358	3.99037	1.46744	1.76956e-205	1.66261e-204
Pbr001650.1	1647	gi|470127741|ref|XP_004299821.1| PREDICTED: uncharacterized protein LOC101299090	0.5	0.0024813	0.5	0.00149329	0.732601	1	1
Pbr001651.1	4320	gi|595842424|ref|XP_007208416.1| hypothetical protein PRUPE_ppa000235mg	32	0.0605438	135	0.153716	-1.34421	5.72463e-08	8.36871e-08
Pbr001652.1	1953	gi|595842424|ref|XP_007208416.1| hypothetical protein PRUPE_ppa000235mg	0.5	0.00209253	3	0.00755592	-1.85236	1	1
Pbr001653.1	525	gi|596288489|ref|XP_007225945.1| hypothetical protein PRUPE_ppa012314mg	1714	26.6842	2163	20.2659	0.396934	4.16889e-18	8.00681e-18
Pbr001654.1	363	gi|470127770|ref|XP_004299835.1| PREDICTED: symplekin-like	2	0.0450326	4	0.0542028	-0.267399	0.822789	0.833302
Pbr001655.1	1236	gi|596148129|ref|XP_007222726.1| hypothetical protein PRUPE_ppa006476mg	717	4.74137	467	1.85852	1.35115	6.29311e-59	2.21505e-58
Pbr001656.1	300	gi|470104544|ref|XP_004288658.1| PREDICTED: paladin-like	141	3.8415	66	1.08216	1.82776	3.88605e-19	7.6353e-19
Pbr001657.5	1728	gi|596108374|ref|XP_007221462.1| hypothetical protein PRUPE_ppa000439mg	246	1.16358	115	0.327358	1.82963	3.18962e-32	7.94767e-32
Pbr001658.1	963	gi|596111517|ref|XP_007221523.1| hypothetical protein PRUPE_ppa017230mg	1034	8.77602	1451	7.41156	0.243789	2.14611e-05	2.84675e-05
Pbr001659.1	900	gi|596109514|ref|XP_007221494.1| hypothetical protein PRUPE_ppa009851mg	499	4.5317	595	3.25194	0.478751	2.61474e-08	3.862e-08
Pbr001660.1	1248	gi|596113044|ref|XP_007221550.1| hypothetical protein PRUPE_ppa002977mg	58	0.379854	168	0.66216	-0.801736	7.28129e-05	9.43363e-05
Pbr001661.1	615	gi|596113044|ref|XP_007221550.1| hypothetical protein PRUPE_ppa002977mg	18	0.239222	12	0.0959786	1.31756	0.0118871	0.0137411
Pbr001662.1	1239	gi|596113563|ref|XP_007221559.1| hypothetical protein PRUPE_ppa006038mg	32	0.211097	1	0.00397006	5.7326	1.12071e-11	1.83779e-11
Pbr001663.1	1143	gi|470104560|ref|XP_004288666.1| PREDICTED: uncharacterized protein LOC101298068	479	3.42525	399	1.7171	0.996238	3.27225e-25	7.23443e-25
Pbr001664.1	3729	gi|596112445|ref|XP_007221538.1| hypothetical protein PRUPE_ppa023811mg	290	0.635637	236	0.311306	1.02987	1.08094e-16	2.0071e-16
Pbr001665.1	519	gi|595840508|ref|XP_007208031.1| hypothetical protein PRUPE_ppa002946mg	0.5	0.00787419	0.5	0.00473883	0.732601	1	1
Pbr001666.3	1614	gi|596108452|ref|XP_007221473.1| hypothetical protein PRUPE_ppa003752mg	735	3.72209	707	2.15469	0.788635	5.36735e-26	1.20598e-25
Pbr001667.1	1566	gi|596113551|ref|XP_007221558.1| hypothetical protein PRUPE_ppa004168mg	1655	8.63793	1599	5.02256	0.782262	1.23722e-55	4.20555e-55
Pbr001668.1	333	gi|596111579|ref|XP_007221524.1| hypothetical protein PRUPE_ppa017347mg	0.5	0.0122724	0.5	0.00738574	0.732601	1	1
Pbr001669.1	2391	gi|596108382|ref|XP_007221463.1| hypothetical protein PRUPE_ppa000841mg	353	1.2067	854	1.7569	-0.541967	2.54258e-10	4.01067e-10
Pbr001670.1	582	gi|596110393|ref|XP_007221506.1| hypothetical protein PRUPE_ppa011899mg	238	3.34239	8	0.0676138	5.62742	1.64153e-76	6.85979e-76
Pbr001671.1	1449	gi|596108578|ref|XP_007221479.1| hypothetical protein PRUPE_ppa005310mg	449	2.53268	426	1.44614	0.808463	3.76595e-17	7.06199e-17
Pbr001672.1	1041	gi|147859765|emb|CAN83141.1| hypothetical protein VITISV_035325	12	0.094218	0.5	0.00236259	5.31756	3.40356e-05	4.47532e-05
Pbr001673.1	399	gi|357464693|ref|XP_003602628.1| 2-oxoisovalerate dehydrogenase subunit alpha	0.5	0.0102424	0.5	0.00616404	0.732601	1	1
Pbr001674.1	219	No hit in NR database	0.5	0.0186608	0.5	0.0112304	0.732601	1	1
Pbr001675.1	2628	gi|596113128|ref|XP_007221552.1| hypothetical protein PRUPE_ppa001228mg	2496	7.76287	1924	3.60121	1.10811	3.72499e-147	2.60142e-146
Pbr001676.1	4068	gi|596108362|ref|XP_007221461.1| hypothetical protein PRUPE_ppa000313mg	3709	7.45211	3405	4.11723	0.855976	1.83916e-142	1.2519e-141
Pbr001677.1	1401	gi|596112414|ref|XP_007221537.1| hypothetical protein PRUPE_ppa023309mg	633	3.69291	616	2.16277	0.771876	7.56237e-22	1.57094e-21
Pbr001678.1	228	gi|596108474|ref|XP_007221477.1| hypothetical protein PRUPE_ppa004818mg	0.5	0.0179241	0.5	0.0107871	0.732601	1	1
Pbr001679.1	1011	gi|596108474|ref|XP_007221477.1| hypothetical protein PRUPE_ppa004818mg	0.5	0.00404224	0.5	0.00243269	0.732601	1	1
Pbr001680.1	2646	gi|596113609|ref|XP_007221563.1| hypothetical protein PRUPE_ppa014774mg	1527	4.71685	2251	4.1846	0.172735	0.000212223	0.000268879
Pbr001681.1	441	gi|470103922|ref|XP_004288376.1| PREDICTED: protein RADIALIS-like 3-like isoform 1	2259	41.8679	844	9.41396	2.15297	0	0
Pbr001682.1	2211	gi|596113039|ref|XP_007221549.1| hypothetical protein PRUPE_ppa002605mg	2131	7.87767	1585	3.52622	1.15965	2.53442e-135	1.65322e-134
Pbr001683.1	1089	gi|596113581|ref|XP_007221560.1| hypothetical protein PRUPE_ppa007570mg	668	5.01362	920	4.15555	0.270815	0.000159264	0.000203279
Pbr001684.1	1089	gi|596113581|ref|XP_007221560.1| hypothetical protein PRUPE_ppa007570mg	688	5.16373	953	4.30461	0.262533	0.000198897	0.000252203
Pbr001685.1	849	gi|595821919|ref|XP_007204898.1| hypothetical protein PRUPE_ppa006957mg	74	0.712405	102	0.590964	0.269629	0.210722	0.225216
Pbr001686.1	1182	gi|452090876|gb|AGF95108.1| S-adenosylmethionine synthetase	7132	49.317	2112	8.78911	2.4883	0	0
Pbr001687.1	798	gi|596109522|ref|XP_007221496.1| hypothetical protein PRUPE_ppa010066mg	165578	1695.91	104026	641.221	1.40317	0	0
Pbr001688.1	4164	gi|596111508|ref|XP_007221522.1| hypothetical protein PRUPE_ppa016003mg	511	1.00303	820	0.96866	0.0503001	0.52391	0.541812
Pbr001689.1	369	gi|596110442|ref|XP_007221508.1| hypothetical protein PRUPE_ppa011964mg	161	3.56618	228	3.03932	0.230628	0.111884	0.121988
Pbr001690.1	1389	gi|596112753|ref|XP_007221545.1| hypothetical protein PRUPE_ppa005383mg	313	1.84181	230	0.814506	1.17713	7.81276e-22	1.62265e-21
Pbr001691.1	471	gi|117607067|gb|ABK42077.1| ubiquitin extension protein	4840	83.99	4479	46.7766	0.844431	4.3487e-181	3.62525e-180
Pbr001692.2	1260	gi|596109191|ref|XP_007221489.1| hypothetical protein PRUPE_ppa008208mg	506	3.28234	324	1.26486	1.37574	3.08141e-43	8.97985e-43
Pbr001693.1	786	gi|596109518|ref|XP_007221495.1| hypothetical protein PRUPE_ppa009931mg	0.5	0.00519937	0.5	0.00312907	0.732601	1	1
Pbr001694.1	2172	gi|596108457|ref|XP_007221474.1| hypothetical protein PRUPE_ppa004065mg	3040	11.4398	3356	7.6003	0.589929	6.51452e-62	2.36645e-61
Pbr001695.1	369	gi|596110267|ref|XP_007221504.1| hypothetical protein PRUPE_ppa011791mg	411	9.10372	124	1.65297	2.4614	9.48518e-76	3.93848e-75
Pbr001696.1	588	gi|596110853|ref|XP_007221515.1| hypothetical protein PRUPE_ppa013357mg	0.5	0.00695018	0.5	0.00418274	0.732601	1	1
Pbr001697.1	2133	gi|596113543|ref|XP_007221557.1| hypothetical protein PRUPE_ppa002104mg	0.5	0.00191594	4	0.00922439	-2.2674	1	1
Pbr001698.1	828	gi|596288731|ref|XP_007225985.1| hypothetical protein PRUPE_ppa012755mg	2553	25.2013	2599	15.4399	0.706838	2.17669e-71	8.67505e-71
Pbr001699.9	1284	gi|596297423|ref|XP_007227330.1| hypothetical protein PRUPE_ppa016082mg	443	2.81995	505	1.93462	0.543624	3.91186e-09	5.94268e-09
Pbr001700.1	534	gi|470148504|ref|XP_004309801.1| PREDICTED: F-box/kelch-repeat protein At3g06240-like	76	1.16326	143	1.31723	-0.179343	0.361809	0.379871
Pbr001701.1	258	gi|470148504|ref|XP_004309801.1| PREDICTED: F-box/kelch-repeat protein At3g06240-like	2	0.0633598	0.5	0.00953276	2.7326	1	1
Pbr001703.1	1092	gi|596113811|ref|XP_007221570.1| hypothetical protein PRUPE_ppa024649mg, partial	0.5	0.0037424	0.5	0.00225225	0.732601	1	1
Pbr001704.1	522	gi|313184293|emb|CBL94159.1| putative transposase tnp2	0.5	0.00782894	0.5	0.00471159	0.732601	1	1
Pbr001705.1	1230	gi|596108813|ref|XP_007221484.1| hypothetical protein PRUPE_ppa006462mg	1126	7.48232	1072	4.28705	0.803503	3.76933e-40	1.05708e-39
Pbr001706.1	648	gi|302142407|emb|CBI19610.3| unnamed protein product	10	0.126133	43	0.326409	-1.37174	0.00186575	0.00225929
Pbr001707.1	1197	gi|596108911|ref|XP_007221485.1| hypothetical protein PRUPE_ppa006733mg	847	5.78352	1113	4.57372	0.338581	1.4879e-07	2.14306e-07
Pbr001708.1	669	gi|596113597|ref|XP_007221562.1| hypothetical protein PRUPE_ppa011210mg	747	9.12636	345	2.53666	1.84711	2.02041e-95	9.8899e-95
Pbr001709.1	876	gi|596111347|ref|XP_007221521.1| hypothetical protein PRUPE_ppa015973mg	0.5	0.00466519	40	0.224608	-5.58933	3.946e-09	5.99244e-09
Pbr001710.1	1068	gi|596109063|ref|XP_007221487.1| hypothetical protein PRUPE_ppa007928mg	0.5	0.0038265	0.5	0.00230286	0.732601	1	1
Pbr001711.1	366	gi|357153226|ref|XP_003576381.1| PREDICTED: uncharacterized protein LOC100845926	0.5	0.0111659	0.5	0.00671982	0.732601	1	1
Pbr001712.1	768	gi|596112793|ref|XP_007221546.1| hypothetical protein PRUPE_ppa022089mg	504	5.3638	128	0.819818	2.70988	1.31544e-102	6.81861e-102
Pbr001713.1	1623	gi|595827173|ref|XP_007205687.1| hypothetical protein PRUPE_ppa009668mg	1849	9.31154	1206	3.65508	1.34912	1.29029e-148	9.06548e-148
Pbr001714.1	222	No hit in NR database	0.5	0.0184086	0.5	0.0110786	0.732601	1	1
Pbr001715.1	2388	gi|470104306|ref|XP_004288549.1| PREDICTED: uncharacterized protein LOC101309389	2249	7.69765	2338	4.81591	0.676609	1.4338e-58	5.02658e-58
Pbr001716.1	2034	gi|596112884|ref|XP_007221547.1| hypothetical protein PRUPE_ppa002531mg	10518	42.2654	3066	7.41463	2.51103	0	0
Pbr001717.1	2193	gi|596113534|ref|XP_007221556.1| hypothetical protein PRUPE_ppa002008mg	2555	9.5226	3099	6.95107	0.454121	3.6941e-33	9.33262e-33
Pbr001718.1	1623	gi|596111584|ref|XP_007221525.1| hypothetical protein PRUPE_ppa017374mg	659	3.31872	1258	3.81268	-0.200181	0.00262834	0.0031595
Pbr001719.1	318	gi|593782455|ref|XP_007154268.1| hypothetical protein PHAVU_003G104400g	0.5	0.0128513	0.5	0.00773413	0.732601	1	1
Pbr001720.1	1383	gi|596108730|ref|XP_007221482.1| hypothetical protein PRUPE_ppa005446mg	751	4.43834	471	1.6752	1.40569	2.38896e-65	9.01004e-65
Pbr001721.1	930	gi|470106371|ref|XP_004289546.1| PREDICTED: uncharacterized protein LOC101292166	293	2.57506	805	4.25776	-0.725487	1.69029e-15	3.0503e-15
Pbr001722.1	1401	gi|596108599|ref|XP_007221480.1| hypothetical protein PRUPE_ppa005385mg	742	4.32881	1352	4.74687	-0.133003	0.0360592	0.0405705
Pbr001723.1	1047	gi|596108408|ref|XP_007221467.1| hypothetical protein PRUPE_ppa003192mg	481	3.75493	316	1.4846	1.33871	1.41742e-39	3.93939e-39
Pbr001724.1	1029	gi|453684821|gb|AGG23549.1| WRKY transcription factor 23	332	2.6371	723	3.45614	-0.390212	1.69753e-05	2.26121e-05
Pbr001725.1	396	gi|596113957|ref|XP_007221580.1| hypothetical protein PRUPE_ppb024904mg	0.5	0.01032	0.5	0.00621074	0.732601	1	1
Pbr001726.1	2598	gi|596113381|ref|XP_007221554.1| hypothetical protein PRUPE_ppa001276mg	212	0.66696	1182	2.23793	-1.74649	2.40028e-84	1.07072e-83
Pbr001727.1	354	gi|596110728|ref|XP_007221512.1| hypothetical protein PRUPE_ppa012479mg	450	10.3899	99	1.37563	2.91703	7.13489e-99	3.59696e-98
Pbr001728.1	243	gi|596113622|ref|XP_007221565.1| hypothetical protein PRUPE_ppa015313mg, partial	0.5	0.0168177	0.5	0.0101212	0.732601	1	1
Pbr001729.1	180	gi|297792559|ref|XP_002864164.1| hypothetical protein ARALYDRAFT_918274	0.5	0.0227039	0.5	0.0136636	0.732601	1	1
Pbr001730.1	2607	gi|596113341|ref|XP_007221553.1| hypothetical protein PRUPE_ppa001263mg	2240	7.0228	2531	4.77551	0.556392	1.17763e-41	3.36406e-41
Pbr001731.1	420	gi|596113122|ref|XP_007221551.1| hypothetical protein PRUPE_ppa000419mg	97	1.88767	77	0.901799	1.06573	8.05704e-07	1.12933e-06
Pbr001732.2	1167	gi|473798404|gb|EMS46518.1| hypothetical protein TRIUR3_17153	208	1.45679	584	2.46156	-0.756784	1.97803e-12	3.30946e-12
Pbr001733.1	681	gi|595793237|ref|XP_007200367.1| hypothetical protein PRUPE_ppa010660mg	195	2.3404	38	0.274476	3.092	2.65057e-46	8.03445e-46
Pbr001734.1	333	gi|77417493|gb|ABA82079.1| putative receptor kinase	0.5	0.0122724	16	0.236344	-4.2674	0.000351381	0.000441254
Pbr001735.1	381	gi|308806135|ref|XP_003080379.1| Major facilitator superfamily (ISS)	340	7.29386	400	5.1642	0.498135	1.89827e-06	2.62134e-06
Pbr001736.1	471	gi|595790907|ref|XP_007199202.1| hypothetical protein PRUPE_ppa021698mg	0.5	0.00867665	2	0.0208871	-1.2674	1	1
Pbr001737.1	522	gi|595797244|ref|XP_007201250.1| hypothetical protein PRUPE_ppa010729mg	60	0.939472	0.5	0.00471159	7.63949	5.39156e-19	1.05697e-18
Pbr001738.1	1044	gi|595790955|ref|XP_007199226.1| hypothetical protein PRUPE_ppa021931mg	134	1.04908	293	1.3805	-0.396067	0.00549475	0.00647177
Pbr001739.1	738	gi|595793217|ref|XP_007200357.1| hypothetical protein PRUPE_ppa010538mg	1145	12.681	1653	11.0175	0.202862	0.000178819	0.000227213
Pbr001740.1	579	gi|595793667|ref|XP_007200582.1| hypothetical protein PRUPE_ppa011921mg	808	11.4061	1006	8.54649	0.416398	4.76817e-10	7.44621e-10
Pbr001741.1	195	No hit in NR database	0.5	0.0209575	0.5	0.0126126	0.732601	1	1
Pbr001742.1	1290	gi|595796030|ref|XP_007201092.1| hypothetical protein PRUPE_ppa026077mg	0.5	0.00316799	0.5	0.00190655	0.732601	1	1
Pbr001743.1	1221	gi|147791341|emb|CAN61840.1| hypothetical protein VITISV_018859	302	2.0216	156	0.62846	1.6856	3.9289e-35	1.02366e-34
Pbr001744.1	282	gi|596291995|ref|XP_007226436.1| hypothetical protein PRUPE_ppa023627mg, partial	13	0.376788	34	0.593059	-0.654422	0.135087	0.146457
Pbr001745.1	1533	gi|595791889|ref|XP_007199693.1| hypothetical protein PRUPE_ppa000716mg	2290	12.2095	1444	4.63333	1.39788	1.14923e-193	1.02138e-192
Pbr001746.1	2784	gi|595790507|ref|XP_007199002.1| hypothetical protein PRUPE_ppa001002mg	8242	24.1973	9891	17.4759	0.469479	2.361e-109	1.29087e-108
Pbr001747.1	372	gi|595793249|ref|XP_007200373.1| hypothetical protein PRUPE_ppa008342mg	13	0.28563	6	0.0793372	1.84808	0.00623536	0.00732802
Pbr001748.1	2382	gi|595792037|ref|XP_007199767.1| hypothetical protein PRUPE_ppa003178mg	543	1.86321	546	1.12751	0.724652	3.7326e-17	7.00106e-17
Pbr001749.1	3135	gi|470111849|ref|XP_004292155.1| PREDICTED: TMV resistance protein N-like	369	0.962038	652	1.02301	-0.0886505	0.328189	0.34571
Pbr001750.1	2982	gi|470111849|ref|XP_004292155.1| PREDICTED: TMV resistance protein N-like	422	1.15667	251	0.414033	1.48216	1.86626e-40	5.25737e-40
Pbr001751.3	2544	gi|595818591|ref|XP_007204379.1| hypothetical protein PRUPE_ppa004361mg	229	0.735735	616	1.19106	-0.694982	1.97919e-11	3.2242e-11
Pbr001752.1	459	gi|470137109|ref|XP_004304316.1| PREDICTED: protein cornichon homolog 1-like	137	2.43956	336	3.60077	-0.561685	4.18068e-05	5.47194e-05
Pbr001753.1	504	gi|595830224|ref|XP_007206029.1| hypothetical protein PRUPE_ppa012491mg	72	1.16763	24	0.234234	2.31756	9.96409e-14	1.72461e-13
Pbr001754.1	597	gi|595834027|ref|XP_007206783.1| hypothetical protein PRUPE_ppa025490mg	21	0.287507	0.5	0.00411969	6.12492	4.00182e-08	5.87869e-08
Pbr001755.1	3402	gi|595838644|ref|XP_007207693.1| hypothetical protein PRUPE_ppa023852mg, partial	233	0.55979	450	0.650649	-0.216994	0.051825	0.0577516
Pbr001756.1	360	gi|595831622|ref|XP_007206312.1| hypothetical protein PRUPE_ppa024887mg, partial	26	0.590302	82	1.12042	-0.924512	0.00175663	0.00212957
Pbr001757.1	3198	gi|595838644|ref|XP_007207693.1| hypothetical protein PRUPE_ppa023852mg, partial	306	0.782071	138	0.21226	1.88146	3.94073e-41	1.11894e-40
Pbr001758.1	3117	gi|595837857|ref|XP_007207537.1| hypothetical protein PRUPE_ppa015767mg	30	0.0786661	9	0.0142028	2.46957	6.18433e-07	8.7076e-07
Pbr001759.1	3207	gi|595838644|ref|XP_007207693.1| hypothetical protein PRUPE_ppa023852mg, partial	400	1.01945	246	0.377315	1.43394	1.14981e-36	3.06198e-36
Pbr001760.1	507	gi|108710432|gb|ABF98227.1| retrotransposon protein, putative, unclassified	0.5	0.00806056	0.5	0.00485099	0.732601	1	1
Pbr001761.1	3117	gi|595837857|ref|XP_007207537.1| hypothetical protein PRUPE_ppa015767mg	184	0.482485	66	0.104154	2.21177	6.35414e-31	1.54993e-30
Pbr001762.1	264	gi|15230470|ref|NP_187842.1| protein INCREASED TOLERANCE TO NACL	99	3.06503	27	0.50307	2.60707	1.00503e-20	2.03964e-20
Pbr001763.1	495	gi|595857590|ref|XP_007210575.1| hypothetical protein PRUPE_ppa004403mg	58	0.957692	96	0.953969	0.00561916	0.980715	0.9823
Pbr001764.1	702	gi|255077644|ref|XP_002502455.1| predicted protein	12	0.139716	0.5	0.00350349	5.31756	3.40356e-05	4.47532e-05
Pbr001765.1	456	gi|255621181|ref|XP_002540180.1| carboxymethylenebutenolidase, putative	0.5	0.00896207	0.5	0.00539354	0.732601	1	1
Pbr001766.1	3186	No hit in NR database	0.5	0.00128271	0.5	0.000771956	0.732601	1	1
Pbr001767.1	696	No hit in NR database	0.5	0.0058717	0.5	0.0035337	0.732601	1	1
Pbr001768.1	1320	gi|449467183|ref|XP_004151304.1| PREDICTED: 2-dehydropantoate 2-reductase-like	0.5	0.00309599	0.5	0.00186322	0.732601	1	1
Pbr001769.1	2838	gi|413953731|gb|AFW86380.1| hypothetical protein ZEAMMB73_212438	0.5	0.00143999	0.5	0.000866615	0.732601	1	1
Pbr001770.1	1200	gi|326515862|dbj|BAK07177.1| predicted protein	0.5	0.00340559	0.5	0.00204954	0.732601	1	1
Pbr001771.1	1323	gi|514783169|ref|XP_004970277.1| PREDICTED: uncharacterized protein LOC101760983 isoform X1	0.5	0.00308897	0.5	0.001859	0.732601	1	1
Pbr001772.1	549	gi|255597055|ref|XP_002536684.1| conserved hypothetical protein	0.5	0.00744391	0.5	0.00447988	0.732601	1	1
Pbr001773.1	846	gi|545357040|ref|XP_005644195.1| enoyl-CoA hydratase	6	0.0579674	0.5	0.00290715	4.31756	0.0046578	0.00551576
Pbr001774.1	2505	gi|604344165|gb|EYU42964.1| hypothetical protein MIMGU_mgv1a004286mg	43	0.140302	0.5	0.000981817	7.15887	1.62902e-14	2.87063e-14
Pbr001775.1	414	gi|566167825|ref|XP_006384839.1| hypothetical protein POPTR_0004s21510g	0.5	0.00987127	0.5	0.00594071	0.732601	1	1
Pbr001776.1	1590	gi|326529149|dbj|BAK00968.1| predicted protein	0.5	0.00257025	0.5	0.00154683	0.732601	1	1
Pbr001777.1	507	No hit in NR database	0.5	0.00806056	0.5	0.00485099	0.732601	1	1
Pbr001778.1	1317	gi|565365021|ref|XP_006349216.1| PREDICTED: uncharacterized protein C9orf114-like	0.5	0.00310304	0.5	0.00186747	0.732601	1	1
Pbr001779.1	726	gi|168060217|ref|XP_001782094.1| predicted protein	0.5	0.00562907	0.5	0.00338768	0.732601	1	1
Pbr001780.1	240	gi|115479201|ref|NP_001063194.1| Os09g0420100	0.5	0.0170279	0.5	0.0102477	0.732601	1	1
Pbr001781.1	879	gi|568882681|ref|XP_006494143.1| PREDICTED: probable glutathione S-transferase-like	0.5	0.00464927	0.5	0.00279801	0.732601	1	1
Pbr001782.6	1944	gi|168042194|ref|XP_001773574.1| predicted protein	0.5	0.00210221	0.5	0.00126515	0.732601	1	1
Pbr001783.1	1125	No hit in NR database	0.5	0.00363263	0.5	0.00218618	0.732601	1	1
Pbr001784.1	990	gi|565400832|ref|XP_006365923.1| PREDICTED: probable carboxylesterase 18-like	4	0.0330239	68	0.337864	-3.35486	1.16051e-11	1.90229e-11
Pbr001785.1	549	gi|242084318|ref|XP_002442584.1| hypothetical protein SORBIDRAFT_08g022440	0.5	0.00744391	0.5	0.00447988	0.732601	1	1
Pbr001786.1	876	gi|595810080|ref|XP_007203016.1| hypothetical protein PRUPE_ppa017887mg, partial	0.5	0.00466519	0.5	0.00280759	0.732601	1	1
Pbr001787.1	900	gi|255599756|ref|XP_002537299.1| conserved hypothetical protein	0.5	0.00454078	0.5	0.00273273	0.732601	1	1
Pbr001788.1	1791	gi|586642473|ref|XP_006826343.1| hypothetical protein AMTR_s00004p00114250	0.5	0.0022818	0.5	0.00137323	0.732601	1	1
Pbr001789.1	1830	gi|567191647|ref|XP_006404982.1| hypothetical protein EUTSA_v10000065mg	0.5	0.00223317	0.5	0.00134396	0.732601	1	1
Pbr001790.1	1248	gi|302798833|ref|XP_002981176.1| hypothetical protein SELMODRAFT_12223	48	0.314362	0.5	0.00197072	7.31756	7.26738e-16	1.32318e-15
Pbr001791.1	1926	gi|159490304|ref|XP_001703119.1| mitochondrial half-size ABC transporter, membrane protein	109	0.462566	0.5	0.00127697	8.50078	1.28083e-30	3.10759e-30
Pbr001792.1	1182	gi|514744616|ref|XP_004960679.1| PREDICTED: probable glucan 1,3-beta-glucosidase A-like isoform X1	0.5	0.00345745	0.5	0.00208076	0.732601	1	1
Pbr001793.1	333	gi|449471753|ref|XP_004153399.1| PREDICTED: biotin sulfoxide reductase-like	0.5	0.0122724	0.5	0.00738574	0.732601	1	1
Pbr001794.1	1245	gi|168041122|ref|XP_001773041.1| predicted protein	0.5	0.00328249	0.5	0.00197546	0.732601	1	1
Pbr001795.1	678	gi|195635717|gb|ACG37327.1| 24-methylenesterol C-methyltransferase 2	0.5	0.00602759	0.5	0.00362751	0.732601	1	1
Pbr001796.1	1086	gi|159487263|ref|XP_001701653.1| RabGAP/TBC protein	0.5	0.00376308	0.5	0.00226469	0.732601	1	1
Pbr001797.1	822	gi|255608211|ref|XP_002538863.1| monoxygenase, putative	0.5	0.00497166	0.5	0.00299203	0.732601	1	1
Pbr001798.1	402	gi|255089420|ref|XP_002506632.1| predicted protein	0.5	0.0101659	0.5	0.00611804	0.732601	1	1
Pbr001799.1	999	gi|62733059|gb|AAX95176.1| transposon protein, putative, mutator sub-class	0.5	0.0040908	0.5	0.00246191	0.732601	1	1
Pbr001800.1	1182	gi|552844436|ref|XP_005851079.1| hypothetical protein CHLNCDRAFT_48452	0.5	0.00345745	0.5	0.00208076	0.732601	1	1
Pbr001801.1	762	gi|255604385|ref|XP_002538216.1| cartenoid oxygenase, putative	0.5	0.00536313	0.5	0.00322763	0.732601	1	1
Pbr001802.1	1959	gi|595793827|ref|XP_007200662.1| hypothetical protein PRUPE_ppa014974mg	87	0.362984	4	0.0100437	5.17554	8.73091e-29	2.05645e-28
Pbr001803.1	1809	gi|595793969|ref|XP_007200733.1| hypothetical protein PRUPE_ppa019678mg	90	0.406637	6	0.0163148	4.63949	8.20007e-29	1.93177e-28
Pbr001804.1	249	gi|595843589|ref|XP_007208649.1| hypothetical protein PRUPE_ppa020257mg	0.5	0.0164125	0.5	0.00987732	0.732601	1	1
Pbr001805.1	348	gi|595843589|ref|XP_007208649.1| hypothetical protein PRUPE_ppa020257mg	0.5	0.0117434	0.5	0.00706739	0.732601	1	1
Pbr001806.1	1254	gi|596166953|ref|XP_007223020.1| hypothetical protein PRUPE_ppa006863mg	82	0.534465	0.5	0.00196129	8.09015	2.08683e-24	4.54708e-24
Pbr001807.1	1515	gi|596248528|ref|XP_007224627.1| hypothetical protein PRUPE_ppa026588mg	0.5	0.00269749	0.5	0.0016234	0.732601	1	1
Pbr001808.1	261	gi|77548518|gb|ABA91315.1| Calmodulin-6, putative	0.5	0.0156579	0.5	0.00942319	0.732601	1	1
Pbr001809.1	219	gi|596247133|ref|XP_007224601.1| hypothetical protein PRUPE_ppa026963mg	0.5	0.0186608	0.5	0.0112304	0.732601	1	1
Pbr001810.1	543	No hit in NR database	0.5	0.00752616	0.5	0.00452938	0.732601	1	1
Pbr001811.1	537	gi|596194906|ref|XP_007223565.1| hypothetical protein PRUPE_ppa012254mg	1726	26.2706	1363	12.485	1.07325	2.70678e-97	1.34562e-96
Pbr001812.1	570	gi|475527114|gb|EMT07407.1| 4,5-DOPA dioxygenase extradiol-like protein	0.5	0.00716966	0.5	0.00431483	0.732601	1	1
Pbr001813.1	2277	gi|595812184|ref|XP_007203358.1| hypothetical protein PRUPE_ppa020533mg	2	0.0071791	0.5	0.00108013	2.7326	1	1
Pbr001814.1	846	gi|595806577|ref|XP_007202469.1| hypothetical protein PRUPE_ppa010210mg	264	2.55057	308	1.79081	0.510208	1.78157e-05	2.37094e-05
Pbr001815.1	387	gi|568847356|ref|XP_006477499.1| PREDICTED: uncharacterized protein LOC102615906 isoform X1	88	1.85855	0.5	0.00635517	8.19203	7.99609e-26	1.79087e-25
Pbr001816.1	1629	gi|595803410|ref|XP_007202006.1| hypothetical protein PRUPE_ppa003922mg	1002	5.02747	1118	3.3759	0.574563	1.29062e-20	2.61426e-20
Pbr001817.1	261	No hit in NR database	0.5	0.0156579	0.5	0.00942319	0.732601	1	1
Pbr001818.1	1368	gi|595803734|ref|XP_007202053.1| hypothetical protein PRUPE_ppa005771mg	717	4.28387	1064	3.82582	0.163148	0.0163403	0.0187391
Pbr001819.1	429	gi|595807295|ref|XP_007202583.1| hypothetical protein PRUPE_ppa011588mg	94	1.79091	216	2.47665	-0.467698	0.00543031	0.00639796
Pbr001820.1	384	gi|595808575|ref|XP_007202780.1| hypothetical protein PRUPE_ppa013612mg	207	4.40598	50	0.640482	2.78223	2.20274e-44	6.5238e-44
Pbr001821.1	279	gi|595810697|ref|XP_007203117.1| hypothetical protein PRUPE_ppa023952mg	12	0.351544	0.5	0.00881524	5.31756	3.40356e-05	4.47532e-05
Pbr001822.1	1182	gi|595803776|ref|XP_007202060.1| hypothetical protein PRUPE_ppa006804mg	1517	10.4899	2672	11.1196	-0.0840983	0.0602125	0.066876
Pbr001823.1	1104	gi|595814035|ref|XP_007203674.1| hypothetical protein PRUPE_ppa026777mg	685	5.07136	317	1.4124	1.84422	1.77308e-87	8.13578e-87
Pbr001824.1	666	gi|297743387|emb|CBI36254.3| unnamed protein product	4458	54.7103	4091	30.2151	0.856544	5.1859e-171	4.11545e-170
Pbr001825.1	273	gi|566192945|ref|XP_002316603.2| hypothetical protein POPTR_0011s00570g, partial	20	0.598785	23	0.414413	0.530967	0.220728	0.235616
Pbr001826.1	366	gi|595808431|ref|XP_007202759.1| hypothetical protein PRUPE_ppa013408mg	3183	71.0819	5092	68.4346	0.0547554	0.0835922	0.0918648
Pbr001827.1	2640	gi|595817968|ref|XP_007204288.1| hypothetical protein PRUPE_ppa001241mg	1659	5.13624	1266	2.35884	1.12264	1.60734e-100	8.20233e-100
Pbr001828.1	927	gi|595805838|ref|XP_007202354.1| hypothetical protein PRUPE_ppa008380mg	836	7.37106	915	4.85523	0.602332	7.23981e-19	1.41474e-18
Pbr001829.1	867	No hit in NR database	0.5	0.00471362	0.5	0.00283674	0.732601	1	1
Pbr001830.1	942	gi|502130247|ref|XP_004500583.1| PREDICTED: uncharacterized abhydrolase domain-containing protein DDB_G0269086-like	20	0.173533	17	0.08877	0.967066	0.0386351	0.0433786
Pbr001831.1	489	gi|595821061|ref|XP_007204753.1| hypothetical protein PRUPE_ppa013075mg	893	14.9261	422	4.24494	1.81402	5.75779e-111	3.18391e-110
Pbr001832.1	1050	gi|595805539|ref|XP_007202311.1| hypothetical protein PRUPE_ppa008052mg	788	6.13395	1201	5.62629	0.124632	0.0528793	0.0589103
Pbr001833.1	411	gi|567918012|ref|XP_006451012.1| hypothetical protein CICLE_v10010700mg, partial	576	11.4547	658	7.87504	0.540582	2.39351e-11	3.88523e-11
Pbr001834.1	1551	gi|595821595|ref|XP_007204837.1| hypothetical protein PRUPE_ppa004269mg	881	4.64266	663	2.10267	1.14273	9.02271e-56	3.06955e-55
Pbr001835.1	942	gi|470101844|ref|XP_004287378.1| PREDICTED: uncharacterized protein LOC101313543	829	7.19295	421	2.19836	1.71015	3.42885e-95	1.6759e-94
Pbr001836.1	543	gi|37574597|gb|AAQ93075.1| TIR-NBS-LRR type R protein 7	176	2.64921	94	0.851523	1.63744	2.28071e-20	4.5926e-20
Pbr001837.1	708	gi|37574597|gb|AAQ93075.1| TIR-NBS-LRR type R protein 7	624	7.20368	281	1.95228	1.88358	4.06022e-82	1.77899e-81
Pbr001838.1	699	gi|595818634|ref|XP_007204387.1| hypothetical protein PRUPE_ppa005811mg	20	0.23386	0.5	0.00351853	6.05453	8.23658e-08	1.19696e-07
Pbr001839.1	2574	gi|595791915|ref|XP_007199706.1| hypothetical protein PRUPE_ppa001265mg	32	0.101612	0.5	0.000955498	6.7326	2.00348e-11	3.2605e-11
Pbr001840.1	1179	gi|595792241|ref|XP_007199869.1| hypothetical protein PRUPE_ppa006011mg	1819	12.6102	2459	10.2592	0.297674	9.26088e-12	1.52171e-11
Pbr001841.1	504	gi|596197012|ref|XP_007223595.1| hypothetical protein PRUPE_ppa012469mg	261	4.23266	485	4.73347	-0.161334	0.129644	0.140753
Pbr001842.1	1008	gi|470106588|ref|XP_004289646.1| PREDICTED: bifunctional phosphatase IMPL2, chloroplastic-like	0.5	0.00405427	165	0.805178	-7.63372	2.15932e-30	5.21821e-30
Pbr001843.1	1314	gi|595792235|ref|XP_007199866.1| hypothetical protein PRUPE_ppa005921mg	1149	7.14707	1458	5.45796	0.388989	3.18347e-12	5.29879e-12
Pbr001844.1	480	No hit in NR database	0.5	0.00851397	0.5	0.00512386	0.732601	1	1
Pbr001845.1	489	gi|357463187|ref|XP_003601875.1| SDA1-like protein	26	0.434578	14	0.140828	1.62569	0.000405792	0.000507554
Pbr001846.1	336	gi|595794117|ref|XP_007200807.1| hypothetical protein PRUPE_ppa025448mg	4	0.0973025	0.5	0.0073198	3.7326	1	1
Pbr001847.1	285	gi|313184293|emb|CBL94159.1| putative transposase tnp2	0.5	0.0143393	0.5	0.00862966	0.732601	1	1
Pbr001848.1	1020	gi|595798359|ref|XP_007201378.1| hypothetical protein PRUPE_ppa007841mg	1247	9.99239	849	4.09427	1.28723	5.89396e-94	2.84993e-93
Pbr001849.1	513	gi|596246693|ref|XP_007224579.1| hypothetical protein PRUPE_ppa1027223mg	20	0.318651	0.5	0.00479425	6.05453	8.23658e-08	1.19696e-07
Pbr001850.1	3309	gi|596295812|ref|XP_007227067.1| hypothetical protein PRUPE_ppa000590mg	772	1.90688	763	1.13422	0.749518	4.60622e-25	1.01512e-24
Pbr001851.1	180	gi|460371310|ref|XP_004231483.1| PREDICTED: probable pectinesterase/pectinesterase inhibitor 46-like	0.5	0.0227039	0.5	0.0136636	0.732601	1	1
Pbr001852.1	345	gi|595810195|ref|XP_007203033.1| hypothetical protein PRUPE_ppa022598mg, partial	0.5	0.0118455	0.5	0.00712885	0.732601	1	1
Pbr001853.1	180	gi|460371310|ref|XP_004231483.1| PREDICTED: probable pectinesterase/pectinesterase inhibitor 46-like	0.5	0.0227039	0.5	0.0136636	0.732601	1	1
Pbr001854.1	3309	gi|596295812|ref|XP_007227067.1| hypothetical protein PRUPE_ppa000590mg	780	1.92664	798	1.18625	0.699686	1.27616e-22	2.69171e-22
Pbr001855.1	513	gi|596246693|ref|XP_007224579.1| hypothetical protein PRUPE_ppa1027223mg	24	0.382382	0.5	0.00479425	6.31756	4.74934e-09	7.18958e-09
Pbr001856.1	372	gi|225437166|ref|XP_002274823.1| PREDICTED: uncharacterized protein LOC100254442	0.5	0.0109858	12	0.158674	-3.85236	0.00267665	0.00321419
Pbr001857.2	1554	gi|595850362|ref|XP_007209900.1| hypothetical protein PRUPE_ppa004152mg	0.5	0.0026298	0.5	0.00158266	0.732601	1	1
Pbr001858.1	261	gi|215260116|gb|ABY87319.2| F-box protein SFB103	0.5	0.0156579	0.5	0.00942319	0.732601	1	1
Pbr001859.1	1008	gi|470138304|ref|XP_004304897.1| PREDICTED: F-box/kelch-repeat protein At3g06240-like	0.5	0.00405427	0.5	0.00243993	0.732601	1	1
Pbr001860.1	258		0.5	0.0158399	0.5	0.00953276	0.732601	1	1
Pbr001861.1	1002	gi|595847523|ref|XP_007209343.1| hypothetical protein PRUPE_ppa008487mg	790	6.4441	411	2.01763	1.67531	2.96202e-88	1.3678e-87
Pbr001862.1	612	gi|595848862|ref|XP_007209613.1| hypothetical protein PRUPE_ppa011598mg	1834	24.4935	3503	28.1551	-0.200997	4.66734e-07	6.5955e-07
Pbr001863.1	1935	gi|595845376|ref|XP_007208920.1| hypothetical protein PRUPE_ppa1027203mg	0.5	0.00211199	0.5	0.00127103	0.732601	1	1
Pbr001864.1	909	gi|595845277|ref|XP_007208899.1| hypothetical protein PRUPE_ppa026898mg	602	5.41297	36	0.194808	4.7963	1.13491e-184	9.65653e-184
Pbr001865.1	570	gi|595848184|ref|XP_007209475.1| hypothetical protein PRUPE_ppa010021mg	303	4.34481	399	3.44323	0.33553	0.0018344	0.00222219
Pbr001866.1	1899	gi|595846242|ref|XP_007209096.1| hypothetical protein PRUPE_ppa003632mg	430	1.85075	465	1.20447	0.619707	6.75102e-11	1.08179e-10
Pbr001867.1	1455		15638	87.8459	10064	34.0233	1.36845	0	0
Pbr001868.1	540	gi|595857387|ref|XP_007210534.1| hypothetical protein PRUPE_ppa011499mg	667	10.0957	359	3.27016	1.6263	8.83297e-72	3.5346e-71
Pbr001869.1	315	gi|571550778|ref|XP_003553036.2| PREDICTED: disease resistance protein RPM1-like	188	4.8781	52	0.81201	2.58675	1.45153e-37	3.92425e-37
Pbr001870.1	1977	gi|595857236|ref|XP_007210500.1| hypothetical protein PRUPE_ppa002676mg	200	0.82685	289	0.719051	0.201531	0.119665	0.130232
Pbr001871.1	1374	gi|595846401|ref|XP_007209125.1| hypothetical protein PRUPE_ppa005496mg	62	0.368815	0.5	0.00178999	7.6868	1.6736e-19	3.31278e-19
Pbr001872.1	426	gi|595846072|ref|XP_007209064.1| hypothetical protein PRUPE_ppa024800mg	60	1.15118	128	1.47798	-0.360509	0.0928199	0.101755
Pbr001873.1	357	gi|595849698|ref|XP_007209778.1| hypothetical protein PRUPE_ppa013557mg	629	14.4008	167	2.301	2.64581	2.17806e-124	1.32985e-123
Pbr001874.1	426	gi|595846072|ref|XP_007209064.1| hypothetical protein PRUPE_ppa024800mg	96	1.84189	286	3.30236	-0.842308	6.67678e-08	9.73395e-08
Pbr001875.1	357	gi|595849698|ref|XP_007209778.1| hypothetical protein PRUPE_ppa013557mg	637	14.5839	159	2.19077	2.73487	2.09755e-130	1.33115e-129
Pbr001876.1	645	gi|595844774|ref|XP_007208802.1| hypothetical protein PRUPE_ppa024573mg	0.5	0.00633598	0.5	0.0038131	0.732601	1	1
Pbr001877.1	852	gi|595844774|ref|XP_007208802.1| hypothetical protein PRUPE_ppa024573mg	90	0.863388	0.5	0.00288668	8.22445	2.72653e-26	6.15893e-26
Pbr001878.1	906	gi|595847326|ref|XP_007209302.1| hypothetical protein PRUPE_ppa007843mg	285	2.57111	443	2.40516	0.0962559	0.366208	0.384303
Pbr001879.1	2214	gi|595852654|ref|XP_007210352.1| hypothetical protein PRUPE_ppa001688mg	13592	50.1775	13698	30.4332	0.721393	0	0
Pbr001880.1	609	gi|595845616|ref|XP_007208974.1| hypothetical protein PRUPE_ppb021036mg	16	0.214737	38	0.306927	-0.515327	0.202533	0.216717
Pbr001881.1	300	gi|595849780|ref|XP_007209792.1| hypothetical protein PRUPE_ppa013861mg	277	7.54678	280	4.59098	0.71706	2.53199e-09	3.86432e-09
Pbr001882.1	690	gi|595848717|ref|XP_007209584.1| hypothetical protein PRUPE_ppa011220mg	93	1.10163	139	0.99091	0.152818	0.417081	0.435457
Pbr001883.1	2037	gi|595852407|ref|XP_007210304.1| hypothetical protein PRUPE_ppa002438mg	3245	13.0205	3665	8.85017	0.557006	1.16128e-59	4.11596e-59
Pbr001884.1	1809	gi|470126318|ref|XP_004299135.1| PREDICTED: DEAD-box ATP-dependent RNA helicase 30-like	1060	4.78928	1354	3.6817	0.379437	6.1329e-11	9.83519e-11
Pbr001885.2	2307	gi|470130229|ref|XP_004301007.1| PREDICTED: copper methylamine oxidase-like	348	1.23292	238	0.507455	1.28073	2.76454e-27	6.35777e-27
Pbr001886.1	885	gi|587937163|gb|EXC23982.1| DNA repair protein XRCC3-like protein	6	0.0554129	0.5	0.00277904	4.31756	0.0046578	0.00551576
Pbr001887.1	1845	gi|595861149|ref|XP_007211281.1| hypothetical protein PRUPE_ppa003019mg	763	3.38011	1002	2.67141	0.339473	5.76034e-07	8.11781e-07
Pbr001888.1	1113	gi|595858675|ref|XP_007210792.1| hypothetical protein PRUPE_ppa018561mg	109	0.800451	114	0.503823	0.667895	0.000445121	0.000555731
Pbr001889.1	555	gi|595803542|ref|XP_007202027.1| hypothetical protein PRUPE_ppa005104mg	0.5	0.00736343	0.5	0.00443145	0.732601	1	1
Pbr001890.1	969	gi|595846281|ref|XP_007209104.1| hypothetical protein PRUPE_ppa005308mg	609	5.13685	676	3.43156	0.58202	2.10401e-13	3.60896e-13
Pbr001891.1	510	gi|595851916|ref|XP_007210210.1| hypothetical protein PRUPE_ppa015921mg, partial	137	2.1956	117	1.12845	0.960268	7.41139e-08	1.07909e-07
Pbr001892.1	324	gi|470126310|ref|XP_004299131.1| PREDICTED: uncharacterized protein LOC101309544	70	1.76586	14	0.212545	3.05453	1.72266e-17	3.26026e-17
Pbr001893.1	498	gi|596298459|ref|XP_007227496.1| hypothetical protein PRUPE_ppa007414mg	0.5	0.00820623	0.5	0.00493866	0.732601	1	1
Pbr001894.1	363	gi|470126310|ref|XP_004299131.1| PREDICTED: uncharacterized protein LOC101309544	0.5	0.0112581	0.5	0.00677535	0.732601	1	1
Pbr001895.1	714	gi|595848411|ref|XP_007209521.1| hypothetical protein PRUPE_ppa010546mg	0.5	0.00572368	100	0.688922	-6.91126	5.56801e-20	1.11206e-19
Pbr001896.1	360	gi|595848411|ref|XP_007209521.1| hypothetical protein PRUPE_ppa010546mg	0.5	0.011352	0.5	0.00683181	0.732601	1	1
Pbr001897.1	348	gi|595860026|ref|XP_007211064.1| hypothetical protein PRUPE_ppa018108mg	0.5	0.0117434	33	0.466448	-5.31179	9.74146e-08	1.4109e-07
Pbr001898.1	1530	gi|595851107|ref|XP_007210048.1| hypothetical protein PRUPE_ppa017731mg, partial	432	2.30779	392	1.26027	0.872778	1.17314e-18	2.28183e-18
Pbr001899.1	597	gi|595859523|ref|XP_007210963.1| hypothetical protein PRUPE_ppa023059mg	0.5	0.0068454	0.5	0.00411969	0.732601	1	1
Pbr001900.1	633	gi|595848666|ref|XP_007209574.1| hypothetical protein PRUPE_ppa011111mg	0.5	0.00645609	14	0.108791	-4.07475	0.000964292	0.00118261
Pbr001901.1	3063	gi|595851635|ref|XP_007210154.1| hypothetical protein PRUPE_ppa023761mg	461	1.23015	552	0.886463	0.472699	1.24157e-07	1.792e-07
Pbr001902.1	843	gi|470125991|ref|XP_004298979.1| PREDICTED: tryptophan aminotransferase-related protein 2-like	664	6.43789	181	1.05614	2.60779	3.54005e-129	2.22747e-128
Pbr001903.1	648	gi|595846557|ref|XP_007209153.1| hypothetical protein PRUPE_ppa005927mg	291	3.67047	259	1.96604	0.900668	1.07062e-13	1.85173e-13
Pbr001904.1	1599	gi|470125989|ref|XP_004298978.1| PREDICTED: uncharacterized protein LOC101312152	664	3.39409	347	1.06745	1.66885	4.40712e-74	1.80235e-73
Pbr001905.1	2325	gi|470125987|ref|XP_004298977.1| PREDICTED: galactinol--sucrose galactosyltransferase-like	0.5	0.00175772	0.5	0.00105783	0.732601	1	1
Pbr001906.1	1389	gi|595850726|ref|XP_007209977.1| hypothetical protein PRUPE_ppa005042mg	411	2.41848	242	0.857001	1.49673	5.35414e-40	1.4992e-39
Pbr001907.1	183	gi|297610165|ref|NP_001064234.2| Os10g0170600	0.5	0.0223317	0.5	0.0134396	0.732601	1	1
Pbr001908.1	993	gi|595847519|ref|XP_007209342.1| hypothetical protein PRUPE_ppa008468mg	442	3.63811	254	1.25821	1.53182	2.58778e-44	7.65997e-44
Pbr001909.1	1008	gi|595847811|ref|XP_007209405.1| hypothetical protein PRUPE_ppa009243mg	124	1.00546	671	3.27439	-1.70337	4.65759e-47	1.42576e-46
Pbr001910.1	2460	gi|356508699|ref|XP_003523092.1| PREDICTED: cell division cycle protein 48 homolog	0.5	0.00166126	20	0.0399911	-4.58933	4.81787e-05	6.28595e-05
Pbr001911.1	1341	gi|595850673|ref|XP_007209966.1| hypothetical protein PRUPE_ppa004952mg	237	1.44452	92	0.337464	2.09778	6.30855e-37	1.68731e-36
Pbr001912.1	1557	gi|470125973|ref|XP_004298970.1| PREDICTED: uncharacterized protein LOC101309833	1898	9.96347	430	1.35846	2.87467	0	0
Pbr001913.1	1125	gi|595846977|ref|XP_007209233.1| hypothetical protein PRUPE_ppa006978mg	810	5.88485	268	1.17179	2.32829	3.02164e-138	2.0093e-137
Pbr001914.1	573	gi|595849005|ref|XP_007209643.1| hypothetical protein PRUPE_ppa011946mg	328	4.67867	328	2.81571	0.732601	3.90733e-11	6.30713e-11
Pbr001915.1	4752	gi|595851027|ref|XP_007210033.1| hypothetical protein PRUPE_ppa019165mg, partial	13996	24.073	13652	14.1315	0.768503	0	0
Pbr001916.1	843	gi|595847450|ref|XP_007209326.1| hypothetical protein PRUPE_ppa008249mg	864	8.37702	418	2.43903	1.78013	1.01046e-104	5.32338e-104
Pbr001917.3	2973	gi|595852859|ref|XP_007210387.1| hypothetical protein PRUPE_ppa000993mg	112	0.307912	172	0.284578	0.113691	0.50475	0.522761
Pbr001918.1	348	gi|595847428|ref|XP_007209322.1| hypothetical protein PRUPE_ppa007997mg	4	0.0939472	72	1.0177	-3.43732	1.76527e-12	2.95623e-12
Pbr001919.1	594	gi|595859461|ref|XP_007210953.1| hypothetical protein PRUPE_ppa024366mg, partial	0.5	0.00687997	0.5	0.00414049	0.732601	1	1
Pbr001920.1	408	gi|380875525|gb|AFF27502.1| KNOPE2.1	0.5	0.0100164	0.5	0.00602807	0.732601	1	1
Pbr001921.1	1923	gi|595859795|ref|XP_007211016.1| hypothetical protein PRUPE_ppa020522mg	0.5	0.00212517	0.5	0.00127897	0.732601	1	1
Pbr001922.2	1524	gi|595860919|ref|XP_007211239.1| hypothetical protein PRUPE_ppa004483mg	1261	6.76291	1170	3.77632	0.84066	3.20749e-48	9.96582e-48
Pbr001923.1	1263	gi|595859904|ref|XP_007211039.1| hypothetical protein PRUPE_ppa019367mg, partial	1692	10.9496	1840	7.1661	0.611624	1.75697e-37	4.73979e-37
Pbr001924.1	447	gi|470125946|ref|XP_004298958.1| PREDICTED: uncharacterized protein LOC101305943	116	2.12106	0.5	0.00550213	8.59058	3.61972e-32	9.01075e-32
Pbr001925.4	672	gi|595848870|ref|XP_007209615.1| hypothetical protein PRUPE_ppa011616mg	528	6.42196	598	4.37724	0.552993	6.65876e-11	1.06717e-10
Pbr001926.1	1653	gi|595850133|ref|XP_007209863.1| hypothetical protein PRUPE_ppa003779mg	500	2.4723	933	2.77637	-0.167348	0.0294012	0.0332196
Pbr001927.1	3510	gi|595853024|ref|XP_007210418.1| hypothetical protein PRUPE_ppa000502mg	1568	3.65125	2334	3.27086	0.158722	0.000545629	0.000678948
Pbr001928.1	1014	gi|595847424|ref|XP_007209321.1| hypothetical protein PRUPE_ppa007990mg	466	3.75622	84	0.407483	3.20447	1.36882e-111	7.60798e-111
Pbr001929.1	891	gi|595847881|ref|XP_007209417.1| hypothetical protein PRUPE_ppa009314mg	1976	18.1264	1480	8.17057	1.14959	6.50956e-124	3.95817e-123
Pbr001930.1	1236	gi|595846736|ref|XP_007209186.1| hypothetical protein PRUPE_ppa006411mg	3039	20.0963	1798	7.15549	1.4898	8.53265e-282	1.0678e-280
Pbr001931.1	210	No hit in NR database	0.5	0.0194605	0.5	0.0117117	0.732601	1	1
Pbr001932.1	1446	gi|595860461|ref|XP_007211144.1| hypothetical protein PRUPE_ppa026791mg	0.5	0.00282621	0.5	0.00170087	0.732601	1	1
Pbr001933.1	729	gi|595848440|ref|XP_007209527.1| hypothetical protein PRUPE_ppa010625mg	634	7.10829	1107	7.46945	-0.0714998	0.302716	0.319965
Pbr001934.1	399	gi|147767861|emb|CAN60223.1| hypothetical protein VITISV_027940	0.5	0.0102424	0.5	0.00616404	0.732601	1	1
Pbr001935.1	780	gi|595852508|ref|XP_007210327.1| hypothetical protein PRUPE_ppa002100mg	2	0.0209575	0.5	0.00315314	2.7326	1	1
Pbr001936.1	2145	gi|595852508|ref|XP_007210327.1| hypothetical protein PRUPE_ppa002100mg	3060	11.66	2704	6.2008	0.911037	8.6301e-131	5.48647e-130
Pbr001937.2	618	gi|595849226|ref|XP_007209685.1| hypothetical protein PRUPE_ppa012356mg	11946	157.993	10229	81.4166	0.956463	0	0
Pbr001938.1	2706	gi|595852821|ref|XP_007210380.1| hypothetical protein PRUPE_ppa001094mg	8248	24.9129	9314	16.9308	0.557244	8.01136e-149	5.63601e-148
Pbr001939.1	3822	gi|470128049|ref|XP_004299968.1| PREDICTED: uncharacterized protein LOC101294948	4509	9.64257	2406	3.09652	1.63877	0	0
Pbr001940.1	582	gi|595848957|ref|XP_007209634.1| hypothetical protein PRUPE_ppa011860mg	1131	15.8834	831	7.02339	1.17728	1.88718e-74	7.74219e-74
Pbr001941.1	957	gi|302398773|gb|ADL36681.1| DOF domain class transcription factor	133	1.13591	49	0.251856	2.17317	2.38382e-22	5.00256e-22
Pbr001942.1	630	gi|595810850|ref|XP_007203143.1| hypothetical protein PRUPE_ppa024214mg	0.5	0.00648683	0.5	0.00390389	0.732601	1	1
Pbr001943.1	417	gi|571451083|ref|XP_006578625.1| PREDICTED: serine/threonine-protein kinase ATM-like isoform X1	4	0.078402	0.5	0.00589797	3.7326	1	1
Pbr001944.1	462	gi|593582547|ref|XP_007142613.1| hypothetical protein PHAVU_007G002400g	0.5	0.00884568	0.5	0.00532349	0.732601	1	1
Pbr001945.1	552	gi|595847271|ref|XP_007209290.1| hypothetical protein PRUPE_ppa007712mg	140	2.07297	60	0.534664	1.95499	1.15519e-20	2.34191e-20
Pbr001946.1	1098	gi|595847271|ref|XP_007209290.1| hypothetical protein PRUPE_ppa007712mg	256	1.90564	137	0.613743	1.63457	8.02556e-29	1.89168e-28
Pbr001947.1	918	gi|595847890|ref|XP_007209419.1| hypothetical protein PRUPE_ppa009368mg	1295	11.53	1103	5.91019	0.96412	7.09575e-62	2.57615e-61
Pbr001948.1	1461	gi|399514684|gb|AFP43697.1| 1-deoxy-D-xylulose-5-phosphate reductoisomerase	8014	44.8335	5982	20.1402	1.1545	0	0
Pbr001949.1	1560	gi|595850374|ref|XP_007209904.1| hypothetical protein PRUPE_ppa004183mg	6936	36.3402	7869	24.8121	0.550524	8.67552e-123	5.22345e-122
Pbr001950.1	705	gi|595848570|ref|XP_007209555.1| hypothetical protein PRUPE_ppa010908mg	499	5.78515	280	1.95361	1.56621	2.19202e-51	7.09317e-51
Pbr001951.1	477	gi|595848570|ref|XP_007209555.1| hypothetical protein PRUPE_ppa010908mg	352	6.03153	2	0.0206243	8.19203	4.82543e-98	2.41453e-97
Pbr001952.1	390	gi|595848570|ref|XP_007209555.1| hypothetical protein PRUPE_ppa010908mg	51	1.06883	26	0.327927	1.70459	3.01347e-07	4.2972e-07
Pbr001953.1	159	No hit in NR database	0.5	0.0257025	0.5	0.0154683	0.732601	1	1
Pbr001954.1	2412	gi|595861240|ref|XP_007211296.1| hypothetical protein PRUPE_ppa001986mg	2278	7.71933	3480	7.09693	0.121281	0.00135104	0.0016451
Pbr001955.1	1056	gi|595847408|ref|XP_007209317.1| hypothetical protein PRUPE_ppa007935mg	136	1.05264	196	0.912979	0.205354	0.191303	0.205176
Pbr001956.4	2211	gi|595852386|ref|XP_007210299.1| hypothetical protein PRUPE_ppa002543mg	9278	34.298	17481	38.8907	-0.181301	2.20552e-24	4.80168e-24
Pbr001957.2	1554	gi|470125901|ref|XP_004298936.1| PREDICTED: E3 ubiquitin-protein ligase SIS3-like	1195	6.28521	1642	5.19745	0.274157	3.22126e-07	4.58908e-07
Pbr001958.1	1086	gi|595889307|ref|XP_007213450.1| hypothetical protein PRUPE_ppa024729mg, partial	0.5	0.00376308	0.5	0.00226469	0.732601	1	1
Pbr001959.1	924	gi|595857346|ref|XP_007210526.1| hypothetical protein PRUPE_ppa009214mg	542	4.79436	263	1.40008	1.77583	3.49372e-66	1.32736e-65
Pbr001960.1	585	gi|596057365|ref|XP_007220977.1| hypothetical protein PRUPE_ppa021736mg, partial	1	0.0139716	25	0.21021	-3.91126	1.3277e-05	1.77658e-05
Pbr001961.1	681	gi|596044456|ref|XP_007220195.1| hypothetical protein PRUPE_ppa014667mg	13	0.156027	0.5	0.00361153	5.43304	1.55866e-05	2.07951e-05
Pbr001962.1	651	gi|596044456|ref|XP_007220195.1| hypothetical protein PRUPE_ppa014667mg	3	0.0376655	0.5	0.00377796	3.31756	1	1
Pbr001963.1	1134	gi|596057365|ref|XP_007220977.1| hypothetical protein PRUPE_ppa021736mg, partial	6	0.0432455	62	0.268935	-2.63663	8.08778e-09	1.21574e-08
Pbr001964.1	180	gi|460395039|ref|XP_004243097.1| PREDICTED: uncharacterized protein LOC101244200	0.5	0.0227039	0.5	0.0136636	0.732601	1	1
Pbr001965.1	867	gi|595864127|ref|XP_007211716.1| hypothetical protein PRUPE_ppa009359mg	32	0.301671	0.5	0.00283674	6.7326	2.00348e-11	3.2605e-11
Pbr001966.1	1122	gi|595826233|ref|XP_007205537.1| hypothetical protein PRUPE_ppa008565mg	0.5	0.00364234	0.5	0.00219203	0.732601	1	1
Pbr001967.1	1296	gi|595842683|ref|XP_007208470.1| hypothetical protein PRUPE_ppa004086mg	190	1.19826	210	0.797045	0.588211	3.47134e-05	4.55708e-05
Pbr001968.1	1323	gi|595846801|ref|XP_007209198.1| hypothetical protein PRUPE_ppa006451mg	5631	34.788	18462	68.6416	-0.980495	0	0
Pbr001969.1	249	gi|595860870|ref|XP_007211228.1| hypothetical protein PRUPE_ppa014022mg	49	1.60842	52	1.02724	0.646871	0.0220924	0.0251156
Pbr001970.1	288	gi|590689272|ref|XP_007043181.1| Cox19-like CHCH family protein	0.5	0.0141899	0.5	0.00853977	0.732601	1	1
Pbr001971.1	207	gi|595849983|ref|XP_007209832.1| hypothetical protein PRUPE_ppa014460mg	485	19.1503	181	4.30107	2.1546	3.62893e-76	1.51184e-75
Pbr001972.1	558	gi|595924218|ref|XP_007214907.1| hypothetical protein PRUPE_ppa000478mg	4	0.0585907	7	0.0617067	-0.0747543	0.931755	0.936201
Pbr001973.1	333	No hit in NR database	0.5	0.0122724	27	0.39883	-5.02229	1.63284e-06	2.25922e-06
Pbr001974.1	207	gi|595849983|ref|XP_007209832.1| hypothetical protein PRUPE_ppa014460mg	482	19.0318	164	3.8971	2.28794	2.28257e-81	9.94081e-81
Pbr001975.1	288	gi|590689272|ref|XP_007043181.1| Cox19-like CHCH family protein	0.5	0.0141899	0.5	0.00853977	0.732601	1	1
Pbr001976.1	249	gi|595860870|ref|XP_007211228.1| hypothetical protein PRUPE_ppa014022mg	55	1.80537	38	0.750676	1.26603	2.01682e-05	2.6769e-05
Pbr001977.1	1323	gi|595846801|ref|XP_007209198.1| hypothetical protein PRUPE_ppa006451mg	5551	34.2937	18697	69.5153	-1.01939	0	0
Pbr001978.1	405	gi|596208287|ref|XP_007223823.1| hypothetical protein PRUPE_ppa013221mg	233	4.70223	442	5.36829	-0.191116	0.0881924	0.0967894
Pbr001979.1	369	No hit in NR database	0.5	0.0110751	0.5	0.00666518	0.732601	1	1
Pbr001980.1	711	gi|596203368|ref|XP_007223747.1| hypothetical protein PRUPE_ppa010514mg	21	0.241409	46	0.318241	-0.398644	0.268385	0.284871
Pbr001981.1	711	gi|596203368|ref|XP_007223747.1| hypothetical protein PRUPE_ppa010514mg	22	0.252904	47	0.32516	-0.362557	0.3059	0.323047
Pbr001982.1	345	No hit in NR database	0.5	0.0118455	0.5	0.00712885	0.732601	1	1
Pbr001983.1	405	gi|596208287|ref|XP_007223823.1| hypothetical protein PRUPE_ppa013221mg	227	4.58115	458	5.56261	-0.280055	0.0122663	0.0141649
Pbr001984.1	249	No hit in NR database	0.5	0.0164125	0.5	0.00987732	0.732601	1	1
Pbr001985.1	381	gi|596201527|ref|XP_007223698.1| hypothetical protein PRUPE_ppa012967mg	8	0.17162	10	0.129105	0.410673	0.540768	0.558527
Pbr001986.1	2442	gi|596279132|ref|XP_007225212.1| hypothetical protein PRUPE_ppa001985mg	502	1.6802	970	1.95386	-0.217697	0.00418464	0.00497954
Pbr001987.1	336	gi|590721333|ref|XP_007051582.1| Pentatricopeptide repeat-containing protein, putative	59	1.43521	58	0.849097	0.757263	0.00392186	0.00467419
Pbr001988.1	645	gi|596210566|ref|XP_007223852.1| hypothetical protein PRUPE_ppa013229mg	811	10.277	1341	10.2267	0.00706525	0.909534	0.915131
Pbr001989.1	348	gi|147860024|emb|CAN83125.1| hypothetical protein VITISV_015109	0.5	0.0117434	0.5	0.00706739	0.732601	1	1
Pbr001990.1	789	gi|414871521|tpg|DAA50078.1| TPA: hypothetical protein ZEAMMB73_732958	0.5	0.0051796	0.5	0.00311718	0.732601	1	1
Pbr001991.1	324	gi|470145960|ref|XP_004308599.1| PREDICTED: exopolygalacturonase-like	0.5	0.0126133	0.5	0.0075909	0.732601	1	1
Pbr001992.4	1608	gi|460366044|ref|XP_004228903.1| PREDICTED: photosystem II CP47 chlorophyll apoprotein-like	83574	424.804	181184	554.246	-0.383729	0	0
Pbr001993.1	897	gi|346683307|ref|YP_004842252.1| cytochrome f	5493	50.0519	13990	76.7174	-0.616129	1.63906e-181	1.36884e-180
Pbr001994.1	702	gi|568246740|ref|YP_008965502.1| Acetyl-CoA carboxylase carboxyltransferase beta subunit	2167	25.2305	7260	50.8707	-1.01167	5.87343e-221	5.8928e-220
Pbr001995.1	1428	gi|346683302|ref|YP_004842247.1| ribulose-1,5-bisphosphate carboxylase/oxygenase large subunit	549034	3142.49	1744483	6009.07	-0.935231	0	0
Pbr001996.1	1479	gi|346683301|ref|YP_004842246.1| ATP synthase CF1 beta subunit	17825	98.5064	31169	103.663	-0.0736091	1.81848e-08	2.70544e-08
Pbr001997.1	225	gi|346683300|ref|YP_004842245.1| ATP synthase CF1 epsilon subunit	2881	104.656	5890	128.766	-0.299097	1.1749e-21	2.43148e-21
Pbr001998.1	633	gi|568246731|ref|YP_008965493.1| photosystem I P700 apoprotein A1	10503	135.617	15006	116.608	0.217863	5.25845e-34	1.34624e-33
Pbr001999.2	2205	gi|346683293|ref|YP_004842238.1| photosystem I P700 apoprotein A2	98774	366.132	170160	379.592	-0.052088	9.28668e-21	1.88626e-20
Pbr002000.1	2112	gi|346683290|ref|YP_004842235.1| photosystem II CP43 chlorophyll apoprotein	425219	1645.59	1306543	3042.97	-0.886876	0	0
Pbr002001.1	2271	gi|346683286|ref|YP_004842231.1| RNA polymerase beta subunit	1737	6.25152	4245	9.19452	-0.556566	2.75065e-47	8.44957e-47
Pbr002002.1	759	gi|568246722|ref|YP_008965484.1| RNA polymerase beta	668	7.19346	1877	12.1644	-0.757908	1.43714e-36	3.82246e-36
Pbr002003.1	2346	gi|346683284|ref|YP_004842229.1| RNA polymerase beta' subunit	20032	69.791	76806	161.041	-1.20631	0	0
Pbr002004.1	681		0.5	0.00600103	0.5	0.00361153	0.732601	1	1
[truncated: 40,814 more rows]
