# Supplementary material for: Transcriptome analysis of Callery pear (Pyrus calleryana) reveals a comprehensive signalling network in response to Alternaria alternata
Source: PLoS One. 2017 Sep 21;12(9):e0184988. doi: 10.1371/journal.pone.0184988 (PMC5608294; doi:10.1371/journal.pone.0184988)
Supplement: S2 Table — (XLSX) [file pone.0184988.s002.xlsx]

## Sheet: S2
Table S2. The expression of lncRNAs in Callery Pear
Gene	Length	Treat read	Treat RPKM	CK read	CK RPKM	log2(Fold_change)	p_value	q-value	Regulation
TCONS_00000001	422	5	0.0968413	30	0.349685	-1.85236	0.00124494	0.00151821
TCONS_00000002	283	47	1.35742	6	0.104288	3.70223	4.17372e-14	7.28307e-14
TCONS_00000008	284	267	7.68416	467	8.08848	-0.0739821	0.488723	0.506775
TCONS_00000013	228	89	3.1905	225	4.85418	-0.605447	0.000334781	0.000421172
TCONS_00000015	1585	1144	5.89929	1414	4.38822	0.426906	3.40065e-14	5.94557e-14
TCONS_00000016	235	101	3.51283	187	3.91419	-0.156082	0.362172	0.380226
TCONS_00000019	210	74	2.88015	16	0.374774	2.94205	8.3574e-18	1.5929e-17
TCONS_00000020	1402	570	3.323	4481	15.7216	-2.24219	0	0
TCONS_00000021	595	12866	176.738	16759	138.548	0.351228	1.02431e-99	5.19533e-99
TCONS_00000022	579	11240	158.669	14405	122.378	0.374673	2.34957e-98	1.17775e-97
TCONS_00000023	497	11256	185.11	14130	139.847	0.404533	2.45813e-113	1.38183e-112
TCONS_00000029	1242	25714	169.22	15502	61.3952	1.4627	0	0	up
TCONS_00000030	1244	28545	187.548	16223	64.1474	1.5478	0	0	up
TCONS_00000031	1241	25562	168.355	15642	61.9996	1.44118	0	0	up
TCONS_00000032	289	40	1.13127	96	1.63396	-0.530434	0.0375754	0.0422166
TCONS_00000038	235	36	1.2521	0.5	0.0104658	6.90253	1.43669e-12	2.41461e-12
TCONS_00000039	447	228	4.16899	247	2.71805	0.617123	2.19691e-06	3.02808e-06
TCONS_00000040	1109	2134	15.7277	596	2.64352	2.57278	0	0
TCONS_00000041	1073	1909	14.5415	568	2.60386	2.48145	0	0
TCONS_00000050	450	37	0.672036	110	1.2024	-0.839306	0.000842245	0.00103969
TCONS_00000054	205	93	3.70794	0.5	0.0119973	8.27176	5.48448e-27	1.25412e-26
TCONS_00000055	221	2	0.0739675	4	0.08903	-0.267399	0.822789	0.833302
TCONS_00000057	587	72	1.00253	24	0.201114	2.31756	9.96409e-14	1.72461e-13
TCONS_00000061	201	2	0.0813275	199	4.86996	-5.90402	2.13838e-39	5.92947e-39
TCONS_00000064	571	134	1.9181	110	0.9476	1.01733	2.372e-08	3.51095e-08
TCONS_00000074	369	524	11.6067	1124	14.9833	-0.368403	3.72349e-07	5.28121e-07
TCONS_00000076	404	87	1.76012	17	0.206984	3.08808	1.46875e-21	3.03497e-21
TCONS_00000077	422	45	0.871572	11	0.128218	2.76502	8.29795e-11	1.32517e-10
TCONS_00000079	224	0.5	0.0182442	50	1.09797	-5.91126	4.62149e-11	7.44034e-11
TCONS_00000084	238	56	1.92316	0.5	0.0103338	7.53996	5.73965e-18	1.0986e-17
TCONS_00000085	247	125	4.13634	284	5.65575	-0.451362	0.00203246	0.00245526
TCONS_00000091	1419	1831	10.5465	1912	6.62787	0.67015	3.0605e-47	9.39606e-47
TCONS_00000093	1325	1892	11.671	1590	5.90269	0.983486	1.74481e-92	8.33516e-92
TCONS_00000098	248	64	2.10927	42	0.83304	1.34028	1.53929e-06	2.13773e-06
TCONS_00000099	1284	1366	8.69539	755	2.89235	1.58801	3.78244e-140	2.5396e-139
TCONS_00000105	618	298	3.94122	768	6.11281	-0.633193	5.30714e-12	8.78994e-12
TCONS_00000106	395	103	2.13129	154	1.91775	0.152315	0.39462	0.412993
TCONS_00000112	1177	365	2.53466	908	3.7947	-0.582195	3.48473e-12	5.79517e-12
TCONS_00000113	865	281	2.65518	619	3.52	-0.406769	3.51913e-05	4.61906e-05
TCONS_00000114	883	363	3.36008	421	2.34525	0.51875	3.25776e-07	4.64047e-07
TCONS_00000115	764	263	2.81362	253	1.6289	0.788526	2.84538e-10	4.48092e-10
TCONS_00000116	275	17	0.505265	47	0.840686	-0.734525	0.0517967	0.057723
TCONS_00000118	659	132	1.63716	287	2.14222	-0.387912	0.00703564	0.00824397
TCONS_00000122	407	88	1.76722	142	1.71618	0.0422852	0.82381	0.834012
TCONS_00000128	358	389	8.88116	637	8.75235	0.0210775	0.814834	0.825798
TCONS_00000130	227	10	0.360062	73	1.58185	-2.1353	3.24925e-08	4.78776e-08
TCONS_00000142	327	89	2.22457	0.5	0.00752126	8.20833	4.666e-26	1.04948e-25
TCONS_00000151	327	70	1.74966	0.5	0.00752126	7.86188	1.68051e-21	3.46837e-21
TCONS_00000153	383	160	3.41448	32	0.410979	3.05453	6.84974e-38	1.85903e-37
TCONS_00000154	584	1221	17.0886	916	7.71527	1.14724	4.66424e-77	1.9582e-76
TCONS_00000156	1658	2343	11.5502	1706	5.06131	1.19034	8.22328e-155	6.0126e-154
TCONS_00000157	297	612	16.8422	156	2.58367	2.70459	6.39178e-124	3.88728e-123
TCONS_00000162	276	360	10.661	74	1.31884	3.015	5.17526e-82	2.2654e-81
TCONS_00000165	408	155	3.10509	92	1.10916	1.48516	6.35081e-16	1.15899e-15
TCONS_00000174	545	578	8.66831	538	4.85573	0.836064	8.1759e-23	1.73032e-22
TCONS_00000175	218	30	1.12478	64	1.44408	-0.360509	0.23466	0.250021
TCONS_00000180	584	518	7.2497	252	2.12254	1.77213	3.71463e-63	1.36785e-62
TCONS_00000181	768	348	3.70358	106	0.678911	2.44762	5.0822e-64	1.89026e-63
TCONS_00000182	334	44	1.07674	540	7.95272	-2.88478	3.67732e-71	1.46235e-70
TCONS_00000184	317	44	1.13448	144	2.23446	-0.977893	1.39332e-05	1.86324e-05
TCONS_00000187	291	370	10.3923	1680	28.3978	-1.45026	1.94322e-91	9.20598e-91	down
TCONS_00000188	268	96	2.92779	780	14.3162	-2.28977	2.28271e-79	9.76755e-79
TCONS_00000193	2795	15801	46.2068	6498	11.4358	2.01455	0	0	up
TCONS_00000196	255	111	3.55784	82	1.58177	1.16946	1.28068e-08	1.91381e-08
TCONS_00000198	960	5871	49.9855	2412	12.3587	2.01598	0	0	up
TCONS_00000199	2165	776	2.92959	1346	3.05813	-0.0619492	0.323997	0.341493
TCONS_00000200	345	54	1.27932	0.5	0.00712885	7.48749	1.89785e-17	3.58711e-17
TCONS_00000202	385	186	3.94871	316	4.03734	-0.0320213	0.803903	0.815279
TCONS_00000211	453	61	1.10061	131	1.42246	-0.370085	0.0814106	0.0895368
TCONS_00000212	452	50	0.904138	67	0.72913	0.310368	0.239631	0.255092
TCONS_00000219	295	281	7.78552	325	5.41913	0.522731	6.02667e-06	8.17893e-06
TCONS_00000220	447	2947	53.886	1295	14.2505	1.9189	0	0	up
TCONS_00000221	444	382	7.03208	679	7.52238	-0.0972383	0.274464	0.291057
TCONS_00000223	483	16	0.270755	40	0.407363	-0.589327	0.139897	0.151526
TCONS_00000228	916	7044	62.8532	1133	6.08419	3.36885	0	0	up
TCONS_00000230	396	136	2.80703	507	6.29769	-1.16578	5.06549e-21	1.03443e-20
TCONS_00000234	462	0.5	0.00884568	50	0.532349	-5.91126	4.62149e-11	7.44034e-11
TCONS_00000235	255	417	13.3659	401	7.73522	0.789046	1.92344e-15	3.46547e-15
TCONS_00000240	673	165	2.00388	571	4.17339	-1.05842	2.58851e-20	5.20599e-20
TCONS_00000249	415	114	2.24523	170	2.01497	0.1561	0.359024	0.377092
TCONS_00000250	350	4347	101.514	3369	47.348	1.1003	7.11324e-252	8.0502e-251	up
TCONS_00000257	205	7	0.279092	59	1.41568	-2.34269	1.44512e-07	2.08233e-07
TCONS_00000262	314	117	3.04551	38	0.595282	2.35504	9.99768e-22	2.07141e-21
TCONS_00000266	205	60	2.39222	2	0.0479893	5.63949	1.46567e-20	2.9659e-20
TCONS_00000267	607	56	0.754054	102	0.826571	-0.13247	0.566292	0.583674
TCONS_00000268	476	50	0.858551	112	1.15739	-0.430898	0.0634052	0.0701753
TCONS_00000269	551	66	0.979029	132	1.17839	-0.267399	0.198252	0.2123
TCONS_00000270	431	137	2.59804	135	1.54072	0.753817	1.1983e-05	1.60541e-05
TCONS_00000272	228	64	2.29429	0.5	0.0107871	7.7326	5.23725e-20	1.04697e-19
TCONS_00000273	674	99	1.20055	167	1.21878	-0.021747	0.90226	0.908486
TCONS_00000275	394	11	0.228192	68	0.848948	-1.89543	7.95374e-07	1.11509e-06
TCONS_00000276	339	6	0.144662	44	0.638442	-2.14187	1.71095e-05	2.27863e-05
TCONS_00000284	736	1302	14.4589	721	4.81866	1.58526	2.403e-133	1.5504e-132
TCONS_00000288	712	420	4.82139	511	3.53028	0.449667	1.43577e-06	1.99546e-06
TCONS_00000299	401	4979	101.485	5298	64.9884	0.643009	1.4904e-116	8.60721e-116
TCONS_00000302	257	235	7.47374	44	0.842147	3.14969	2.36288e-56	8.08635e-56
TCONS_00000303	263	3080	95.719	13786	257.84	-1.4296	0	0	down
TCONS_00000304	670	27395	334.195	86724	636.697	-0.929918	0	0
TCONS_00000306	1297	24893	156.87	91222	345.962	-1.14104	0	0	down
TCONS_00000307	1361	298778	1794.29	1447253	5230.64	-1.54357	0	0	down
TCONS_00000314	254	24	0.772291	0.5	0.00968288	6.31756	4.74934e-09	7.18958e-09
TCONS_00000322	274	152	4.53415	94	1.68751	1.42594	8.23581e-15	1.46215e-14
TCONS_00000323	372	4989	109.616	3190	42.1809	1.37779	0	0	up
TCONS_00000324	241	971	32.931	768	15.6752	1.07097	2.30678e-55	7.82073e-55	up
TCONS_00000325	409	230	4.59629	137	1.64765	1.48006	9.20224e-23	1.94544e-22
TCONS_00000337	840	107	1.04114	395	2.31306	-1.15164	1.97907e-16	3.65869e-16
TCONS_00000344	860	841	7.99283	992	5.6739	0.494366	1.00166e-13	1.73347e-13
TCONS_00000346	445	2326	42.7221	3898	43.0874	-0.0122823	0.737137	0.751056
TCONS_00000350	296	2406	66.4366	1434	23.8301	1.47919	3.3231e-221	3.33818e-220	up
TCONS_00000352	340	379	9.11095	308	4.45595	1.03187	2.12806e-21	4.37816e-21
TCONS_00000355	239	0.5	0.0170992	34	0.699761	-5.35486	6.1298e-08	8.95317e-08
TCONS_00000364	388	57	1.20073	90	1.14098	0.0736376	0.756288	0.769364
TCONS_00000367	1749	617	2.88336	665	1.87025	0.624517	3.50415e-15	6.28007e-15
TCONS_00000372	292	50	1.39956	0.5	0.00842278	7.37646	2.13472e-16	3.94208e-16
TCONS_00000373	854	1471	14.0786	1309	7.53963	0.900933	1.04467e-62	3.82946e-62
TCONS_00000378	209	30	1.17322	52	1.22384	-0.0609485	0.848716	0.857732
TCONS_00000380	323	48	1.21462	28	0.426407	1.51021	5.26894e-06	7.16583e-06
TCONS_00000381	277	68	2.00647	97	1.7225	0.220151	0.323131	0.340597
TCONS_00000385	252	66	2.14065	14	0.273273	2.96964	3.528e-16	6.47729e-16
TCONS_00000386	269	204	6.19842	122	2.23088	1.47429	2.92137e-20	5.86834e-20
TCONS_00000387	313	87	2.27184	402	6.31757	-1.47551	9.30024e-24	2.00186e-23
TCONS_00000391	506	98	1.58299	32	0.311077	2.34731	2.17492e-18	4.2041e-18
TCONS_00000398	281	583	16.9576	397	6.94949	1.28696	6.90598e-45	2.05788e-44
TCONS_00000403	997	1438	11.7887	1577	7.78045	0.599482	4.88625e-31	1.19384e-30
TCONS_00000404	386	794	16.8127	1530	19.4972	-0.21372	0.000410027	0.000512743
TCONS_00000405	206	52	2.06319	0.5	0.0119391	7.43304	6.33423e-17	1.18107e-16
TCONS_00000414	218	63	2.36204	162	3.65533	-0.629969	0.0016142	0.0019596
TCONS_00000419	1424	3979	22.8385	7385	25.5099	-0.159591	4.8651e-09	7.35438e-09
TCONS_00000421	255	151	4.83994	121	2.33407	1.05214	1.11596e-09	1.7247e-09
TCONS_00000425	563	512	7.43301	536	4.68301	0.666511	3.02638e-14	5.3026e-14
TCONS_00000426	587	513	7.14303	626	5.24571	0.445397	1.2899e-07	1.86125e-07
TCONS_00000432	792	110	1.1352	196	1.2173	-0.100749	0.543199	0.560868
TCONS_00000439	654	1386	17.3216	233	1.75245	3.30513	0	0
TCONS_00000440	729	13257	148.635	16047	108.277	0.457051	2.28836e-166	1.77319e-165
TCONS_00000454	1667	297	1.45621	72	0.212454	2.77699	8.80266e-63	3.22936e-62
TCONS_00000456	285	37	1.06111	50	0.862966	0.298198	0.330085	0.347612
TCONS_00000460	350	361	8.43029	246	3.45729	1.28594	2.06802e-28	4.84081e-28
TCONS_00000472	404	188	3.80347	62	0.754881	2.33299	1.48104e-33	3.7662e-33
TCONS_00000473	687	276	3.28364	31	0.221959	3.88693	2.33872e-77	9.84858e-77
TCONS_00000477	541	949	14.3375	900	8.18302	0.809084	1.69663e-34	4.38087e-34
TCONS_00000478	524	1413	22.0401	1248	11.7153	0.911744	1.7037e-61	6.16061e-61
TCONS_00000484	990	628	5.18475	536	2.66316	0.961132	9.39661e-31	2.28606e-30
TCONS_00000485	309	129	3.4122	156	2.48333	0.458426	0.00654495	0.00768201
TCONS_00000486	224	26	0.948699	22	0.483107	0.973609	0.0177301	0.0203007
TCONS_00000491	356	0.5	0.0114795	58	0.801395	-6.12538	1.4526e-12	2.43794e-12
TCONS_00000492	785	511	5.32052	492	3.08293	0.787266	1.64662e-18	3.19571e-18
TCONS_00000493	437	143	2.67459	262	2.94909	-0.140951	0.328771	0.3463
TCONS_00000497	834	992	9.72185	1088	6.41699	0.599334	6.56009e-22	1.36474e-21
TCONS_00000505	247	2005	66.3469	2421	48.2132	0.4606	4.93443e-27	1.12945e-26
TCONS_00000512	454	719	12.9442	1297	14.0525	-0.118514	0.0666383	0.0736584
TCONS_00000513	207	0.5	0.0197425	37	0.879225	-5.47685	1.54351e-08	2.29929e-08
TCONS_00000515	270	125	3.78399	569	10.3661	-1.4539	2.92258e-32	7.28897e-32
TCONS_00000516	321	6	0.152774	0.5	0.00766185	4.31756	0.0046578	0.00551576
TCONS_00000525	1188	1356	9.32924	1314	5.44061	0.777993	1.72578e-45	5.18577e-45
TCONS_00000526	881	482	4.47172	123	0.686748	2.70298	5.94225e-98	2.96994e-97
TCONS_00000529	381	3336	71.5656	1653	21.3411	1.74563	0	0	up
TCONS_00000530	578	107	1.51307	21	0.178715	3.08175	4.25785e-26	9.58339e-26
TCONS_00000532	374	36	0.786745	46	0.604999	0.378964	0.22862	0.243796
TCONS_00000534	408	22	0.440723	26	0.31346	0.491593	0.231203	0.246459
TCONS_00000540	561	173	2.5205	218	1.91145	0.399045	0.00561625	0.00661224
TCONS_00000541	521	87	1.36485	214	2.02043	-0.565923	0.000994332	0.00121786
TCONS_00000547	292	0.5	0.0139956	95	1.60033	-6.83725	3.92561e-19	7.71163e-19
TCONS_00000550	912	1439	12.8964	1212	6.53697	0.980278	2.02392e-70	7.99857e-70
TCONS_00000553	530	6476	99.8698	1997	18.5341	2.42987	0	0	up
TCONS_00000556	848	235	2.26504	70	0.406042	2.47983	1.89224e-44	5.61034e-44
TCONS_00000557	839	191	1.86069	81	0.474888	1.97018	7.20861e-28	1.67199e-27
TCONS_00000558	733	1131	12.6114	544	3.65059	1.78852	2.37566e-137	1.57267e-136
TCONS_00000559	724	1162	13.1181	524	3.56009	1.88157	5.07614e-151	3.62278e-150
TCONS_00000569	273	262	7.84408	61	1.0991	2.83529	9.29428e-57	3.19704e-56
TCONS_00000576	290	279	7.86338	359	6.08927	0.368882	0.00108264	0.00132423
TCONS_00000578	277	127	3.74738	59	1.04771	1.83864	1.60707e-17	3.04361e-17
TCONS_00000584	311	193	5.07224	394	6.23167	-0.296994	0.0140451	0.0161651
TCONS_00000590	230	179	6.36104	23	0.491891	3.69285	4.05379e-49	1.27364e-48
TCONS_00000591	381	229	4.91263	213	2.74994	0.837095	5.81628e-10	9.06299e-10
TCONS_00000593	610	431	5.77498	565	4.55604	0.342038	0.000154378	0.000197174
TCONS_00000594	591	815	11.2713	566	4.71083	1.2586	5.56896e-60	1.98008e-59
TCONS_00000595	347	131	3.08564	195	2.76423	0.158693	0.317733	0.335097
TCONS_00000596	500	349	5.70504	400	3.93512	0.535828	2.49579e-07	3.56774e-07
TCONS_00000597	420	207	4.02832	198	2.31891	0.796731	1.64649e-08	2.45136e-08
TCONS_00000598	354	104	2.40123	262	3.64055	-0.600383	0.000122298	0.000157021
TCONS_00000601	397	4534	93.3457	957	11.8574	2.97679	0	0	up
TCONS_00000602	397	4556	93.7986	985	12.2043	2.94217	0	0	up
TCONS_00000603	262	220	6.86317	102	1.91499	1.84154	3.08709e-29	7.32479e-29
TCONS_00000606	385	174	3.69396	197	2.51695	0.553492	0.000176407	0.000224157
TCONS_00000607	487	156	2.61818	38	0.383816	2.77008	9.97176e-34	2.54192e-33
TCONS_00000608	1034	489	3.86537	891	4.23863	-0.13299	0.0888335	0.0974766
TCONS_00000613	343	2	0.0476584	26	0.372862	-2.96784	7.21864e-05	9.35469e-05
TCONS_00000615	332	14	0.344662	220	3.25952	-3.2414	2.60693e-33	6.6022e-33
TCONS_00000619	773	78	0.824742	1875	11.9314	-3.85467	0	0
TCONS_00000620	758	30	0.323486	1205	7.81963	-4.59533	1.49212e-218	1.48287e-217
TCONS_00000621	745	34	0.373015	985	6.50352	-4.12392	7.01753e-170	5.53391e-169
TCONS_00000623	491	745	12.4016	1779	17.8223	-0.523154	9.57662e-19	1.86595e-18
TCONS_00000624	295	33	0.914314	92	1.53403	-0.746567	0.00578339	0.00680484
TCONS_00000626	446	998	18.2894	985	10.8635	0.751517	4.68242e-32	1.16415e-31
TCONS_00000627	446	158	2.89551	108	1.19113	1.28149	3.00625e-13	5.13704e-13
TCONS_00000628	440	237	4.4025	142	1.58746	1.4716	3.20155e-23	6.82715e-23
TCONS_00000629	392	105	2.18931	37	0.464284	2.23739	1.40744e-18	2.73324e-18
TCONS_00000630	281	61	1.7743	72	1.26036	0.493413	0.0454595	0.0508252
TCONS_00000633	214	210	8.02063	119	2.73528	1.55203	2.52679e-22	5.30105e-22
TCONS_00000644	530	1695	26.1395	1474	13.6801	0.934149	2.23566e-76	9.33184e-76
TCONS_00000646	959	327	2.78697	401	2.05681	0.438289	3.2735e-05	4.31214e-05
TCONS_00000659	889	2190	20.1347	758	4.19407	2.26326	0	0	up
TCONS_00000672	416	307	6.03182	378	4.46958	0.432453	7.03911e-05	9.12621e-05
TCONS_00000675	208	9217	362.184	35605	842.008	-1.21711	0	0	down
TCONS_00000682	639	277	3.54309	357	2.74812	0.366563	0.00120703	0.00147284
TCONS_00000683	639	154	1.9698	173	1.33172	0.564759	0.000326544	0.000411095
TCONS_00000686	300	301	8.20065	356	5.8371	0.490487	9.89546e-06	1.33012e-05
TCONS_00000687	290	247	6.96149	196	3.3245	1.06626	3.36515e-15	6.03327e-15
TCONS_00000693	464	237	4.17478	200	2.12022	0.977488	6.8313e-13	1.15663e-12
TCONS_00000710	1046	3868	30.2244	2257	10.6137	1.50978	0	0	up
TCONS_00000711	878	2990	27.8343	1759	9.85462	1.49799	1.57063e-279	1.94977e-278	up
TCONS_00000712	878	2911	27.0989	1627	9.1151	1.5719	5.49523e-292	7.12061e-291	up
TCONS_00000713	1020	3037	24.3359	1703	8.21264	1.56717	3.31109e-303	4.44626e-302	up
TCONS_00000717	312	377	9.8762	190	2.99549	1.72117	1.13176e-44	3.36601e-44
TCONS_00000718	311	9	0.23653	718	11.3562	-5.58531	2.82621e-137	1.86979e-136
TCONS_00000720	374	36	0.786745	65	0.85489	-0.119842	0.678071	0.693503
TCONS_00000722	514	0.5	0.00795079	135	1.29193	-7.34421	1.02844e-25	2.2988e-25
TCONS_00000723	338	67	1.62017	42	0.611225	1.40637	3.37615e-07	4.80658e-07
TCONS_00000727	491	6026	100.312	1976	19.7958	2.34122	0	0	up
TCONS_00000733	232	0.5	0.0176151	56	1.18732	-6.07475	3.42418e-12	5.69565e-12
TCONS_00000735	616	386	5.12165	320	2.55528	1.00313	7.5743e-21	1.54038e-20
TCONS_00000740	655	487	6.07702	692	5.19677	0.22575	0.00675309	0.00792117
TCONS_00000750	914	142035	1270.14	387506	2085.45	-0.715371	0	0
TCONS_00000757	206	80	3.17414	18	0.429807	2.8846	8.80108e-19	1.71648e-18
TCONS_00000759	751	285	3.10176	825	5.40359	-0.800832	1.60338e-18	3.11197e-18
TCONS_00000760	252	133	4.31374	115	2.24474	0.942393	1.79681e-07	2.57875e-07
TCONS_00000762	261	96	3.00631	47	0.88578	1.76297	6.21332e-13	1.05282e-12
TCONS_00000763	482	97	1.64486	59	0.602107	1.44987	3.38216e-10	5.30185e-10
TCONS_00000764	489	98	1.63802	68	0.68402	1.25985	1.43839e-08	2.14477e-08
TCONS_00000766	219	645	24.0724	638	14.33	0.748343	3.75832e-21	7.69085e-21
TCONS_00000767	358	874	19.9541	1078	14.8117	0.429949	2.54191e-11	4.12458e-11
TCONS_00000777	341	88	2.10927	168	2.42339	-0.200285	0.271398	0.287919
TCONS_00000778	323	57	1.44237	117	1.78177	-0.304874	0.170046	0.182993
TCONS_00000779	364	173	3.88461	254	3.43242	0.178544	0.197967	0.212002
TCONS_00000782	571	195	2.79127	268	2.3087	0.273842	0.0392125	0.044014
TCONS_00000791	242	42	1.41853	295	5.99619	-2.07965	8.5783e-28	1.98812e-27
TCONS_00000792	533	957	14.6753	934	8.61962	0.767697	6.61568e-32	1.64028e-31
TCONS_00000793	269	241	7.32265	302	5.52234	0.407085	0.00086886	0.00106768
TCONS_00000799	1039	3709	29.1773	3413	16.1581	0.852591	1.62126e-141	1.0976e-140
TCONS_00000809	278	22	0.646817	112	1.98172	-1.61532	1.44744e-08	2.15812e-08
TCONS_00000816	211	42	1.62693	0.5	0.0116562	7.12492	3.06023e-14	5.35773e-14
TCONS_00000817	1393	606	3.5557	905	3.1957	0.154001	0.0368806	0.0414546
TCONS_00000818	1071	439	3.35026	691	3.17364	0.0781359	0.36113	0.379169
TCONS_00000824	464	100	1.76151	64	0.67847	1.37646	8.72343e-10	1.35224e-09
TCONS_00000827	348	158	3.71092	10	0.141348	4.71445	1.41399e-49	4.47408e-49
TCONS_00000833	673	339	4.11707	186	1.35946	1.59858	1.73769e-36	4.61733e-36
TCONS_00000843	355	133	3.06215	267	3.69957	-0.272813	0.0621738	0.0688593
TCONS_00000846	646	291	3.68183	213	1.62187	1.18277	1.4858e-20	3.00569e-20
TCONS_00000851	324	502	12.6637	325	4.93409	1.35985	3.46942e-42	9.98271e-42
TCONS_00000852	312	6317	165.485	8096	127.639	0.374631	4.42809e-56	1.51087e-55
TCONS_00000861	711	181	2.08071	426	2.94719	-0.502263	3.07133e-05	4.04959e-05
TCONS_00000862	447	24	0.438841	154	1.69466	-1.94922	3.76515e-14	6.57561e-14
TCONS_00000863	693	140	1.65119	300	2.1294	-0.366935	0.00889669	0.0103579
TCONS_00000864	350	163	3.80647	265	3.72431	0.0314803	0.821192	0.83206
TCONS_00000865	420	252	4.90405	187	2.19008	1.16299	1.42132e-17	2.6948e-17
TCONS_00000874	288	1	0.0283799	60	1.02477	-5.17429	7.40523e-13	1.25309e-12
TCONS_00000876	368	428	9.50603	86	1.14953	3.0478	3.98437e-98	1.99507e-97
TCONS_00000877	336	126	3.06503	36	0.527026	2.53996	3.03268e-25	6.70935e-25
TCONS_00000878	1643	5796	28.8333	5508	16.4902	0.80613	4.71688e-200	4.31953e-199
TCONS_00000879	1643	5603	27.8732	5389	16.1339	0.788783	2.03792e-186	1.75325e-185
TCONS_00000880	1031	5745	45.5444	4534	21.6317	1.07412	0	0	up
TCONS_00000881	1058	5640	43.5709	4533	21.075	1.04783	2.20965e-301	2.95137e-300	up
TCONS_00000882	1057	5829	45.0736	4525	21.0578	1.09793	0	0	up
TCONS_00000883	1043	5700	44.6677	4641	21.8875	1.02913	9.17636e-296	1.19956e-294	up
TCONS_00000885	6317	3659	4.73429	12564	9.7833	-1.04717	0	0
TCONS_00000886	7276	6316	7.095	20902	14.1307	-0.993957	0	0
TCONS_00000890	327	42	1.0498	0.5	0.00752126	7.12492	3.06023e-14	5.35773e-14
TCONS_00000893	697	6395	74.9913	5177	36.5354	1.03743	0	0	up
TCONS_00000899	519	13329	209.91	26241	248.703	-0.244653	2.42843e-62	8.86302e-62
TCONS_00000901	520	964	15.1522	480	4.54053	1.7386	6.4875e-113	3.63374e-112
TCONS_00000903	313	385	10.0536	241	3.7874	1.40843	1.86229e-34	4.80594e-34
TCONS_00000906	258	291	9.21884	137	2.61198	1.81944	1.56761e-37	4.23458e-37
TCONS_00000918	782	789	8.24657	507	3.18911	1.37064	4.73236e-66	1.79544e-65
TCONS_00000919	407	701	14.0775	421	5.08811	1.46819	4.00876e-65	1.50842e-64
TCONS_00000924	578	54	0.763606	103	0.876552	-0.199012	0.392052	0.410431
TCONS_00000927	1055	580	4.49344	756	3.52483	0.350267	7.16481e-06	9.69723e-06
TCONS_00000928	1060	553	4.26405	802	3.72166	0.196278	0.011652	0.0134727
TCONS_00000930	766	174	1.85662	98	0.629312	1.56083	6.5358e-19	1.27805e-18
TCONS_00000931	284	413	11.886	460	7.96724	0.577109	1.96989e-09	3.01762e-09
TCONS_00000932	230	174	6.18336	238	5.09	0.280726	0.0461141	0.0515447
TCONS_00000936	295	41	1.13597	34	0.566925	1.00269	0.00227942	0.00274743
TCONS_00000937	231	31414	1111.51	59305	1262.84	-0.184145	5.9677e-81	2.59067e-80
TCONS_00000938	254	165415	5322.85	279673	5416.08	-0.0250502	7.05438e-09	1.06194e-08
TCONS_00000944	668	24966	305.475	70320	517.81	-0.76137	0	0
TCONS_00000945	300	61115	1665.06	177700	2913.63	-0.807245	0	0
TCONS_00000949	307	237	6.30977	463	7.41841	-0.233524	0.0342888	0.0386293
TCONS_00000951	674	107	1.29756	56	0.408692	1.66671	2.81834e-13	4.81898e-13
TCONS_00000952	710	96	1.10514	109	0.755156	0.549379	0.00565492	0.00665633
TCONS_00000953	600	26	0.354181	62	0.508287	-0.521156	0.100064	0.109448
TCONS_00000957	330	122	3.02168	50	0.745289	2.01948	6.21703e-19	1.21623e-18
TCONS_00000958	552	154	2.28026	104	0.92675	1.29895	3.40747e-13	5.81378e-13
TCONS_00000959	362	145	3.27388	15	0.203822	4.00562	2.92619e-42	8.42412e-42
TCONS_00000965	495	157	2.59237	134	1.33158	0.961132	8.18451e-09	1.23011e-08
TCONS_00000966	501	30	0.489426	58	0.569454	-0.21849	0.482208	0.500243
TCONS_00000971	692	1797	21.2249	2561	18.2042	0.221484	3.24186e-07	4.61803e-07
TCONS_00000973	1765	1222	5.65887	1328	3.70102	0.61259	1.30541e-27	3.01749e-27
TCONS_00000974	1763	1194	5.53548	1388	3.87263	0.515396	3.28236e-20	6.58516e-20
TCONS_00000975	493	1690	28.0184	1312	13.0905	1.09786	8.32188e-99	4.19277e-98	up
TCONS_00000979	948	1	0.00862174	294	1.52548	-7.46707	1.68015e-53	5.57883e-53
TCONS_00000983	324	146	3.68308	94	1.42709	1.36784	1.66915e-13	2.86895e-13
TCONS_00000987	440	220	4.0867	106	1.18501	1.78604	4.19618e-28	9.76408e-28
TCONS_00000989	431	160	3.03421	24	0.273907	3.46957	3.91125e-42	1.12431e-41
TCONS_00000991	592	3009	41.5436	1862	15.4713	1.42503	3.1121e-261	3.64501e-260	up
TCONS_00000992	530	3032	46.7581	2149	19.9448	1.2292	4.9872e-210	4.78386e-209	up
TCONS_00000993	666	176	2.15994	198	1.46238	0.562676	0.000128881	0.000165309
TCONS_00000994	236	1064	36.8496	899	18.7377	0.975706	3.75476e-52	1.22758e-51
TCONS_00000997	270	271	8.20368	475	8.65363	-0.077034	0.467431	0.485377
TCONS_00001018	534	106	1.62244	280	2.5792	-0.668762	1.23436e-05	1.65297e-05
TCONS_00001020	446	2	0.0366521	97	1.06981	-4.86731	1.4777e-19	2.92885e-19
TCONS_00001023	422	321	6.21721	287	3.34532	0.894123	8.65163e-15	1.5353e-14
TCONS_00001024	263	79	2.45513	129	2.41269	0.0251542	0.89984	0.906134
TCONS_00001025	312	173	4.53205	179	2.82206	0.683413	6.33592e-06	8.59414e-06
TCONS_00001028	970	178	1.49986	252	1.2779	0.231054	0.0940173	0.103036
TCONS_00001031	209	114	4.45822	10	0.235354	4.24356	1.16231e-34	3.00968e-34
TCONS_00001032	209	2	0.0782144	0.5	0.0117677	2.7326	1	1
TCONS_00001033	233	2147	75.3146	967	20.4145	1.88334	1.28356e-277	1.58614e-276	up
TCONS_00001034	633	155	2.00139	41	0.318602	2.65117	4.48264e-32	1.11456e-31
TCONS_00001036	300	302	8.2279	172	2.82017	1.54474	3.50551e-31	8.58812e-31
TCONS_00001043	296	12	0.331354	72	1.19649	-1.85236	5.69207e-07	8.023e-07
TCONS_00001051	423	59	1.14003	46	0.534916	1.09168	8.70733e-05	0.000112376
TCONS_00001053	884	397	3.67064	30	0.166931	4.45871	4.93816e-119	2.90023e-118
TCONS_00001054	880	459	4.26318	30	0.16769	4.66806	6.16552e-140	4.13368e-139
TCONS_00001059	292	451	12.624	228	3.84079	1.71669	6.62134e-53	2.18475e-52
TCONS_00001064	277	54	1.59337	0.5	0.00887889	7.48749	1.89785e-17	3.58711e-17
TCONS_00001070	1356	376	2.26637	652	2.36514	-0.0615386	0.49528	0.513345
TCONS_00001071	1014	415	3.34513	548	2.65834	0.331536	0.000311464	0.000392323
TCONS_00001077	234	42	1.46702	10	0.21021	2.80299	2.62734e-10	4.14306e-10
TCONS_00001078	206	27	1.07127	0.5	0.0119391	6.48749	5.90581e-10	9.19632e-10
TCONS_00001080	716	2824	32.237	1163	7.98979	2.01249	0	0	up
TCONS_00001081	530	466	7.18643	793	7.3598	-0.0343902	0.672831	0.688619
TCONS_00001085	252	72	2.33526	7	0.136636	4.09517	4.3267e-22	9.03058e-22
TCONS_00001086	208	46	1.80758	0.5	0.0118243	7.25616	2.50028e-15	4.49493e-15
TCONS_00001088	578	211	2.98372	216	1.83821	0.698812	3.67859e-07	5.21822e-07
TCONS_00001089	405	327	6.59927	185	2.24691	1.55437	6.48133e-34	1.6571e-33
TCONS_00001091	275	39	1.15914	195	3.48795	-1.58933	1.4534e-13	2.50023e-13
TCONS_00001103	491	8	0.133172	73	0.731324	-2.45722	1.79148e-09	2.74704e-09
TCONS_00001104	492	58	0.963532	60	0.599866	0.683691	0.00891978	0.0103842
TCONS_00001105	716	93	1.06163	57	0.391589	1.43887	9.69821e-10	1.50169e-09
TCONS_00001106	988	527	4.3597	398	1.9815	1.13764	7.83638e-34	1.99978e-33
TCONS_00001111	719	920	10.4583	778	5.32254	0.974464	3.0506e-45	9.13217e-45
TCONS_00001113	387	0.5	0.01056	108	1.37272	-7.02229	2.54047e-21	5.21478e-21
TCONS_00001114	312	129	3.37939	23	0.362612	3.22027	2.54129e-32	6.34728e-32
TCONS_00001116	361	8960	202.864	8205	111.799	0.859596	0	0
TCONS_00001117	360	8520	193.437	7642	104.417	0.889504	0	0
TCONS_00001118	361	9096	205.943	7988	108.843	0.919999	0	0
TCONS_00001119	359	8334	189.741	7566	103.667	0.872079	0	0
TCONS_00001126	357	93	2.12921	216	2.97614	-0.483128	0.00417811	0.00497214
TCONS_00001128	641	207	2.63946	588	4.51219	-0.773585	6.20809e-13	1.05204e-12
TCONS_00001129	432	131	2.47851	120	1.36636	0.859133	1.66104e-06	2.29746e-06
TCONS_00001135	341	6332	151.771	3379	48.7419	1.63867	0	0	up
TCONS_00001139	345	468	11.0874	512	7.29994	0.602965	3.05976e-11	4.95326e-11
TCONS_00001140	275	0.5	0.0148607	122	2.18221	-7.19814	1.26832e-23	2.7241e-23
TCONS_00001152	394	432	8.96171	633	7.90271	0.181426	0.0388156	0.0435738
TCONS_00001153	305	91	2.43862	255	4.11253	-0.753958	3.5825e-06	4.90093e-06
TCONS_00001154	238	11	0.377763	105	2.17011	-2.52221	2.4328e-13	4.16676e-13
TCONS_00001155	366	482	10.7639	270	3.6287	1.56867	8.33525e-50	2.6446e-49
TCONS_00001156	518	660	10.414	251	2.38348	2.12738	2.33302e-101	1.1992e-100
TCONS_00001157	341	110	2.63658	92	1.32709	0.990398	7.53702e-07	1.05767e-06
TCONS_00001158	376	861	18.7162	908	11.8786	0.655922	2.64956e-22	5.55361e-22
TCONS_00001159	479	975	16.6369	1377	14.1406	0.234546	7.00731e-05	9.08572e-05
TCONS_00001161	469	410	7.1452	760	7.97093	-0.157775	0.0633953	0.0701668
TCONS_00001162	571	334	4.78094	761	6.55567	-0.455448	3.5279e-07	5.02021e-07
TCONS_00001166	320	0.5	0.012771	111	1.70625	-7.06182	8.07348e-22	1.67653e-21
TCONS_00001167	700	557	6.5037	684	4.80647	0.436282	6.73948e-08	9.82404e-08
TCONS_00001168	412	361	7.16165	467	5.57556	0.361177	0.000267699	0.000337994
TCONS_00001170	3324	743	1.82697	1012	1.49757	0.286825	2.59621e-05	3.43344e-05
TCONS_00001171	268	309	9.42382	322	5.91003	0.673147	2.6187e-09	3.99468e-09
TCONS_00001172	846	490	4.73401	636	3.6979	0.356356	2.75189e-05	3.63547e-05
TCONS_00001176	450	464	8.42769	249	2.72179	1.63058	1.13201e-50	3.62773e-50
TCONS_00001181	320	464	11.8514	222	3.41249	1.79617	8.53733e-58	2.96646e-57
TCONS_00001187	274	22	0.656259	66	1.18485	-0.852362	0.00878518	0.010231
TCONS_00001189	832	1766	17.3488	2455	14.5143	0.257363	4.95995e-09	7.49602e-09
TCONS_00001192	826	386	3.81953	290	1.72698	1.14515	1.78162e-25	3.96311e-25
TCONS_00001195	422	222	4.29976	296	3.45023	0.317563	0.0113388	0.0131208
TCONS_00001196	892	360	3.29869	827	4.56046	-0.46729	5.45079e-08	7.9734e-08
TCONS_00001198	400	175	3.57587	359	4.41472	-0.304028	0.0165262	0.0189468
TCONS_00001199	1253	603	3.93341	948	3.72157	0.0798716	0.274073	0.290652
TCONS_00001201	334	48	1.17462	239	3.51982	-1.5833	3.33998e-16	6.13762e-16
TCONS_00001202	671	143	1.74187	94	0.689087	1.33788	7.27611e-13	1.2315e-12
TCONS_00001203	507	12	0.193453	36	0.349271	-0.852362	0.0529631	0.0590006
TCONS_00001204	267	26	0.795912	56	1.03168	-0.374315	0.249528	0.265336
TCONS_00001206	265	30	0.925292	46	0.853848	0.115929	0.724926	0.739123
TCONS_00001207	231	4	0.141531	52	1.10729	-2.96784	1.98895e-08	2.95081e-08
TCONS_00001208	219	50	1.86608	8	0.179686	3.37646	5.48187e-14	9.53893e-14
TCONS_00001211	451	58	1.05113	57	0.62168	0.757692	0.0042199	0.00502076
TCONS_00001212	451	37	0.670546	54	0.58896	0.187167	0.533167	0.55099
TCONS_00001215	259	66	2.0828	154	2.92475	-0.489792	0.0143198	0.0164765
TCONS_00001216	815	352	3.53011	596	3.59714	-0.0271362	0.772411	0.785078
TCONS_00001217	613	1891	25.2136	541	4.34115	2.53805	0	0	up
TCONS_00001218	613	4870	64.9339	1025	8.22492	2.9809	0	0	up
TCONS_00001221	596	1875	25.7133	1299	10.7209	1.26209	4.22869e-136	2.77509e-135	up
TCONS_00001225	216	94	3.55695	240	5.46545	-0.619701	0.000155402	0.000198435
TCONS_00001227	382	165	3.5304	468	6.0263	-0.771442	1.51059e-10	2.39547e-10
TCONS_00001235	806	196	1.98758	335	2.04446	-0.0407068	0.745552	0.75925
TCONS_00001236	825	160	1.58515	415	2.47436	-0.642439	2.80915e-07	4.00936e-07
TCONS_00001237	496	74	1.21942	182	1.80492	-0.565741	0.00240422	0.00289427
TCONS_00001240	1040	1835	14.4214	2139	10.1169	0.511444	8.60348e-30	2.05877e-29
TCONS_00001243	1129	355	2.57003	362	1.57719	0.70443	3.09152e-11	5.00279e-11
TCONS_00001252	492	574	9.53564	22	0.219951	5.43808	2.96391e-181	2.47211e-180
TCONS_00001255	412	454	9.00662	207	2.47139	1.86566	1.67368e-59	5.925e-59
TCONS_00001267	319	14	0.358708	30	0.462593	-0.366935	0.408095	0.426437
TCONS_00001271	262	250	7.79905	189	3.54837	1.13614	7.30547e-17	1.35967e-16
TCONS_00001274	1527	809	4.33025	675	2.17437	0.993853	2.89161e-41	8.22128e-41
TCONS_00001281	378	26484	572.658	27854	362.463	0.659837	0	0
TCONS_00001287	649	133	1.67498	116	0.879188	0.929902	2.45374e-07	3.50879e-07
TCONS_00001288	1050	321	2.49873	190	0.890088	1.48917	2.17468e-31	5.34666e-31
TCONS_00001289	1020	322	2.58023	192	0.925912	1.47856	3.63119e-31	8.89267e-31
TCONS_00001290	1042	375	2.94149	255	1.20376	1.28899	1.49846e-29	3.57313e-29
TCONS_00001291	1026	242	1.92784	300	1.43828	0.422645	0.000550322	0.000684736
TCONS_00001292	317	68	1.75329	177	2.74652	-0.647542	0.000730879	0.000904584
TCONS_00001293	389	179	3.76103	179	2.26346	0.732601	1.05423e-06	1.47109e-06
TCONS_00001294	370	52	1.1487	6	0.079766	3.84808	8.00504e-16	1.455e-15
TCONS_00001295	1037	1394	10.9872	1791	8.49543	0.371066	2.04805e-13	3.51519e-13
TCONS_00001296	228	74	2.65277	33	0.711947	1.89766	3.06522e-11	4.96184e-11
TCONS_00001299	660	134	1.65945	247	1.84086	-0.149677	0.3147	0.331985
TCONS_00001300	273	36	1.07781	90	1.62162	-0.589327	0.0268109	0.0303683
TCONS_00001305	285	0.5	0.0143393	55	0.949262	-6.04876	5.26689e-12	8.72483e-12
TCONS_00001306	540	2	0.0302719	140	1.27527	-5.39668	4.08827e-28	9.51367e-28
TCONS_00001307	800	32	0.326936	259	1.5925	-2.28421	1.91194e-27	4.40729e-27
TCONS_00001308	703	68	0.7906	606	4.24019	-2.42311	2.99013e-66	1.13709e-65
TCONS_00001309	226	51	1.84444	43	0.935898	0.978761	0.000851196	0.0010505
TCONS_00001310	1210	720	4.86352	886	3.60178	0.433291	1.0721e-09	1.65754e-09
TCONS_00001312	455	43	0.772432	198	2.14053	-1.47049	2.00012e-12	3.34608e-12
TCONS_00001313	272	32	0.961578	0.5	0.0090421	6.7326	2.00348e-11	3.2605e-11
TCONS_00001315	650	143	1.79815	259	1.95999	-0.124336	0.390341	0.408679
TCONS_00001318	277	40	1.18028	16	0.284124	2.05453	2.6571e-07	3.79517e-07
TCONS_00001324	220	40	1.48607	0.5	0.0111793	7.05453	1.08985e-13	1.88314e-13
TCONS_00001325	215	33	1.25452	5	0.114393	3.45507	6.9665e-10	1.08231e-09
TCONS_00001327	358	20	0.456615	115	1.5801	-1.79096	6.54702e-10	1.01763e-09
TCONS_00001335	967	305	2.57796	174	0.885098	1.54232	2.08923e-31	5.13774e-31
TCONS_00001336	584	206	2.88309	101	0.850701	1.76089	6.14436e-26	1.37875e-25
TCONS_00001342	372	173215	3805.8	512793	6780.59	-0.833212	0	0
TCONS_00001345	262	557847	17402.7	2103040	39483.4	-1.18193	0	0	down
TCONS_00001351	205	0.5	0.0199351	102	2.44746	-6.93982	2.56247e-20	5.15472e-20
TCONS_00001352	463	129	2.27726	0.5	0.00531199	8.74383	5.49202e-35	1.42846e-34
TCONS_00001354	1224	1071	7.15173	1096	4.40451	0.699311	2.01793e-30	4.88087e-30
TCONS_00001356	668	3218	39.3743	2163	15.9275	1.30573	1.34519e-244	1.47269e-243	up
TCONS_00001373	705	54	0.626048	192	1.33962	-1.09747	3.48566e-08	5.13088e-08
TCONS_00001374	216	42	1.58927	4	0.0910908	4.12492	1.40681e-13	2.4211e-13
TCONS_00001375	544	136	2.04335	93	0.840916	1.2809	1.33447e-11	2.18315e-11
TCONS_00001376	807	113	1.14448	224	1.36535	-0.254575	0.109792	0.119743
TCONS_00001377	200	64	2.61549	33	0.811619	1.68821	1.20177e-08	1.79721e-08
TCONS_00001379	384	55	1.17067	162	2.07516	-0.82589	6.44171e-05	8.36302e-05
TCONS_00001382	919	228	2.02779	192	1.02767	0.980528	1.62642e-12	2.72595e-12
TCONS_00001384	384	136	2.89475	175	2.24169	0.368852	0.022515	0.0255885
TCONS_00001389	502	377	6.1382	396	3.88025	0.661665	9.34761e-11	1.49075e-10
TCONS_00001393	455	567	10.1853	793	8.57295	0.248629	0.00134462	0.00163735
TCONS_00001395	444	328	6.03801	46	0.509616	3.56659	2.86919e-86	1.3022e-85
TCONS_00001396	318	181	4.65216	104	1.6087	1.53201	4.01156e-19	7.87832e-19
TCONS_00001398	987	529	4.38068	302	1.50508	1.54132	3.76805e-53	1.24696e-52
TCONS_00001400	405	587	11.8464	503	6.10916	0.955403	1.38577e-28	3.25457e-28
TCONS_00001406	1162	611	4.29772	697	2.9505	0.542614	5.08667e-12	8.43123e-12
TCONS_00001407	529	1262	19.4988	1293	12.023	0.69759	2.12418e-35	5.55315e-35
TCONS_00001408	266	182	5.59233	56	1.03556	2.43304	4.25147e-34	1.09084e-33
TCONS_00001409	572	269	3.84379	377	3.24201	0.245642	0.0290325	0.0328201
TCONS_00001410	1111	393	2.89122	905	4.00685	-0.470788	1.0306e-08	1.54344e-08
TCONS_00001411	1162	411	2.89094	839	3.5516	-0.296932	0.000339163	0.000426487
TCONS_00001412	557	94	1.37935	236	2.08413	-0.595454	0.000295694	0.000372762
TCONS_00001414	539	138	2.09264	259	2.36363	-0.175683	0.228981	0.244162
TCONS_00001415	679	196	2.35933	325	2.35441	0.00301461	0.980972	0.982512
TCONS_00001417	591	338	4.67447	287	2.38871	0.968573	1.69902e-17	3.21663e-17
TCONS_00001418	399	59	1.2086	107	1.3191	-0.126223	0.575263	0.592583
TCONS_00001421	365	26257	587.97	79180	1067.07	-0.859833	0	0
TCONS_00001427	397	34	0.69999	126	1.56116	-1.15722	3.1249e-06	4.28574e-06
TCONS_00001428	935	251	2.19415	317	1.66769	0.395805	0.00093111	0.00114318
TCONS_00001429	631	178	2.30565	157	1.22388	0.913713	4.02005e-09	6.10219e-09
TCONS_00001430	207	74	2.92189	0.5	0.0118814	7.94205	1.75921e-22	3.70111e-22
TCONS_00001431	1406	3210	18.6605	1209	4.2297	2.14136	0	0
TCONS_00001432	262	2	0.0623924	124	2.32803	-5.2216	5.76177e-25	1.26815e-24
TCONS_00001436	378	47	1.01627	89	1.15815	-0.188544	0.450172	0.468697
TCONS_00001440	656	16433	204.746	88910	666.677	-1.70315	0	0	down
TCONS_00001441	717	20119	229.346	64410	441.878	-0.946125	0	0
TCONS_00001443	311	12	0.315373	58	0.917352	-1.54042	8.13879e-05	0.000105117
TCONS_00001444	507	117	1.88617	161	1.56202	0.272049	0.112464	0.122602
TCONS_00001446	812	488	4.9121	297	1.79916	1.44902	5.03696e-45	1.50356e-44
TCONS_00001448	421	457139	8875.02	60545	707.399	3.64915	0	0	up
TCONS_00001452	301	38047	1033.14	138448	2262.5	-1.13089	0	0	down
TCONS_00001453	633	2	0.0258244	102	0.79262	-4.93982	1.44115e-20	2.91682e-20
TCONS_00001462	1215	535	3.59899	368	1.48984	1.27243	1.21383e-40	3.42625e-40
TCONS_00001466	248	99	3.26277	126	2.49912	0.384677	0.042911	0.0480502
TCONS_00001469	732	334	3.7294	516	3.46742	0.105078	0.286325	0.3033
TCONS_00001470	559	179	2.61725	235	2.06788	0.3399	0.0153425	0.0176228
TCONS_00001471	642	223	2.83905	288	2.20661	0.363576	0.00394651	0.00470185
TCONS_00001474	551	228	3.3821	123	1.09805	1.62298	1.32648e-25	2.95918e-25
TCONS_00001475	292	64	1.79143	187	3.15012	-0.814294	2.22002e-05	2.943e-05
TCONS_00001482	308	191	5.06857	29	0.463144	3.45205	9.23398e-50	2.92775e-49
TCONS_00001483	722	748	8.46774	576	3.92422	1.10957	1.68964e-45	5.07767e-45
TCONS_00001484	566	701	10.1229	685	5.95309	0.765911	1.00878e-23	2.17053e-23
TCONS_00001487	397	64	1.31763	47	0.582339	1.17801	1.39497e-05	1.86537e-05
TCONS_00001491	370	672	14.8447	2118	28.1574	-0.923569	7.84934e-57	2.70229e-56
TCONS_00001492	214	0.5	0.0190967	10	0.229855	-3.58933	0.00751868	0.00879002
TCONS_00001495	300	780	21.2509	280	4.59098	2.21065	3.37403e-125	2.07017e-124	up
TCONS_00001504	312	274	7.17793	82	1.29279	2.47308	2.23457e-51	7.22942e-51
TCONS_00001506	622	185	2.431	92	0.727555	1.74042	4.16775e-23	8.86719e-23
TCONS_00001511	417	513	10.0551	1789	21.1029	-1.06952	4.64493e-61	1.66978e-60	down
TCONS_00001512	2961	1440	3.97491	1406	2.33569	0.767073	4.48288e-47	1.37266e-46
TCONS_00001523	340	133	3.19725	456	6.59712	-1.04501	3.1631e-16	5.81686e-16
TCONS_00001534	291	32	0.898794	0.5	0.00845173	6.7326	2.00348e-11	3.2605e-11
TCONS_00001537	416	8805	172.997	3682	43.537	1.99043	0	0	up
TCONS_00001542	433	840	15.856	986	11.201	0.501402	4.96242e-14	8.64404e-14
TCONS_00001544	543	624	9.39265	720	6.52231	0.52615	1.17026e-11	1.91803e-11
TCONS_00001547	463	716	12.6397	652	6.92684	0.867688	1.38725e-29	3.30941e-29
TCONS_00001554	383	5030	107.343	7820	100.433	0.0959905	0.000153169	0.000195668
TCONS_00001560	500	625	10.2168	355	3.49242	1.54864	6.8839e-63	2.52829e-62
TCONS_00001561	798	26	0.266302	398	2.45329	-3.20358	2.94484e-58	1.02962e-57
TCONS_00001563	727	223	2.50711	79	0.534517	2.22972	1.79628e-37	4.84464e-37
TCONS_00001574	297	249	6.85245	27	0.447173	3.93772	1.52004e-70	6.01162e-70
TCONS_00001575	991	358	2.95265	470	2.33288	0.3399	0.000607317	0.000753662
TCONS_00001579	738	153	1.69449	187	1.24639	0.443094	0.00410615	0.00488865
TCONS_00001580	738	175	1.93814	149	0.993112	0.964643	1.03044e-09	1.59397e-09
TCONS_00001587	261	36	1.12737	49	0.923473	0.287816	0.352934	0.370887
TCONS_00001588	339	36	0.867973	126	1.82827	-1.07475	1.12047e-05	1.5025e-05
TCONS_00001589	602	515	6.9922	336	2.74544	1.34871	1.02786e-42	2.97659e-42
TCONS_00001591	299	143	3.90902	277	4.55698	-0.22127	0.120046	0.130629
TCONS_00001592	235	22	0.76517	73	1.528	-0.997792	0.0016571	0.00201056
TCONS_00001614	333	15	0.368172	0.5	0.00738574	5.63949	3.35606e-06	4.59686e-06
TCONS_00001623	1067	1287	9.85865	1462	6.73987	0.548669	4.50484e-24	9.75664e-24
TCONS_00001629	382	158	3.38062	139	1.78986	0.91744	2.66685e-08	3.93806e-08
TCONS_00001637	407	238	4.77954	832	10.0554	-1.07302	1.79427e-29	4.27162e-29
TCONS_00001642	515	231	3.66613	159	1.51865	1.27147	1.85397e-18	3.58978e-18
TCONS_00001644	416	226	4.44036	114	1.34797	1.71989	1.96174e-27	4.52079e-27
TCONS_00001653	333	145	3.55899	0.5	0.00738574	8.91251	2.30388e-38	6.3006e-38
TCONS_00001660	776	20974	220.914	51622	327.221	-0.566783	0	0
TCONS_00001661	350	100	2.33526	124	1.7427	0.422261	0.0264817	0.0300012
TCONS_00001679	256	381	12.1643	251	4.82283	1.3347	1.45381e-31	3.5849e-31
TCONS_00001680	286	629	17.9758	456	7.84273	1.19663	2.88304e-43	8.40701e-43
TCONS_00001681	256	377	12.0366	244	4.68833	1.36028	4.00967e-32	9.97422e-32
TCONS_00001684	890	1895	17.4029	2177	12.032	0.532457	6.445e-33	1.62282e-32
TCONS_00001693	415	870	17.1346	133	1.57642	3.44219	2.19065e-219	2.1824e-218
TCONS_00001696	1185	14881	102.64	8631	35.8271	1.51847	0	0	up
TCONS_00001701	215	0.5	0.0190079	35	0.800752	-5.39668	3.86407e-08	5.68147e-08
TCONS_00001708	339	181	4.36397	105	1.52355	1.5182	6.84865e-19	1.33883e-18
TCONS_00001713	1531	399	2.1301	103	0.330926	2.68635	6.82047e-81	2.95811e-80
TCONS_00001717	240	14	0.476782	58	1.18874	-1.31803	0.000458541	0.000572189
TCONS_00001721	463	55	0.970923	143	1.51923	-0.645911	0.00245173	0.00295069
TCONS_00001723	253	44	1.42146	6	0.116654	3.60707	4.45785e-13	7.57752e-13
TCONS_00001724	273	0.5	0.0149696	50	0.900898	-5.91126	4.62149e-11	7.44034e-11
TCONS_00001725	486	168	2.82538	38	0.384606	2.87699	1.49809e-37	4.04946e-37
TCONS_00001726	350	28	0.653873	124	1.7427	-1.41424	6.43223e-08	9.38521e-08
TCONS_00001727	442	317	5.86192	139	1.5469	1.922	9.92725e-44	2.91466e-43
TCONS_00001730	1427	430	2.46291	706	2.4336	0.0172691	0.840017	0.849626
TCONS_00001731	2518	532	1.72687	823	1.60773	0.103134	0.186435	0.200126
TCONS_00001732	2231	504	1.84644	535	1.17957	0.646486	2.19185e-13	3.75843e-13
TCONS_00001733	1820	388	1.74246	837	2.26216	-0.37657	7.57548e-06	1.02131e-05
TCONS_00001734	277	240	7.08165	353	6.2685	0.175967	0.134894	0.146263
TCONS_00001740	950	676	5.81603	801	4.14741	0.487822	4.39501e-11	7.07958e-11
TCONS_00001741	425	542	10.4235	217	2.51154	2.0532	5.7914e-80	2.49088e-79
TCONS_00001742	241	88	2.98448	79	1.61242	0.888252	5.36255e-05	6.97813e-05
TCONS_00001751	1351	2512	15.1973	3071	11.1813	0.442729	3.26554e-31	8.00624e-31
TCONS_00001754	470	2133	37.0934	2048	21.4339	0.791269	1.47618e-72	5.94731e-72
TCONS_00001765	763	85	0.910537	46	0.296553	1.61843	1.84835e-10	2.92552e-10
TCONS_00001766	762	93	0.997542	42	0.271121	1.87944	1.36778e-13	2.35468e-13
TCONS_00001767	205	52	2.07325	63	1.51166	0.45576	0.0859516	0.094413
TCONS_00001770	746	8228	90.1485	6002	39.5754	1.1877	0	0	up
TCONS_00001787	230	9052	321.677	4087	87.4068	1.8798	0	0	up
TCONS_00001791	203	7861	316.508	3494	84.6633	1.90243	0	0	up
TCONS_00001792	659	0.5	0.00620137	44	0.328425	-5.72683	6.54595e-10	1.01766e-09
TCONS_00001793	354	2641	60.9773	406	5.64146	3.43413	0	0	up
TCONS_00001794	279	55	1.61125	21	0.37024	2.12164	7.29218e-10	1.13226e-09
TCONS_00001797	259	557	17.5776	641	12.1738	0.529954	1.10835e-10	1.76534e-10
TCONS_00001800	317	70	1.80485	92	1.42757	0.338322	0.131212	0.142422
TCONS_00001801	1175	349	2.42768	108	0.452121	2.4248	1.58134e-63	5.85348e-63
TCONS_00001804	544	439	6.59582	354	3.20091	1.04307	6.10552e-25	1.34272e-24
TCONS_00001805	340	652	15.6737	1177	17.0281	-0.11957	0.0779949	0.0858615
TCONS_00001806	599	1313	17.916	588	4.82857	1.89158	1.37793e-171	1.09671e-170
TCONS_00001812	413	189	3.74037	300	3.57305	0.0660244	0.611886	0.628438
TCONS_00001813	410	197	3.92722	333	3.99511	-0.0247259	0.843775	0.853162
TCONS_00001820	565	10513	152.083	3988	34.7196	2.13104	0	0	up
TCONS_00001823	353	176	4.07513	54	0.752467	2.43714	4.3216e-33	1.09078e-32
TCONS_00001824	353	175	4.05197	48	0.66886	2.59885	2.94417e-35	7.68753e-35
TCONS_00001825	504	423	6.85983	195	1.90315	1.84978	6.05744e-55	2.04536e-54
TCONS_00001828	467	4	0.0700078	38	0.400254	-2.51533	1.0907e-05	1.46358e-05
TCONS_00001832	207	406	16.0309	282	6.70112	1.25839	9.56373e-31	2.32637e-30
TCONS_00001833	544	44	0.661085	8	0.0723368	3.19203	5.75641e-12	9.50912e-12
TCONS_00001834	264	1209	37.4305	1404	26.1596	0.516872	1.52648e-20	3.08741e-20
TCONS_00001835	322	4911	124.657	4156	63.4875	0.973422	6.91139e-233	7.26813e-232
TCONS_00001837	626	128	1.67124	358	2.81305	-0.751215	4.40966e-08	6.46818e-08
TCONS_00001838	390	381	7.98479	102	1.28648	2.63382	9.71173e-76	4.031e-75
TCONS_00001845	673	800	9.71579	713	5.21126	0.898699	9.08724e-35	2.35839e-34
TCONS_00001847	664	762	9.37973	1429	10.586	-0.174542	0.00498625	0.00588244
TCONS_00001850	374	157	3.43108	312	4.10347	-0.258181	0.0557714	0.0620515
TCONS_00001852	784	643	6.70345	1085	6.80741	-0.0222037	0.74929	0.762913
TCONS_00001853	866	221	2.08582	448	2.54465	-0.286852	0.011276	0.0130509
TCONS_00001854	554	1650	24.3432	2417	21.4603	0.181849	5.1864e-05	6.75135e-05
TCONS_00001855	320	66	1.68577	11	0.169087	3.31756	9.81558e-18	1.8682e-17
TCONS_00001856	339	102	2.45926	146	2.11847	0.215201	0.236448	0.251818
TCONS_00001862	368	204	4.53091	287	3.83621	0.240119	0.0628687	0.0696076
TCONS_00001866	605	528	7.13316	224	1.82121	1.96964	6.14292e-74	2.50938e-73
TCONS_00001868	877	610	5.68504	338	1.89577	1.58439	1.94215e-63	7.18169e-63
TCONS_00001869	2671	3260	9.97578	3670	6.75866	0.561693	8.1581e-61	2.92496e-60
TCONS_00001870	2289	1414	5.04902	1026	2.2048	1.19535	7.91986e-95	3.85703e-94
TCONS_00001876	448	84	1.53251	108	1.18581	0.370031	0.0721051	0.0795229
TCONS_00001892	663	123	1.51633	109	0.808689	0.906931	1.17341e-06	1.63435e-06
TCONS_00001901	256	3	0.0957821	165	3.17039	-5.04876	1.91784e-32	4.79858e-32
TCONS_00001902	586	2642	36.8501	3963	33.2656	0.147638	2.88417e-05	3.80699e-05
TCONS_00001904	262	0.5	0.0155981	48	0.901173	-5.85236	1.11194e-10	1.77037e-10
TCONS_00001905	242	266	8.98399	119	2.4188	1.89307	2.8972e-36	7.67139e-36
TCONS_00001906	429	93	1.77186	50	0.573299	1.6279	2.16193e-11	3.51292e-11
TCONS_00001908	378	41	0.886534	54	0.702701	0.335265	0.252086	0.267999
TCONS_00001909	293	28	0.781077	68	1.14159	-0.547507	0.0716841	0.07908
TCONS_00001911	233	134	4.70059	4	0.0844447	5.79869	6.79747e-44	2.00099e-43
TCONS_00001916	940	1875	16.3033	874	4.57354	1.83379	3.54945e-234	3.74598e-233
TCONS_00001917	936	1739	15.1854	883	4.64038	1.71037	1.57392e-197	1.4245e-196
TCONS_00001919	936	1839	16.0587	885	4.65089	1.78777	6.41352e-222	6.4706e-221
TCONS_00001922	250	152	4.96943	98	1.92821	1.36582	5.71576e-14	9.943e-14
TCONS_00001923	548	24777	369.548	98028	879.91	-1.25159	0	0	down
TCONS_00001925	398	414	8.50199	498	6.15481	0.466086	7.57298e-07	1.06249e-06
TCONS_00001926	219	33	1.23161	10	0.224608	2.45507	1.87747e-07	2.69261e-07
TCONS_00001927	372	19	0.417459	29	0.383463	0.122547	0.767472	0.780375
TCONS_00001928	480	24	0.40867	322	3.29977	-3.01335	5.78393e-45	1.72495e-44
TCONS_00001936	433	590	11.137	466	5.29379	1.07299	1.99602e-34	5.14862e-34
TCONS_00001937	332	33	0.812417	96	1.42233	-0.807968	0.00253826	0.00305336
TCONS_00001939	708	2690	31.0543	4563	31.7019	-0.0297758	0.380097	0.398274
TCONS_00001941	217	39	1.46895	0.5	0.0113339	7.018	2.06641e-13	3.5454e-13
TCONS_00001948	262	53	1.6534	161	3.02269	-0.870396	3.09876e-05	4.08526e-05
TCONS_00001951	280	2	0.0583815	76	1.33513	-4.51533	2.88892e-15	5.18745e-15
TCONS_00001952	237	1353	46.6609	2005	41.6135	0.16516	0.000843597	0.00104132
TCONS_00001953	210	79	3.07476	85	1.99099	0.62699	0.00470508	0.00555738
TCONS_00001961	833	32983	323.63	14587	86.1369	1.90964	0	0	up
TCONS_00001962	466	473	8.29619	712	7.51558	0.142564	0.0872044	0.0957439
TCONS_00001963	466	545	9.55903	711	7.50502	0.349007	1.4478e-05	1.93467e-05
TCONS_00001965	339	107	2.57981	34	0.493342	2.3866	2.69008e-20	5.40759e-20
TCONS_00001976	340	133	3.19725	159	2.30031	0.475	0.00433623	0.00515672
TCONS_00001977	702	292	3.39977	166	1.16316	1.54739	2.81987e-30	6.80134e-30
TCONS_00001978	454	42	0.75613	143	1.54935	-1.03495	5.69637e-06	7.73777e-06
TCONS_00001979	468	99	1.72899	107	1.12462	0.62049	0.00171904	0.0020847
TCONS_00001980	481	819	13.9169	1332	13.6216	0.0309419	0.618482	0.634993
TCONS_00001981	323	137	3.46674	255	3.88335	-0.163721	0.264983	0.281361
TCONS_00001983	644	6329	80.3253	5436	41.5204	0.952033	1.04872e-288	1.34658e-287
TCONS_00001989	373	139	3.04585	105	1.38468	1.1373	4.80624e-10	7.50477e-10
TCONS_00001990	340	422	10.1446	557	8.05832	0.332166	0.00027014	0.000341051
TCONS_00001993	287	0.5	0.0142394	76	1.30257	-6.51533	7.88506e-16	1.4336e-15
TCONS_00001995	206	28	1.11095	144	3.43846	-1.62997	9.90601e-11	1.57903e-10
TCONS_00001997	321	82	2.08791	17	0.260503	3.00269	6.41046e-20	1.27946e-19
TCONS_00002000	386	121	2.56213	168	2.14087	0.259146	0.123315	0.134029
TCONS_00002001	379	145	3.12703	179	2.32318	0.428694	0.0067322	0.00789724
TCONS_00002004	1026	422	3.36177	412	1.97523	0.767199	6.10117e-15	1.08679e-14
TCONS_00002005	474	17540	302.451	23682	245.758	0.299458	1.35224e-100	6.90593e-100
TCONS_00002013	342	89	2.127	0.5	0.00719138	8.20833	4.666e-26	1.04948e-25
TCONS_00002015	506	73	1.17917	122	1.18598	-0.00831211	0.967923	0.970189
TCONS_00002021	527	151	2.34191	38	0.354684	2.72308	3.77413e-32	9.39189e-32
TCONS_00002022	209	72	2.81572	40	0.941417	1.5806	8.09796e-09	1.21718e-08
TCONS_00002030	278	257	7.55599	130	2.30021	1.71586	7.14747e-31	1.74174e-30
TCONS_00002032	427	24	0.459395	106	1.22109	-1.41036	6.09431e-07	8.58289e-07
TCONS_00002033	453	4	0.0721714	193	2.09569	-4.85986	2.83359e-37	7.61169e-37
TCONS_00002043	390	14	0.293404	186	2.34594	-2.9992	1.4109e-26	3.20442e-26
TCONS_00002053	366	4402	98.3042	2123	28.5323	1.78466	0	0	up
TCONS_00002058	969	102	0.860359	132	0.670068	0.360632	0.0530381	0.0590811
TCONS_00002060	295	6160	170.672	16307	271.907	-0.671888	4.93791e-246	5.43521e-245
TCONS_00002062	711	197	2.26464	817	5.65224	-1.31954	1.44669e-39	4.01938e-39
TCONS_00002065	371	290	6.38892	34	0.450789	3.82505	2.4029e-80	1.03664e-79
TCONS_00002067	756	363	3.92453	289	1.88038	1.0615	1.83683e-21	3.78523e-21
TCONS_00002072	767	307	3.27149	254	1.62895	1.00601	5.66244e-17	1.05757e-16
TCONS_00002102	220	338	12.5573	493	11.0228	0.188036	0.0584923	0.0650099
TCONS_00002109	767	372	3.96416	431	2.76408	0.520215	2.17044e-07	3.10784e-07
TCONS_00002111	1129	5117	37.0446	3827	16.6737	1.15169	0	0	up
TCONS_00002112	669	340	4.1539	221	1.62493	1.35409	6.06239e-29	1.43164e-28
TCONS_00002114	204	38540	1544.13	62186	1499.45	0.0423674	3.02473e-06	4.15011e-06
TCONS_00002115	527	7485	116.087	6426	59.9789	0.952682	0	0
TCONS_00002116	609	9365	125.688	5152	41.6128	1.59475	0	0	up
TCONS_00002117	2392	58748	200.741	40405	83.0888	1.27261	0	0	up
TCONS_00002121	297	5	0.137599	240	3.97487	-4.85236	6.61773e-46	1.99816e-45
TCONS_00002122	223	39	1.42943	1	0.0220579	6.018	6.9123e-14	1.20026e-13
TCONS_00002123	210	0.5	0.0194605	45	1.05405	-5.75925	4.19337e-10	6.55912e-10
TCONS_00002124	486	90	1.51359	190	1.92303	-0.345402	0.0491805	0.054876
TCONS_00002125	623	994	13.0407	1054	8.32187	0.648044	5.42106e-25	1.19365e-24
TCONS_00002131	951	929	7.98433	694	3.58961	1.15334	1.46859e-59	5.20063e-59
TCONS_00002132	666	1765	21.6608	1003	7.4079	1.54795	5.68369e-174	4.59112e-173	up
TCONS_00002135	598	789	10.784	1783	14.6662	-0.443609	2.7746e-14	4.86539e-14
TCONS_00002148	407	87	1.74714	186	2.24795	-0.363615	0.0411144	0.0460765
TCONS_00002149	652	3653	45.7937	1891	14.2663	1.68253	0	0	up
TCONS_00002150	652	3653	45.7937	2036	15.3603	1.57594	0	0	up
TCONS_00002151	652	3591	45.0164	1930	14.5606	1.62839	0	0	up
TCONS_00002152	652	3470	43.4996	1931	14.5681	1.57819	0	0	up
TCONS_00002153	660	3779	46.799	2079	15.4946	1.59472	0	0	up
TCONS_00002155	400	60	1.22601	26	0.319729	1.93905	1.2883e-09	1.9845e-09
TCONS_00002160	533	12495	191.607	4790	44.2055	2.11585	0	0	up
TCONS_00002164	497	29	0.476919	346	3.42443	-2.84405	1.2975e-45	3.90461e-45
TCONS_00002166	261	311	9.7392	371	6.99201	0.478096	1.143e-05	1.53228e-05
TCONS_00002167	252	105	3.40559	88	1.71771	0.987415	1.42711e-06	1.98359e-06
TCONS_00002170	290	3678	103.661	10585	179.54	-0.792427	2.47084e-213	2.39766e-212
TCONS_00002173	816	1919	19.2215	1301	7.84252	1.29333	1.42121e-144	9.77012e-144
TCONS_00002174	217	44	1.65728	0.5	0.0113339	7.19203	8.69709e-15	1.54211e-14
TCONS_00002175	257	115	3.65736	57	1.09096	1.7452	5.269e-15	9.39744e-15
TCONS_00002176	399	0.5	0.0102424	92	1.13418	-6.79096	1.27879e-18	2.48592e-18
TCONS_00002180	514	307	4.88178	150	1.43548	1.76588	5.63955e-38	1.53372e-37
TCONS_00002181	514	259	4.11851	128	1.22494	1.74941	6.58785e-32	1.63351e-31
TCONS_00002185	223	0.5	0.018326	34	0.749968	-5.35486	6.1298e-08	8.95317e-08
TCONS_00002194	760	2677	28.7898	2959	19.1514	0.588108	1.91877e-54	6.4415e-54
TCONS_00002196	1489	529	2.90378	956	3.15814	-0.121142	0.107653	0.117462
TCONS_00002197	364	336	7.54469	2764	37.3512	-2.30762	9.44595e-279	1.17083e-277	down
TCONS_00002198	204	32	1.2821	80	1.92898	-0.589327	0.0368317	0.041401
TCONS_00002206	1925	3005	12.759	1972	5.039	1.34031	7.41632e-238	7.92462e-237
TCONS_00002207	2358	3633	12.5929	2605	5.43416	1.21248	6.44575e-246	7.08771e-245
TCONS_00002217	445	143	2.62651	200	2.21074	0.248616	0.107373	0.117164
TCONS_00002225	283	166	4.7943	340	5.90964	-0.301751	0.0205458	0.0234553
TCONS_00002237	208	46	1.80758	0.5	0.0118243	7.25616	2.50028e-15	4.49493e-15
TCONS_00002238	1781	458	2.10186	131	0.361806	2.53838	4.04129e-87	1.84679e-86
TCONS_00002240	596	875	11.9996	1063	8.77315	0.451814	2.79498e-12	4.65644e-12
TCONS_00002246	251	39	1.26997	34	0.666306	0.93054	0.00516677	0.00609121
TCONS_00002256	417	58	1.13683	218	2.57151	-1.1776	5.01007e-10	7.81948e-10
TCONS_00002267	795	22	0.226182	49	0.303178	-0.422678	0.227761	0.242917
TCONS_00002268	567	74	1.06672	171	1.48348	-0.475798	0.0119663	0.0138268
TCONS_00002272	1491	1004	5.50376	1407	4.64178	0.245738	2.4532e-05	3.24735e-05
TCONS_00002274	422	284	5.50059	322	3.75329	0.551431	1.79242e-06	2.47664e-06
TCONS_00002275	317	106	2.73306	130	2.01722	0.438153	0.0180717	0.0206794
TCONS_00002276	305	0.5	0.013399	56	0.903143	-6.07475	3.42418e-12	5.69565e-12
TCONS_00002286	968	543	4.58488	263	1.33644	1.77849	1.95411e-66	7.44855e-66
TCONS_00002287	248	38	1.25238	0.5	0.00991715	6.98053	3.93075e-13	6.69554e-13
TCONS_00002302	376	13	0.282591	114	1.49137	-2.39985	1.213e-13	2.09105e-13
TCONS_00002307	574	337	4.79867	227	1.94528	1.30266	3.88099e-27	8.89829e-27
TCONS_00002310	495	1259	20.7885	1771	17.5987	0.240315	3.75223e-06	5.13162e-06
TCONS_00002327	349	379	8.87599	344	4.84843	0.87239	1.51197e-16	2.79994e-16
TCONS_00002328	381	41	0.879553	44	0.568063	0.630721	0.0406514	0.0455671
TCONS_00002329	266	46	1.41345	0.5	0.00924606	7.25616	2.50028e-15	4.49493e-15
TCONS_00002334	272	196	5.88966	46	0.831874	2.82375	9.74263e-43	2.82326e-42
TCONS_00002339	223	35	1.28282	56	1.23524	0.0545288	0.856614	0.865404
TCONS_00002340	269	122	3.7069	123	2.24916	0.720824	7.09389e-05	9.19595e-05
TCONS_00002346	261	1589	49.7607	1869	35.2239	0.498453	6.69273e-25	1.47106e-24
TCONS_00002347	252	124	4.02184	75	1.46396	1.45798	1.00152e-12	1.69017e-12
TCONS_00002349	452	151	2.7305	185	2.01327	0.439624	0.00464835	0.00551782
TCONS_00002350	1584	857	4.4221	702	2.17997	1.02042	1.79055e-45	5.37842e-45
TCONS_00002351	1716	1835	8.74021	1654	4.74118	0.882421	3.79375e-75	1.56666e-74
TCONS_00002352	640	404	5.15946	390	2.99746	0.783482	7.62375e-15	1.35497e-14
TCONS_00002353	357	512	11.7221	1116	15.3767	-0.391521	8.28803e-08	1.20307e-07
TCONS_00002354	372	509	11.1835	1193	15.7749	-0.496256	5.23942e-12	8.68132e-12
TCONS_00002355	372	510	11.2055	1052	13.9105	-0.311965	2.61385e-05	3.4562e-05
TCONS_00002356	347	36	0.847962	150	2.12633	-1.32629	1.49574e-08	2.22916e-08
TCONS_00002359	988	462	3.82198	252	1.25462	1.60707	1.86772e-49	5.89486e-49
TCONS_00002360	395	192	3.9729	23	0.286417	3.794	1.57517e-53	5.23187e-53
TCONS_00002363	549	104	1.54833	47	0.421108	1.87845	5.19844e-15	9.27464e-15
TCONS_00002364	1296	2079	13.1115	1010	3.83341	1.77414	5.48637e-248	6.07797e-247
TCONS_00002369	623	201	2.63701	296	2.33707	0.174199	0.175453	0.188674
TCONS_00002370	840	96	0.934104	684	4.00539	-2.10029	6.3129e-63	2.3191e-62
TCONS_00002374	243	44	1.47996	0.5	0.0101212	7.19203	8.69709e-15	1.54211e-14
TCONS_00002379	410	38	0.757535	135	1.61964	-1.09629	3.82804e-06	5.23265e-06
TCONS_00002380	649	181	2.27949	170	1.28847	0.823056	5.67612e-08	8.29891e-08
TCONS_00002381	1366	18963	113.464	12017	43.2727	1.39071	0	0	up
TCONS_00002387	874	71	0.663973	142	0.799181	-0.267399	0.182076	0.19557
TCONS_00002388	439	328	6.10678	121	1.35578	2.17129	1.36461e-52	4.48354e-52
TCONS_00002390	1169	881	6.15977	1037	4.36348	0.497399	1.88462e-14	3.31548e-14
TCONS_00002392	641	71	0.905323	253	1.94147	-1.10065	2.21444e-10	3.49814e-10
TCONS_00002393	241	112	3.79843	143	2.91869	0.380084	0.0332224	0.0374467
TCONS_00002395	408	0.5	0.0100164	108	1.30206	-7.02229	2.54047e-21	5.21478e-21
TCONS_00002396	444	242	4.45488	94	1.04139	2.09688	1.19379e-37	3.23147e-37
TCONS_00002398	615	93	1.23598	154	1.23173	0.00497294	0.978386	0.980163
TCONS_00002400	242	57	1.92514	174	3.53673	-0.877453	1.29591e-05	1.73454e-05
TCONS_00002415	284	80	2.30237	47	0.814044	1.49994	4.93536e-09	7.45937e-09
TCONS_00002416	314	196	5.10187	424	6.64209	-0.38061	0.00128969	0.00157157
TCONS_00002417	314	194	5.04981	299	4.68393	0.108512	0.401665	0.420049
TCONS_00002418	231	66	2.33526	0.5	0.010647	7.77699	1.6518e-20	3.33786e-20
TCONS_00002423	813	3177	31.9396	4416	26.7182	0.257526	4.18852e-15	7.49378e-15
TCONS_00002424	541	685	10.349	1213	11.0289	-0.091803	0.167486	0.180334
TCONS_00002425	239	31954	1092.77	133833	2754.44	-1.33376	0	0	down
TCONS_00002426	207	7	0.276395	48	1.14062	-2.04501	1.2989e-05	1.73848e-05
TCONS_00002428	434	359	6.76095	404	4.57889	0.562229	4.65261e-08	6.82085e-08
TCONS_00002429	434	311	5.85698	456	5.16825	0.180481	0.0811216	0.0892249
TCONS_00002430	1208	961	6.50219	1436	5.84731	0.153153	0.00894457	0.0104121
TCONS_00002433	488	28	0.468966	166	1.67323	-1.83508	4.4934e-14	7.83587e-14
TCONS_00002434	390	389	8.15245	225	2.83783	1.52245	7.15088e-39	1.9691e-38
TCONS_00002439	289	157	4.44023	237	4.03384	0.138478	0.338159	0.355878
TCONS_00002444	354	43	0.992815	143	1.98702	-1.00101	1.01281e-05	1.361e-05
TCONS_00002445	201	115	4.67633	30	0.734165	2.6712	2.08251e-24	4.53872e-24
TCONS_00002449	243	111	3.73353	0.5	0.0101212	8.52702	4.59871e-31	1.12439e-30
TCONS_00002451	392	826	17.2225	907	11.3812	0.59764	2.01666e-18	3.9006e-18
TCONS_00002452	343	177	4.21776	154	2.20849	0.93342	2.33049e-09	3.56415e-09
TCONS_00002456	477	520	8.91022	461	4.75391	0.906346	1.72907e-23	3.70684e-23
TCONS_00002457	240	60	2.04335	72	1.47567	0.469566	0.0579801	0.064456
TCONS_00002462	450	17	0.308773	2	0.0218618	3.82006	4.35158e-06	5.93372e-06
TCONS_00002463	425	47	0.903883	40	0.462956	0.965261	0.00154902	0.00188216
TCONS_00002465	368	69	1.53251	160	2.13865	-0.480803	0.014112	0.0162409
TCONS_00002466	595	420	5.76947	38	0.314149	4.19892	3.76054e-122	2.25418e-121
TCONS_00002467	547	471	7.0378	630	5.66528	0.312976	0.000274986	0.000347061
TCONS_00002469	277	310	9.14714	145	2.57488	1.82882	3.87733e-40	1.08728e-39
TCONS_00002472	309	105	2.77737	0.5	0.00795939	8.44685	1.00697e-29	2.40697e-29
TCONS_00002476	526	392	6.09121	1013	9.4731	-0.637108	1.65524e-15	2.98756e-15
TCONS_00002477	336	107	2.60284	2	0.0292792	6.47407	6.12832e-35	1.59339e-34
TCONS_00002484	320	338	8.63316	232	3.56621	1.2755	2.1701e-26	4.9119e-26
TCONS_00002485	282	43	1.2463	18	0.313973	1.98894	1.74648e-07	2.50751e-07
TCONS_00002486	282	55	1.5941	22	0.383744	2.05453	1.59413e-09	2.44893e-09
TCONS_00002489	1283	1550	9.87434	3640	13.9554	-0.49907	8.9932e-34	2.29373e-33
TCONS_00002491	788	706	7.32288	120	0.749072	3.28923	7.27004e-172	5.80052e-171
TCONS_00002496	288	19	0.539218	0.5	0.00853977	5.98053	1.70567e-07	2.45033e-07
TCONS_00002501	328	755	18.8138	309	4.63397	2.02147	1.82275e-108	9.89767e-108
TCONS_00002509	298	64	1.75536	0.5	0.0082532	7.7326	5.23725e-20	1.04697e-19
TCONS_00002511	841	920	8.94118	1173	6.86073	0.382103	8.61101e-10	1.33487e-09
TCONS_00002512	264	2	0.0619198	2	0.0372644	0.732601	0.605881	0.622634
TCONS_00002513	262	56	1.74699	80	1.50196	0.218027	0.374372	0.392497
TCONS_00002520	469	729	12.7045	405	4.24767	1.5806	3.38592e-75	1.39949e-74
TCONS_00002523	1077	223	1.69236	47	0.21466	2.97891	6.27045e-51	2.01762e-50
TCONS_00002524	573	89	1.26952	21	0.180274	2.81602	2.94614e-20	5.91646e-20
TCONS_00002525	800	518	5.29228	362	2.2258	1.24956	2.36387e-38	6.4633e-38
TCONS_00002526	802	334	3.40389	143	0.877062	1.95643	4.90994e-47	1.5023e-46
TCONS_00002531	1381	345	2.04187	32	0.113979	4.16305	3.19121e-100	1.62517e-99
TCONS_00002534	944	143	1.23813	242	1.26099	-0.0263912	0.857734	0.866468
TCONS_00002541	635	69	0.888134	181	1.40208	-0.658721	0.000524502	0.000653058
TCONS_00002552	253	270	8.72261	278	5.40496	0.690475	1.25835e-08	1.88088e-08
TCONS_00002553	208	457	17.9579	595	14.0709	0.351905	6.28256e-05	8.16292e-05
TCONS_00002561	715	546	6.24151	707	4.86387	0.359791	7.96126e-06	1.07257e-05
TCONS_00002564	303	605	16.3198	1363	22.127	-0.439178	4.37369e-11	7.04593e-11
TCONS_00002577	509	131	2.10357	44	0.42521	2.30659	1.39251e-23	2.98925e-23
TCONS_00002578	509	129	2.07145	66	0.637815	1.69943	4.30419e-16	7.88255e-16
TCONS_00002579	513	70	1.11528	36	0.345186	1.69196	2.37226e-09	3.62445e-09
TCONS_00002594	631	88	1.13987	28	0.218272	2.38468	5.90471e-17	1.10237e-16
TCONS_00002595	766	3533	37.698	2894	18.584	1.02043	1.33622e-181	1.11679e-180	up
TCONS_00002598	239	54	1.84671	2	0.0411624	5.48749	1.25386e-18	2.43811e-18
TCONS_00002599	286	105	3.00073	103	1.77149	0.760346	0.000112703	0.000144887
TCONS_00002600	601	237	3.22312	203	1.66146	0.956008	1.77471e-12	2.97189e-12
TCONS_00002607	417	577	11.3095	215	2.53613	2.15684	2.26951e-90	1.06694e-89
TCONS_00002615	212	0.5	0.0192769	66	1.53136	-6.31179	4.92654e-14	8.58407e-14
TCONS_00002616	624	160	2.09575	15	0.118243	4.14764	2.2522e-47	6.92887e-47
TCONS_00002617	268	0.5	0.0152489	30	0.550624	-5.17429	3.95349e-07	5.60049e-07
TCONS_00002618	202	0.5	0.0202312	22	0.535722	-4.72683	1.81098e-05	2.40776e-05
TCONS_00002622	322	143	3.62981	0.5	0.00763805	8.89247	6.01813e-38	1.63551e-37
TCONS_00002625	443	1073	19.797	748	8.30551	1.25314	7.2881e-78	3.08486e-77
TCONS_00002647	378	268	5.7949	87	1.13213	2.35575	1.2657e-47	3.90129e-47
TCONS_00002655	699	113	1.32131	221	1.55519	-0.235123	0.141029	0.152666
TCONS_00002656	898	202	1.83856	315	1.72545	0.0916041	0.46873	0.486633
TCONS_00002659	233	162	5.6828	34	0.71778	2.98499	1.50987e-37	4.0808e-37
TCONS_00002661	298	550	15.0852	759	12.5284	0.267932	0.000694692	0.000860484
TCONS_00002662	821	200	1.99109	331	1.98314	0.00576945	0.96324	0.965823
TCONS_00002663	1053	159	1.23416	311	1.45278	-0.235287	0.080581	0.0886394
TCONS_00002664	1062	295	2.27039	434	2.01017	0.175621	0.098047	0.107301
TCONS_00002665	952	457	3.92358	252	1.30206	1.59137	2.83067e-48	8.80176e-48
TCONS_00002666	1444	364	2.06033	705	2.40154	-0.221084	0.0132089	0.0152236
TCONS_00002667	590	190	2.63211	133	1.10884	1.24717	4.84209e-15	8.64836e-15
TCONS_00002669	640	162	2.06889	234	1.79847	0.202086	0.160234	0.172708
TCONS_00002670	639	247	3.15936	749	5.76566	-0.867854	3.14527e-19	6.18991e-19
TCONS_00002671	634	143	1.84353	266	2.06377	-0.16281	0.257496	0.273599
TCONS_00002672	634	139	1.79196	288	2.23446	-0.318383	0.0249105	0.0282557
TCONS_00002673	256	0.5	0.0159637	103	1.97909	-6.9539	1.74023e-20	3.51382e-20
TCONS_00002674	399	71	1.45442	136	1.67662	-0.205115	0.311257	0.328533
TCONS_00002675	304	11	0.295748	142	2.29765	-2.95771	2.04376e-20	4.12108e-20
TCONS_00002679	739	376	4.1586	278	1.85041	1.16825	1.3026e-25	2.90661e-25
TCONS_00002680	346	112	2.64573	120	1.70598	0.633065	0.000687379	0.000851604
TCONS_00002681	290	0.5	0.0140921	55	0.932896	-6.04876	5.26689e-12	8.72483e-12
TCONS_00002684	854	679	6.49853	842	4.84979	0.422192	7.40273e-09	1.11392e-08
TCONS_00002694	1599	6806	34.7894	6027	18.5405	0.907968	9.43936e-287	1.20348e-285
TCONS_00002696	654	40	0.499903	325	2.44441	-2.28977	4.16042e-34	1.06774e-33
TCONS_00002698	280	533	15.5587	179	3.14459	2.30678	1.19813e-90	5.64404e-90
TCONS_00002701	280	9	0.262717	91	1.59864	-2.60527	3.89894e-12	6.47641e-12
TCONS_00002716	384	1294	27.5427	1508	19.317	0.511802	1.63017e-21	3.36618e-21
TCONS_00002717	235	207481	7216.29	894849	18730.5	-1.37606	0	0	down
TCONS_00002718	269	395131	12005.8	1814638	33182.3	-1.46668	0	0	down
TCONS_00002730	953	402	3.44775	493	2.54462	0.438209	4.13396e-06	5.64513e-06
TCONS_00002732	1124	373	2.71235	669	2.92771	-0.11023	0.219849	0.234732
TCONS_00002733	537	181	2.75491	124	1.13584	1.27825	6.61635e-15	1.17772e-14
TCONS_00002735	630	422	5.47489	520	4.06005	0.431332	3.33245e-06	4.56731e-06
TCONS_00002738	479	7065	120.554	6429	66.0201	0.868696	2.7624e-276	3.39043e-275
TCONS_00002739	626	6704	87.5312	6758	53.1022	0.721026	9.34561e-191	8.18735e-190
TCONS_00002743	842	2996	29.0826	1343	7.84571	1.89018	0	0	up
TCONS_00002744	432	349	6.60305	396	4.509	0.550327	1.26186e-07	1.82096e-07
TCONS_00002745	475	269	4.62873	195	2.01934	1.19673	1.89039e-19	3.73703e-19
TCONS_00002749	349	115	2.69324	125	1.76179	0.612306	0.000841032	0.00103823
TCONS_00002750	379	1119	24.132	674	8.7476	1.46399	2.12274e-102	1.09858e-101	up
TCONS_00002752	662	202	2.494	108	0.80248	1.63592	4.10822e-23	8.74312e-23
TCONS_00002763	630	1598	20.7319	1842	14.3819	0.527595	1.38656e-27	3.2037e-27
TCONS_00002765	440	244	4.53253	168	1.87813	1.27102	2.12442e-19	4.19457e-19
TCONS_00002766	779	1287	13.5034	401	2.53207	2.41494	5.76515e-228	5.9361e-227
TCONS_00002780	324	429	10.8222	1284	19.4934	-0.848995	1.06397e-30	2.58443e-30
TCONS_00002785	5179	6116	9.65217	19620	18.6347	-0.949064	0	0
TCONS_00002789	233	98	3.43774	27	0.570002	2.59242	2.05325e-20	4.13997e-20
TCONS_00002790	207	42	1.65837	10	0.237628	2.80299	2.62734e-10	4.14306e-10
TCONS_00002792	333	139	3.41172	102	1.50669	1.17912	1.47815e-10	2.34676e-10
TCONS_00002793	333	113	2.77356	97	1.43283	0.952867	1.20106e-06	1.67232e-06
TCONS_00002798	899	1802	16.3832	2061	11.2768	0.538855	4.91222e-32	1.22072e-31
TCONS_00002799	685	810	9.66491	697	5.00508	0.949364	2.06733e-38	5.65629e-38
TCONS_00002800	721	149	1.6891	118	0.805036	1.06913	8.73235e-10	1.35355e-09
TCONS_00002808	426	396	7.59782	196	2.26316	1.74725	8.57079e-48	2.64806e-47
TCONS_00002809	2235	882	3.22548	1466	3.22645	-0.000433872	0.994187	0.994737
TCONS_00002810	2198	2180	8.10647	2227	4.9838	0.701827	1.72124e-60	6.15565e-60
TCONS_00002817	593	229	3.15634	239	1.98249	0.670938	3.21043e-07	4.57386e-07
TCONS_00002818	371	111	2.44541	179	2.37327	0.0432008	0.798391	0.809866
TCONS_00002819	485	67	1.12911	237	2.40367	-1.09005	1.10249e-09	1.70412e-09
TCONS_00002829	1003	4795	39.0743	3346	16.4094	1.25169	0	0	up
TCONS_00002830	327	49	1.22476	0.5	0.00752126	7.34731	3.93369e-16	7.21174e-16
TCONS_00002840	770	2429	25.7834	2202	14.0668	0.874149	2.53837e-97	1.26228e-96
TCONS_00002842	267	507	15.5203	1536	28.2975	-0.86652	1.27801e-37	3.45716e-37
TCONS_00002843	470	176	3.06068	148	1.54893	0.982579	5.08316e-10	7.93242e-10
TCONS_00002845	718	457	5.2023	511	3.50078	0.571472	3.943e-10	6.17211e-10
TCONS_00002847	263	167	5.18996	305	5.70443	-0.13636	0.307641	0.324843
TCONS_00002853	497	2929	48.1688	1378	13.6383	1.82043	0	0	up
TCONS_00002854	489	2627	43.9091	1412	14.2035	1.62828	2.23288e-277	2.75507e-276	up
TCONS_00002861	538	84	1.27615	0.5	0.00457147	8.12492	6.99446e-25	1.53614e-24
TCONS_00002862	430	223	4.23877	588	6.72632	-0.666172	2.73491e-10	4.30862e-10
TCONS_00002863	801	1018	10.3877	695	4.26796	1.28325	1.08659e-76	4.54602e-76
TCONS_00002864	539	484	7.33939	352	3.21235	1.19203	1.70396e-33	4.32902e-33
TCONS_00002873	851	277	2.66044	276	1.59532	0.737818	9.97049e-10	1.54327e-09
TCONS_00002879	450	14	0.254284	96	1.04937	-2.04501	6.98703e-10	1.08545e-09
TCONS_00002880	248	54	1.77969	10	0.198343	3.16556	2.97286e-14	5.21024e-14
TCONS_00002881	443	56	1.03321	197	2.18741	-1.0821	3.33494e-08	4.91213e-08
TCONS_00002893	1665	309	1.51687	578	1.70758	-0.170862	0.0802468	0.0882896
TCONS_00002898	237	55340	1908.51	134205	2785.41	-0.545443	0	0
TCONS_00002910	540	5631	85.2305	4009	36.5183	1.22275	0	0	up
TCONS_00002913	1150	50894	361.72	30738	131.476	1.46007	0	0	up
TCONS_00002924	302	46	1.24496	4	0.0651511	4.25616	5.87806e-15	1.04751e-14
TCONS_00002926	247	6	0.198544	110	2.19061	-3.4638	2.26448e-18	4.37526e-18
TCONS_00002927	513	570	9.08157	302	2.89573	1.64901	8.26299e-63	3.03206e-62
TCONS_00002928	2167	762	2.87408	474	1.07594	1.4175	4.24536e-67	1.6289e-66
TCONS_00002929	753	527	5.7203	699	4.56615	0.325111	6.64131e-05	8.61905e-05
TCONS_00002933	459	1824	32.48	584	6.25848	2.37567	0	0	up
TCONS_00002934	267	65	1.98978	96	1.7686	0.170006	0.451761	0.470231
TCONS_00002937	256	5	0.159637	62	1.1913	-2.89967	1.36692e-09	2.10395e-09
TCONS_00002954	773	1434	15.1626	722	4.59437	1.72257	7.26711e-165	5.5938e-164
TCONS_00002956	307	551	14.6695	928	14.8689	-0.0194718	0.795397	0.807055
TCONS_00002957	594	39	0.536638	231	1.91291	-1.83375	5.73696e-19	1.12367e-18
TCONS_00002960	252	49	1.58927	103	2.0105	-0.33919	0.154516	0.16671
TCONS_00002961	324	110	2.77492	181	2.74791	0.0141145	0.933457	0.937664
TCONS_00002962	881	259	2.40285	203	1.13341	1.08407	2.95598e-16	5.43905e-16
TCONS_00002966	269	4273	129.833	11787	215.536	-0.731275	1.04139e-206	9.83564e-206
TCONS_00002975	389	59	1.23967	40	0.5058	1.29332	7.14933e-06	9.67688e-06
TCONS_00002976	683	352	4.21236	308	2.21819	0.925246	6.21034e-17	1.1589e-16
TCONS_00002981	830	1976	19.4586	3046	18.0518	0.108268	0.00757043	0.00884163
TCONS_00002984	244	2	0.0669952	34	0.685421	-3.35486	1.60457e-06	2.22105e-06
TCONS_00002991	1138	262	1.88175	146	0.631072	1.5762	4.89319e-28	1.13729e-27
TCONS_00002992	783	115	1.20044	155	0.97373	0.301966	0.0822799	0.0904715
TCONS_00002995	1487	2474	13.5985	1796	5.94106	1.19466	2.77672e-164	2.13181e-163
TCONS_00002999	501	291	4.74743	525	5.15454	-0.118698	0.242537	0.258118
TCONS_00003000	708	1007	11.6252	1451	10.081	0.205617	0.00037062	0.000464588
TCONS_00003002	570	6609	94.7685	6820	58.8543	0.687261	4.67031e-173	3.7502e-172
TCONS_00003008	217	27	1.01697	102	2.31211	-1.18494	1.91255e-05	2.53985e-05
TCONS_00003015	1046	699	5.46196	1244	5.85002	-0.0990215	0.132098	0.14335
TCONS_00003025	535	286	4.36934	153	1.40671	1.63508	5.11897e-32	1.27171e-31
TCONS_00003032	349	272	6.37011	105	1.4799	2.10582	2.54343e-42	7.32868e-42
TCONS_00003034	632	241	3.11676	52	0.40472	2.94505	2.62389e-54	8.79687e-54
TCONS_00003036	320	23	0.587464	238	3.65844	-2.63866	1.26774e-29	3.02653e-29
TCONS_00003038	632	47	0.607833	236	1.83681	-1.59545	3.51982e-16	6.46263e-16
TCONS_00003043	882	39394	365.06	28486	158.866	1.20032	0	0	up
TCONS_00003045	242	56	1.89137	0.5	0.010163	7.53996	5.73965e-18	1.0986e-17
TCONS_00003051	313	10	0.261131	48	0.754337	-1.53043	0.000360441	0.000452038
TCONS_00003056	780	257	2.69303	42	0.264864	3.34591	1.07483e-64	4.02853e-64
TCONS_00003057	585	64	0.894185	0.5	0.00420419	7.7326	5.23725e-20	1.04697e-19
TCONS_00003062	469	189	3.29376	156	1.63614	1.00944	4.47621e-11	7.20966e-11
TCONS_00003063	681	168	2.01635	509	3.67654	-0.866604	1.58146e-13	2.71922e-13
TCONS_00003064	705	478	5.54169	475	3.31416	0.741684	7.45701e-16	1.35657e-15
TCONS_00003070	412	232	4.6025	176	2.10128	1.13115	1.16898e-15	2.11753e-15
TCONS_00003071	446	10	0.18326	264	2.91164	-3.98987	4.9703e-46	1.50212e-45
TCONS_00003072	506	94	1.51838	150	1.45817	0.0583708	0.751422	0.764893
TCONS_00003073	445	358	6.57546	223	2.46498	1.41552	2.16617e-32	5.41617e-32
TCONS_00003076	329	89	2.21104	48	0.717652	1.62337	6.31887e-11	1.01319e-10
TCONS_00003078	1555	5790	30.4335	2711	8.57566	1.82734	0	0	up
TCONS_00003083	487	8	0.134265	162	1.63627	-3.60725	4.34347e-27	9.95165e-27
TCONS_00003085	1053	138	1.07116	0.5	0.00233566	8.84113	6.73375e-37	1.79978e-36
TCONS_00003086	1024	224	1.78793	2	0.00960724	7.53996	7.22729e-67	2.76587e-66
TCONS_00003093	968	29012	244.966	51427	261.327	-0.0932756	6.81239e-20	1.35876e-19
TCONS_00003094	680	7885	94.7755	14280	103.297	-0.124213	1.86171e-10	2.94622e-10
TCONS_00003095	796	3186	32.7142	8754	54.0956	-0.725595	5.44349e-152	3.90465e-151
TCONS_00003096	795	2468	25.3736	6059	37.4889	-0.563137	4.11543e-68	1.5922e-67
TCONS_00003098	245	0.5	0.0166804	88	1.76679	-6.72683	6.24416e-18	1.19316e-17
TCONS_00003099	1010	696	5.63237	763	3.71596	0.600005	7.24535e-16	1.32002e-15
TCONS_00003107	315	239	6.20141	561	8.76034	-0.498389	2.03949e-06	2.81372e-06
TCONS_00003119	306	0.5	0.0133552	75	1.20561	-6.49622	1.18703e-15	2.14956e-15
TCONS_00003125	284	835	24.031	765	13.2499	0.858917	1.15359e-33	2.93765e-33
TCONS_00003126	790	274	2.83483	379	2.35983	0.264579	0.0180149	0.0206166
TCONS_00003127	913	174	1.55769	346	1.86412	-0.259084	0.0432717	0.0484407
TCONS_00003128	558	2444	35.7989	1711	15.0829	1.24701	1.57695e-173	1.26972e-172	up
TCONS_00003132	353	343	7.94187	195	2.71724	1.54734	2.87595e-35	7.51002e-35
TCONS_00003140	297	271	7.45789	415	6.87322	0.117782	0.28275	0.29962
TCONS_00003142	241	41	1.3905	87	1.7757	-0.352791	0.174534	0.187723
TCONS_00003157	410	27	0.538249	127	1.52366	-1.5012	1.05954e-08	1.58619e-08
TCONS_00003158	325	43	1.0814	74	1.12	-0.0505879	0.849924	0.858899
TCONS_00003159	291	27	0.758358	15	0.253552	1.5806	0.000413697	0.000517253
TCONS_00003160	405	140	2.82538	229	2.78131	0.0226799	0.879868	0.887231
TCONS_00003162	2712	1697	5.11441	1889	3.42618	0.577965	4.01323e-34	1.03012e-33
TCONS_00003164	703	150	1.74397	287	2.00814	-0.203488	0.144369	0.156125
TCONS_00003166	455	125	2.24544	180	1.94594	0.206532	0.207776	0.222148
TCONS_00003171	337	1079	26.1695	1111	16.2163	0.690437	5.41589e-30	1.30021e-29
TCONS_00003179	674	494	5.9906	221	1.61288	1.89307	7.87726e-66	2.98338e-65
TCONS_00003182	294	446	12.3991	479	8.01413	0.629619	1.57178e-11	2.56744e-11
TCONS_00003184	232	403	14.1978	296	6.27584	1.17778	1.14486e-27	2.64883e-27
TCONS_00003193	681	336	4.0327	168	1.21347	1.7326	2.31937e-40	6.52533e-40
TCONS_00003194	391	134	2.80112	91	1.14481	1.2909	1.42253e-11	2.32587e-11
TCONS_00003200	356	1442	33.1069	1480	20.4494	0.695075	5.85039e-40	1.63689e-39
TCONS_00003201	397	124	2.5529	0.5	0.00619509	8.6868	6.53894e-34	1.67137e-33
TCONS_00003205	1132	2644	19.0905	2622	11.3934	0.744655	9.79307e-81	4.24171e-80
TCONS_00003207	257	45	1.43114	0.5	0.00956985	7.22445	4.65662e-15	8.32234e-15
TCONS_00003208	493	221	3.66394	227	2.26489	0.693955	2.31406e-07	3.31132e-07
TCONS_00003210	486	96	1.6145	113	1.1437	0.497384	0.0114737	0.0132745
TCONS_00003211	468	139	2.42757	77	0.809307	1.58476	9.95667e-16	1.8064e-15
TCONS_00003212	742	198	2.18104	103	0.682813	1.67546	2.03877e-23	4.36216e-23
TCONS_00003213	742	193	2.12597	133	0.881691	1.26978	1.20297e-15	2.17777e-15
TCONS_00003214	430	88	1.6727	67	0.766434	1.12594	8.94611e-07	1.25244e-06
TCONS_00003215	492	94	1.56159	93	0.929793	0.748031	0.000315634	0.000397515
TCONS_00003216	478	115	1.96641	97	0.998188	0.978178	5.54721e-07	7.82153e-07
TCONS_00003221	558	139	2.03603	427	3.76411	-0.886551	5.52904e-12	9.137e-12
TCONS_00003226	454	188	3.38458	163	1.76604	0.938461	6.26709e-10	9.74771e-10
TCONS_00003229	626	78	1.01841	538	4.22743	-2.05346	1.63974e-48	5.11476e-48
TCONS_00003233	311	197	5.17737	408	6.4531	-0.317773	0.00770764	0.00899898
TCONS_00003236	820	4593	45.7811	3005	18.026	1.34467	0	0	up
TCONS_00003237	594	4510	62.0574	1471	12.1813	2.34893	0	0	up
TCONS_00003239	810	69	0.696253	157	0.953417	-0.453496	0.0212186	0.0242029
TCONS_00003245	260	41	1.28888	11	0.208108	2.63072	1.56553e-09	2.40538e-09
TCONS_00003247	281	78	2.26878	78	1.36539	0.732601	0.00127217	0.00155086
TCONS_00003249	278	31	0.911423	48	0.849307	0.101834	0.752778	0.766021
TCONS_00003259	217	2	0.075331	0.5	0.0113339	2.7326	1	1
TCONS_00003260	235	80	2.78244	246	5.14915	-0.887986	1.62509e-07	2.33663e-07
TCONS_00003261	325	127	3.19392	33	0.499458	2.67689	7.66832e-27	1.74943e-26
TCONS_00003265	462	128	2.26449	246	2.61916	-0.209914	0.163753	0.176414
TCONS_00003269	652	715	8.96317	608	4.58695	0.966473	4.3627e-35	1.13614e-34
TCONS_00003272	282	14	0.405772	258	4.50027	-3.47127	5.90574e-41	1.67339e-40
TCONS_00003275	585	294	4.10766	332	2.79158	0.557234	9.33961e-07	1.30685e-06
TCONS_00003277	435	106	1.99168	241	2.72519	-0.452368	0.00439779	0.00522783
TCONS_00003279	312	91	2.38391	0.5	0.00788286	8.2404	1.5954e-26	3.62041e-26
TCONS_00003282	538	100	1.51922	275	2.51431	-0.726831	3.14292e-06	4.30972e-06
TCONS_00003283	221	50	1.84919	0.5	0.0111287	7.37646	2.13472e-16	3.94208e-16
TCONS_00003286	237	436	15.0363	2387	49.5419	-1.7202	7.74086e-165	5.95706e-164	down
TCONS_00003288	673	746	9.05997	460	3.3621	1.43014	1.37423e-66	5.24557e-66
TCONS_00003296	326	190	4.76364	128	1.93135	1.30246	5.49171e-16	1.00356e-15
TCONS_00003298	332	273	6.72091	423	6.26716	0.100844	0.354556	0.372519
TCONS_00003303	585	1697	23.7099	1232	10.3591	1.19458	2.64226e-113	1.48508e-112	up
TCONS_00003305	325	199	5.00464	330	4.99458	0.00290308	0.981535	0.983046
TCONS_00003308	887	31	0.285655	132	0.732013	-1.3576	6.39366e-08	9.32956e-08
TCONS_00003309	887	59	0.543665	134	0.743104	-0.450845	0.0342466	0.0385832
TCONS_00003310	887	36	0.331728	156	0.865106	-1.38288	2.49503e-09	3.80987e-09
TCONS_00003318	330	267	6.61303	349	5.20211	0.346213	0.00259182	0.00311652
TCONS_00003319	217	31	1.16763	29	0.657365	0.828816	0.023813	0.0270282
TCONS_00003321	294	71	1.97385	0.5	0.00836548	7.88235	9.53408e-22	1.97643e-21
TCONS_00003332	435	378	7.10241	206	2.32941	1.60834	7.9202e-41	2.24087e-40
TCONS_00003337	547	540	8.06881	427	3.8398	1.07132	1.41215e-31	3.48269e-31
TCONS_00003344	895	186	1.69861	215	1.18164	0.523567	0.000226742	0.000286906
TCONS_00003346	610	250	3.34976	325	2.62073	0.354089	0.00290917	0.00348704
TCONS_00003348	357	151176	3461.13	118549	1633.42	1.08335	0	0	up
TCONS_00003349	406	148	2.97947	267	3.23485	-0.118642	0.404821	0.423199
TCONS_00003356	269	432	13.1261	246	4.49833	1.54497	7.09175e-44	2.08667e-43
TCONS_00003357	388	12	0.252786	126	1.59738	-2.65972	1.46158e-16	2.70725e-16
TCONS_00003368	913	45	0.402851	530	2.85544	-2.82539	1.83595e-68	7.13015e-68
TCONS_00003369	361	904	20.4675	30	0.408773	5.64589	4.34325e-285	5.51156e-284	up
TCONS_00003373	249	1	0.0328249	58	1.14577	-5.12538	1.86809e-12	3.12664e-12
TCONS_00003374	204	0.5	0.0200329	40	0.964491	-5.58933	3.946e-09	5.99244e-09
TCONS_00003380	449	19	0.345868	236	2.58544	-2.90211	2.83792e-32	7.08054e-32
TCONS_00003382	531	7235	111.365	4076	37.7579	1.56044	0	0	up
TCONS_00003383	216	141	5.33542	87	1.98123	1.42921	6.85641e-14	1.19062e-13
TCONS_00003388	353	48	1.1114	10	0.139346	2.99564	2.89175e-12	4.81557e-12
TCONS_00003396	870	1397	13.1244	1941	10.9742	0.258133	1.82252e-07	2.61483e-07
TCONS_00003397	498	253	4.15235	94	0.928468	2.16101	9.74397e-41	2.75351e-40
TCONS_00003398	1043	801	6.27699	1429	6.73932	-0.102531	0.094887	0.103947
TCONS_00003399	350	398	9.29433	387	5.4389	0.773036	2.40918e-14	4.22779e-14
TCONS_00003405	307	40	1.06494	0.5	0.00801125	7.05453	1.08985e-13	1.88314e-13
TCONS_00003406	648	1653	20.8498	3156	23.9569	-0.20041	1.84307e-06	2.54576e-06
TCONS_00003426	276	50	1.48069	198	3.52878	-1.2529	4.85017e-10	7.57245e-10
TCONS_00003429	559	242	3.5384	282	2.48145	0.511913	3.78081e-05	4.95693e-05
TCONS_00003449	351	65	1.51359	256	3.58758	-1.24503	1.89311e-12	3.16819e-12
TCONS_00003456	254	86	2.76737	102	1.97531	0.48644	0.0190555	0.021786
TCONS_00003457	306	62	1.65605	0.5	0.00803743	7.6868	1.6736e-19	3.31278e-19
TCONS_00003458	298	636	17.4439	489	8.07163	1.11179	4.55712e-39	1.25849e-38
TCONS_00003459	292	1369	38.3199	1172	19.743	0.956751	1.68597e-64	6.30314e-64
TCONS_00003469	1086	2756	20.7421	5431	24.5991	-0.246041	2.50799e-14	4.39977e-14
TCONS_00003470	266	2906	89.293	2600	48.0795	0.893124	2.8145e-120	1.66561e-119
TCONS_00003472	1174	319	2.22088	297	1.24439	0.835694	2.84284e-13	4.86011e-13
TCONS_00003474	603	519	7.03482	884	7.21113	-0.0357112	0.643468	0.659833
TCONS_00003483	828	854	8.43006	526	3.12481	1.43177	4.36649e-76	1.81865e-75
TCONS_00003495	208	44	1.72899	1	0.0236486	6.19203	1.98881e-15	3.58275e-15
TCONS_00003503	233	179	6.27914	7	0.147778	5.40906	8.31161e-58	2.88834e-57
TCONS_00003507	874	50438	471.682	16132	90.7915	2.37719	0	0	up
TCONS_00003508	475	523	8.99935	301	3.11703	1.52965	5.27184e-52	1.71943e-51
TCONS_00003509	815	188	1.8854	234	1.4123	0.416825	0.00264444	0.00317827
TCONS_00003511	1448	1272	7.17996	2223	7.55161	-0.0728086	0.137045	0.148521
TCONS_00003512	2630	2750	8.54634	2972	5.55855	0.620598	2.41815e-61	8.72567e-61
TCONS_00003513	2760	2650	7.84766	2130	3.79611	1.04774	1.08679e-142	7.40851e-142
TCONS_00003514	2588	2624	8.2871	2397	4.55588	0.863138	8.7532e-103	4.54376e-102
TCONS_00003515	2792	4003	11.7185	4120	7.25856	0.691038	1.30704e-106	6.99229e-106
TCONS_00003521	295	240	6.64955	63	1.05048	2.66221	6.28979e-49	1.97083e-48
TCONS_00003522	321	82	2.08791	37	0.566977	1.8807	3.62221e-12	6.02119e-12
TCONS_00003524	356	523	12.0076	243	3.35757	1.83846	5.90763e-67	2.26377e-66
TCONS_00003525	681	277	3.32457	475	3.43095	-0.0454409	0.666469	0.682366
TCONS_00003526	733	337	3.75776	441	2.9594	0.344571	0.000753764	0.000932306
TCONS_00003532	260	49	1.54037	10	0.189189	3.02538	1.35402e-12	2.27878e-12
TCONS_00003534	226	10	0.361655	64	1.39296	-1.94547	1.09859e-06	1.53224e-06
TCONS_00003536	249	79	2.59317	0.5	0.00987732	8.03638	1.08772e-23	2.33868e-23
TCONS_00003537	242	5	0.168872	122	2.47978	-3.87621	8.51775e-22	1.76771e-21
TCONS_00003539	606	33	0.445087	117	0.94969	-1.09337	1.76928e-05	2.3552e-05
TCONS_00003544	673	86	1.04445	44	0.321593	1.69943	3.18277e-11	5.14931e-11
TCONS_00003545	243	0.5	0.0168177	56	1.13357	-6.07475	3.42418e-12	5.69565e-12
TCONS_00003548	213	253	9.70832	1206	27.8507	-1.52042	7.61989e-71	3.02057e-70	down
TCONS_00003565	202	97	3.92485	2	0.048702	6.33251	5.59781e-32	1.39003e-31
TCONS_00003566	339	110	2.65214	0.5	0.00725502	8.51396	7.67053e-31	1.86823e-30
TCONS_00003567	405	213	4.29861	228	2.76916	0.63442	2.72933e-06	3.7497e-06
TCONS_00003570	263	87	2.70375	0.5	0.00935153	8.17554	1.3722e-25	3.05961e-25
TCONS_00003575	218	19	0.712361	43	0.970243	-0.445737	0.235315	0.250694
TCONS_00003581	373	152	3.33072	293	3.86391	-0.214229	0.121176	0.131806
TCONS_00003582	479	68	1.16032	76	0.780453	0.572136	0.0156995	0.0180182
TCONS_00003583	522	92	1.44052	17	0.160194	3.1687	3.28168e-23	6.9946e-23
TCONS_00003600	238	46	1.57973	0.5	0.0103338	7.25616	2.50028e-15	4.49493e-15
TCONS_00003601	255	60	1.92316	0.5	0.00964491	7.63949	5.39156e-19	1.05697e-18
TCONS_00003610	1117	3930	28.7569	1623	7.14716	2.00847	0	0	up
TCONS_00003615	275	29	0.861923	74	1.32363	-0.618872	0.0359314	0.0404407
TCONS_00003634	226	19	0.687145	94	2.04592	-1.57406	3.46943e-07	4.93767e-07
TCONS_00003637	248	1926	63.4757	885	17.5534	1.85446	3.7505e-244	4.10185e-243	up
TCONS_00003638	231	4	0.141531	20	0.425879	-1.58933	0.0179268	0.0205212
TCONS_00003642	812	18932	190.565	8850	53.6112	1.82968	0	0	up
TCONS_00003644	314	328	8.53783	18	0.281975	4.92023	2.46394e-102	1.27455e-101
TCONS_00003645	490	657	10.959	606	6.08338	0.849176	2.33149e-26	5.27499e-26
TCONS_00003647	293	298	8.31289	378	6.34589	0.389527	0.000379619	0.000475429
TCONS_00003652	613	959	12.7868	807	6.47562	0.981563	1.23524e-47	3.8085e-47
TCONS_00003656	1003	659	5.37017	588	2.88367	0.897063	7.47646e-29	1.76302e-28
TCONS_00003663	460	92	1.63468	54	0.577437	1.50128	3.45508e-10	5.4133e-10
TCONS_00003666	293	82	2.28744	37	0.621159	1.8807	3.62221e-12	6.02119e-12
TCONS_00003669	1066	1270	9.73755	1376	6.34936	0.616949	5.65389e-29	1.33585e-28
TCONS_00003676	218	48	1.79965	79	1.78254	0.0137824	0.957046	0.959848
TCONS_00003680	294	456	12.6771	403	6.74258	0.910855	5.89343e-21	1.20057e-20
TCONS_00003681	553	1666	24.6237	1213	10.7896	1.19041	1.15234e-110	6.35592e-110	up
TCONS_00003682	572	106	1.51465	363	3.12161	-1.0433	3.41414e-13	5.82456e-13
TCONS_00003684	272	253	7.60247	113	2.04352	1.89542	1.24752e-34	3.22788e-34
TCONS_00003690	349	44	1.03046	10	0.140943	2.8701	5.89758e-11	9.46365e-11
TCONS_00003691	481	86	1.46136	8	0.0818113	4.15887	2.75388e-26	6.21898e-26
TCONS_00003695	1329	282	1.73431	548	2.02826	-0.22588	0.0257247	0.0291588
TCONS_00003701	524	71	1.10747	23	0.215906	2.35879	8.17793e-14	1.41837e-13
TCONS_00003706	342	38	0.908157	101	1.45266	-0.677683	0.00789865	0.00921934
TCONS_00003707	266	55	1.68999	37	0.684209	1.30451	1.28066e-05	1.71428e-05
TCONS_00003712	221	56	2.07109	26	0.578695	1.83952	1.52373e-08	2.27025e-08
TCONS_00003713	1255	893	5.81582	1229	4.817	0.271848	1.17641e-05	1.57641e-05
TCONS_00003714	488	363	6.07981	562	5.6648	0.102	0.280337	0.297121
TCONS_00003716	927	9714	85.6489	28509	151.276	-0.820679	0	0
TCONS_00003721	301	28126	763.739	62423	1020.11	-0.417573	0	0
TCONS_00003724	356	301	6.91066	303	4.1866	0.723046	3.91063e-10	6.12261e-10
TCONS_00003728	549	136	2.02474	414	3.70934	-0.873423	2.07959e-11	3.38031e-11
TCONS_00003729	217	82	3.08857	0.5	0.0113339	8.09015	2.08683e-24	4.54708e-24
TCONS_00003731	210	125	4.86512	234	5.48107	-0.17198	0.262684	0.278975
TCONS_00003732	384	68	1.44737	188	2.40821	-0.734525	0.000100393	0.000129228
TCONS_00003738	262	84	2.62048	0.5	0.00938722	8.12492	6.99446e-25	1.53614e-24
TCONS_00003739	508	940	15.124	1300	12.5877	0.264822	1.16045e-05	1.55528e-05
TCONS_00003740	485	413	6.96004	361	3.66129	0.926744	1.20096e-19	2.38382e-19
TCONS_00003743	220	82	3.04645	1	0.0223587	7.09015	2.27065e-26	5.13805e-26
TCONS_00003749	405	264	5.32785	483	5.86625	-0.138885	0.19121	0.205083
TCONS_00003764	235	16	0.556487	0.5	0.0104658	5.7326	1.57629e-06	2.18548e-06
TCONS_00003765	543	126	1.89659	30	0.271763	2.80299	6.99338e-28	1.62224e-27
TCONS_00003775	475	5529	95.1385	30931	320.309	-1.75136	0	0	down
TCONS_00003781	396	681	14.0558	1563	19.4148	-0.46599	9.05369e-14	1.56867e-13
TCONS_00003782	396	5277	108.917	10198	126.674	-0.217896	1.48079e-20	2.99574e-20
TCONS_00003783	391	605	12.6468	1702	21.4117	-0.759623	1.92187e-33	4.8754e-33
TCONS_00003784	1042	487	3.82001	449	2.11957	0.849807	5.60582e-20	1.11941e-19
TCONS_00003787	1496	896	4.8953	818	2.68962	0.863999	2.40595e-36	6.37946e-36
TCONS_00003788	543	18	0.270942	77	0.697524	-1.36426	3.39114e-05	4.46511e-05
TCONS_00003790	684	860	10.2765	1690	12.1534	-0.242014	2.85423e-05	3.76824e-05
TCONS_00003799	366	45	1.00493	152	2.04282	-1.02347	3.56443e-06	4.87683e-06
TCONS_00003800	317	177	4.5637	167	2.59135	0.816502	9.7298e-08	1.40933e-07
TCONS_00003808	285	107	3.06861	67	1.15637	1.40798	1.1036e-10	1.75795e-10
TCONS_00003809	937	1074	9.36845	1586	8.32592	0.170202	0.00219741	0.00265089
TCONS_00003810	1061	1972	15.1913	1968	9.12385	0.73553	1.95466e-59	6.91443e-59
TCONS_00003817	556	2	0.0294008	75	0.663521	-4.49622	4.64357e-15	8.3029e-15
TCONS_00003819	697	187	2.19287	77	0.543408	2.01271	4.77249e-28	1.10956e-27
TCONS_00003822	520	48	0.754469	24	0.227026	1.7326	4.98558e-07	7.03725e-07
TCONS_00003830	822	444	4.41483	517	3.09376	0.512996	2.24441e-08	3.32513e-08
TCONS_00003831	883	361	3.34156	546	3.04159	0.135699	0.154469	0.166665
TCONS_00003832	501	191	3.11601	216	2.12073	0.555142	8.14333e-05	0.000105168
TCONS_00003836	664	352	4.33289	5	0.0370399	6.8701	8.28394e-109	4.51028e-108
TCONS_00003841	531	112	1.72396	180	1.66743	0.0481025	0.775301	0.787844
TCONS_00003842	336	276	6.71387	178	2.60585	1.36539	4.35119e-24	9.42575e-24
TCONS_00003844	298	237	6.50033	131	2.16234	1.58792	8.90646e-26	1.99332e-25
TCONS_00003847	1237	697	4.60539	791	3.1454	0.550082	8.34474e-14	1.44714e-13
TCONS_00003851	894	71	0.649119	87	0.478685	0.439404	0.0523836	0.058364
TCONS_00003858	390	35	0.733511	96	1.21081	-0.723079	0.00611382	0.00718816
TCONS_00003860	201	0.5	0.0203319	66	1.61516	-6.31179	4.92654e-14	8.58407e-14
TCONS_00003869	445	113	2.07549	315	3.48192	-0.746428	3.29242e-07	4.68862e-07
TCONS_00003870	364	233	5.23188	0.5	0.00675674	9.59679	1.47543e-55	5.00899e-55
TCONS_00003874	446	732	13.4147	715	7.88569	0.766501	9.89943e-25	2.16784e-24
TCONS_00003875	422	32	0.619785	102	1.18893	-0.939825	0.000403638	0.000504986
TCONS_00003878	1070	576	4.39989	2026	9.31374	-1.08189	3.59205e-70	1.41666e-69
TCONS_00003880	329	2	0.0496864	77	1.15123	-4.53419	1.79793e-15	3.24095e-15
TCONS_00003881	1216	422	2.8365	830	3.35748	-0.243268	0.00320602	0.00383523
TCONS_00003891	411	15	0.2983	73	0.873674	-1.55033	8.93988e-06	1.20316e-05
TCONS_00003892	250	365	11.9332	160	3.1481	1.92243	4.25383e-50	1.35374e-49
TCONS_00003896	596	1010	13.8509	1667	13.7581	0.00970186	0.861832	0.870284
TCONS_00003898	414	417	8.23264	768	9.12493	-0.148458	0.0786123	0.0865294
TCONS_00003905	754	1549	16.7913	1170	7.63278	1.13743	6.08813e-96	2.99229e-95
TCONS_00003907	1177	607	4.21517	758	3.16783	0.412099	9.03841e-08	1.3107e-07
TCONS_00003911	355	155	3.56867	0.5	0.00692804	9.00873	1.98658e-40	5.59317e-40
TCONS_00003919	215	41	1.55865	157	3.59194	-1.20447	7.75161e-08	1.12827e-07
TCONS_00003923	275	378	11.2347	387	6.92224	0.698653	1.01373e-11	1.66509e-11
TCONS_00003925	497	165	2.71351	96	0.950131	1.51396	2.71025e-17	5.10321e-17
TCONS_00003935	385	9821	208.496	4475	57.1743	1.86658	0	0	up
TCONS_00003936	523	445	6.95443	680	6.39552	0.120871	0.158005	0.170396
TCONS_00003937	366	4	0.0893269	160	2.15034	-4.58933	1.3889e-30	3.36817e-30
TCONS_00003938	377	84	1.82113	0.5	0.00652375	8.12492	6.99446e-25	1.53614e-24
TCONS_00003939	501	570	9.29909	376	3.69163	1.33283	2.84991e-46	8.63385e-46
TCONS_00003940	264	25	0.773997	0.5	0.00931611	6.37646	2.35891e-09	3.60591e-09
TCONS_00003945	643	191	2.42787	616	4.71236	-0.956757	1.09924e-18	2.13885e-18
TCONS_00003946	643	152	1.93213	703	5.3779	-1.47685	2.39033e-40	6.7238e-40
TCONS_00003947	643	192	2.44058	719	5.5003	-1.17228	2.23281e-29	5.30866e-29
TCONS_00003952	674	243	2.94679	27	0.197048	3.90253	1.66664e-68	6.47492e-68
TCONS_00003953	746	651	7.13256	382	2.5188	1.50169	1.30217e-62	4.76858e-62
TCONS_00003956	257	91	2.89409	154	2.94752	-0.0263912	0.88629	0.893236
TCONS_00003962	620	336	4.42946	224	1.77715	1.31756	1.63537e-27	3.7751e-27
TCONS_00003968	206	126	4.99927	124	2.96089	0.755684	2.58209e-05	3.41525e-05
TCONS_00003977	832	75	0.736786	15	0.0886822	3.05453	1.25322e-18	2.437e-18
TCONS_00003978	832	99	0.972557	27	0.159628	2.60707	1.00503e-20	2.03964e-20
TCONS_00003981	496	194	3.19686	309	3.0644	0.0610505	0.634263	0.6506
TCONS_00003983	426	1441	27.6476	1055	12.1818	1.18243	5.55995e-95	2.71098e-94	up
TCONS_00003987	898	4198	38.2093	2625	14.3788	1.40999	0	0	up
TCONS_00003988	639	626	8.00713	308	2.37093	1.75583	5.40608e-75	2.22853e-74
TCONS_00003992	2437	1240	4.15881	2705	5.45984	-0.392688	5.80204e-17	1.08345e-16
TCONS_00003993	627	42	0.547501	220	1.72593	-1.65644	6.07557e-16	1.10963e-15
TCONS_00003998	451	74	1.34109	235	2.56307	-0.934463	9.08777e-08	1.3178e-07
TCONS_00004000	608	1295	17.4088	1181	9.55465	0.865544	6.65655e-52	2.16801e-51
TCONS_00004001	650	1164	14.6367	1156	8.74808	0.74255	2.25558e-36	5.9827e-36
TCONS_00004004	921	652	5.78617	1223	6.53184	-0.17488	0.00925394	0.0107646
TCONS_00004008	274	77	2.29691	7	0.125665	4.19203	8.37907e-24	1.80514e-23
TCONS_00004009	343	20	0.476584	132	1.89299	-1.98987	1.21808e-12	2.05233e-12
TCONS_00004011	653	179	2.24049	572	4.30875	-0.943455	4.29142e-17	8.03764e-17
TCONS_00004012	227	122	4.39276	78	1.6902	1.37794	1.22155e-11	2.00119e-11
TCONS_00004013	662	22	0.271624	156	1.15914	-2.09337	1.47081e-15	2.65726e-15
TCONS_00004014	349	209	4.89468	165	2.32556	1.07364	3.18812e-13	5.44353e-13
TCONS_00004018	1203	1799	12.2227	1915	7.83018	0.642451	3.17676e-43	9.25603e-43
TCONS_00004020	390	283	5.93096	106	1.33693	2.14934	4.57521e-45	1.36698e-44
TCONS_00004021	440	409	7.59756	298	3.33144	1.18939	1.80589e-28	4.23269e-28
TCONS_00004023	300	182	4.95853	50	0.819818	2.59654	1.44933e-36	3.85457e-36
TCONS_00004031	477	329	5.63742	217	2.23774	1.33299	1.96813e-27	4.53521e-27
TCONS_00004033	661	1825	22.5665	413	3.07339	2.87628	0	0	up
TCONS_00004035	939	932	8.11248	1157	6.06089	0.420614	1.4778e-11	2.41515e-11
TCONS_00004036	249	109	3.57792	91	1.79767	0.99299	8.01007e-07	1.12285e-06
TCONS_00004039	895	206	1.88125	369	2.02802	-0.108376	0.37016	0.388388
TCONS_00004043	268	1290	39.3422	3329	61.1009	-0.635117	5.28518e-47	1.6159e-46
TCONS_00004066	516	338	5.3539	585	5.57667	-0.0588127	0.536822	0.554618
TCONS_00004067	512	286	4.56562	573	5.50495	-0.269919	0.006839	0.00801905
TCONS_00004069	520	10281	161.598	7619	72.0714	1.16491	0	0	up
TCONS_00004070	358	1214	27.7165	1278	17.5597	0.658481	5.60827e-31	1.36922e-30
TCONS_00004071	251	509	16.5748	413	8.09366	1.03412	2.81654e-28	6.57306e-28
TCONS_00004075	540	261	3.95048	560	5.10109	-0.368776	0.000329505	0.000414727
TCONS_00004087	796	207	2.1255	167	1.03198	1.04238	1.45827e-12	2.44664e-12
TCONS_00004094	356	135	3.09947	222	3.06741	0.0150004	0.921702	0.926772
TCONS_00004095	220	778	28.9041	923	20.637	0.48604	1.83882e-12	3.07813e-12
TCONS_00004096	514	1995	31.7236	1189	11.3786	1.47924	8.77156e-184	7.42457e-183	up
TCONS_00004108	605	91	1.22939	181	1.47161	-0.259451	0.143259	0.154955
TCONS_00004111	849	185	1.78101	145	0.840096	1.08407	4.87302e-12	8.07998e-12
TCONS_00004112	607	75	1.00989	74	0.599669	0.751966	0.00122812	0.00149812
TCONS_00004113	423	105	2.02886	1	0.0116286	7.44685	1.66463e-32	4.16791e-32
TCONS_00004114	492	103	1.7111	142	1.41968	0.269354	0.140168	0.151784
TCONS_00004123	782	165	1.72457	342	2.15123	-0.31893	0.0143658	0.0165289
TCONS_00004124	504	515	8.3518	499	4.87011	0.778133	2.66088e-18	5.13293e-18
TCONS_00004133	643	777	9.87673	295	2.25673	2.1298	3.7883e-119	2.22812e-118
TCONS_00004148	735	147	1.63468	32	0.214156	2.93227	1.14115e-33	2.90687e-33
TCONS_00004149	438	53	0.98902	14	0.157225	2.65317	5.34635e-12	8.84048e-12
TCONS_00004166	269	58	1.7623	0.5	0.00914295	7.59058	1.75152e-18	3.39495e-18
TCONS_00004171	1253	1386	9.04098	1423	5.58627	0.694592	1.98017e-38	5.42055e-38
TCONS_00004178	535	196	2.99437	84	0.772314	1.95499	2.78585e-28	6.50285e-28
TCONS_00004179	535	220	3.36103	96	0.882645	1.929	5.15206e-31	1.25841e-30
TCONS_00004182	2219	757	2.78831	1666	3.69306	-0.405423	1.32308e-11	2.165e-11
TCONS_00004183	2029	1040	4.18943	2054	4.97951	-0.249252	2.0796e-06	2.86784e-06
TCONS_00004186	517	1	0.0158093	74	0.70406	-5.47685	1.24703e-15	2.2564e-15
TCONS_00004187	276	9	0.266524	49	0.873284	-1.71218	9.32667e-05	0.000120192
TCONS_00004189	440	578	10.7369	774	8.6528	0.311337	6.07433e-05	7.89614e-05
TCONS_00004191	352	15	0.348299	136	1.90049	-2.44797	2.54524e-16	4.68991e-16
TCONS_00004192	273	323	9.67037	78	1.4054	2.78259	2.96134e-68	1.14788e-67
TCONS_00004193	574	586	8.34428	381	3.26499	1.35371	1.26282e-48	3.94361e-48
TCONS_00004197	1255	2790	18.1704	7069	27.7066	-0.60864	9.86576e-91	4.65086e-90
TCONS_00004199	921	1519	13.4804	1800	9.6135	0.487726	5.24235e-23	1.11367e-22
TCONS_00004206	577	2	0.0283307	119	1.01447	-5.16222	5.66359e-24	1.22435e-23
TCONS_00004209	1570	2010	10.464	1867	5.84942	0.839074	1.5286e-75	6.33421e-75
TCONS_00004211	406	895	18.0177	731	8.85645	1.02462	1.01403e-47	3.1309e-47
TCONS_00004218	211	826	31.9964	1085	25.2939	0.339119	2.03323e-07	2.91253e-07
TCONS_00004220	301	82	2.22664	196	3.20301	-0.524557	0.00326788	0.00390787
TCONS_00004221	326	46	1.1533	30	0.45266	1.34927	4.2129e-05	5.51321e-05
TCONS_00004224	525	249	3.87653	15	0.14054	4.78571	1.77421e-77	7.48056e-77
TCONS_00004226	459	2506	44.6243	311	3.33285	3.743	0	0	up
TCONS_00004248	460	1147	20.3802	1349	14.4252	0.498576	2.00262e-18	3.87415e-18
TCONS_00004252	409	228	4.55633	86	1.03429	2.13923	1.9398e-36	5.15017e-36
TCONS_00004253	1040	461	3.62302	634	2.99864	0.272885	0.00157864	0.00191772
TCONS_00004254	289	80	2.26254	23	0.39147	2.53097	1.51669e-16	2.80853e-16
TCONS_00004257	504	50	0.810854	54	0.527026	0.621569	0.0256584	0.0290878
TCONS_00004258	508	58	0.933184	25	0.242072	1.94673	2.19742e-09	3.36237e-09
TCONS_00004259	345	154	3.64842	25	0.356442	3.35553	1.42857e-39	3.96971e-39
TCONS_00004260	408	270	5.40887	246	2.96581	0.866902	4.18593e-12	6.94885e-12
TCONS_00004265	400	30	0.613006	168	2.06594	-1.75283	1.90935e-13	3.27887e-13
TCONS_00004267	376	1805	39.2367	252	3.29671	3.5731	0	0	up
TCONS_00004271	506	168	2.7137	139	1.35124	1.00598	5.90085e-10	9.19213e-10
TCONS_00004274	345	83	1.96636	86	1.22616	0.681375	0.00181461	0.00219863
TCONS_00004287	216	110	4.16238	2	0.0455454	6.51396	8.09385e-36	2.13049e-35
TCONS_00004294	359	306	6.96675	187	2.56222	1.44309	1.05686e-28	2.48677e-28
TCONS_00004299	340	736	17.693	91	1.31653	3.74837	3.96095e-198	3.59993e-197
TCONS_00004304	356	329	7.55352	162	2.23838	1.75469	3.12788e-40	8.78177e-40
TCONS_00004306	637	318	4.08029	133	1.02702	1.9902	7.54939e-46	2.27819e-45
TCONS_00004310	495	505	8.33853	565	5.61451	0.570633	5.10197e-11	8.20253e-11
TCONS_00004313	591	2724	37.6724	3880	32.2933	0.222271	2.76354e-10	4.35329e-10
TCONS_00004314	567	464	6.68864	536	4.64997	0.524492	5.44202e-09	8.21314e-09
TCONS_00004317	515	321	5.09449	182	1.73833	1.55124	3.13278e-33	7.92314e-33
TCONS_00004322	261	29	0.908157	169	3.18504	-1.8103	4.5849e-14	7.99459e-14
TCONS_00004340	212	0.5	0.0192769	2	0.0464048	-1.2674	1	1
TCONS_00004342	1224	268	1.7896	273	1.09711	0.705933	7.38428e-09	1.11119e-08
TCONS_00004346	428	188	3.59019	50	0.574638	2.64333	2.01114e-38	5.50441e-38
TCONS_00004347	557	289	4.24078	147	1.29817	1.70785	2.72533e-34	7.01036e-34
TCONS_00004353	378	65	1.40548	154	2.004	-0.511818	0.0107868	0.012511
TCONS_00004355	611	126	1.68551	8	0.0644046	4.70988	7.06281e-40	1.97349e-39
TCONS_00004363	310	41	1.081	0.5	0.00793372	7.09015	5.76622e-14	1.0027e-13
TCONS_00004365	451	918	16.6368	480	5.2352	1.66806	1.25976e-101	6.49071e-101
TCONS_00004366	391	405	8.46606	378	4.75536	0.832136	2.45975e-16	4.53419e-16
TCONS_00004367	260	14	0.440107	138	2.6108	-2.56857	2.23952e-17	4.22443e-17
TCONS_00004368	432	8	0.151359	183	2.0837	-3.7831	2.19364e-31	5.39287e-31
TCONS_00004371	458	382	6.81712	165	1.77209	1.94371	4.29601e-53	1.42009e-52
TCONS_00004373	360	304	6.90199	80	1.09309	2.6586	2.08559e-61	7.53316e-61
TCONS_00004377	910	1777	15.9606	4881	26.3837	-0.725132	1.61619e-85	7.28739e-85
TCONS_00004379	606	21	0.283237	212	1.72081	-2.603	3.35655e-26	7.56632e-26
TCONS_00004380	545	118	1.76966	66	0.595684	1.57085	1.99728e-13	3.42931e-13
TCONS_00004382	1664	166	0.815376	97	0.286739	1.50773	2.71503e-17	5.11192e-17
TCONS_00004383	216	47	1.77847	20	0.455454	1.96526	5.98542e-08	8.74758e-08
TCONS_00004386	335	55	1.3419	0.5	0.00734165	7.51396	1.0425e-17	1.98263e-17
TCONS_00004388	203	0.5	0.0201315	30	0.726932	-5.17429	3.95349e-07	5.60049e-07
TCONS_00004390	448	293	5.34556	348	3.82094	0.484414	1.62616e-05	2.16686e-05
TCONS_00004395	411	248	4.93189	814	9.74207	-0.982088	3.50115e-25	7.73735e-25
TCONS_00004396	1003	875	7.13034	938	4.60013	0.632296	2.59567e-21	5.3264e-21
TCONS_00004401	1024	640	5.10838	104	0.499576	3.35409	1.45985e-158	1.08818e-157
TCONS_00004402	544	146	2.1936	156	1.41057	0.637023	9.72833e-05	0.000125287
TCONS_00004417	388	128	2.69638	196	2.48481	0.117891	0.459971	0.478363
TCONS_00004418	464	75	1.32113	12	0.127213	3.37646	3.26254e-20	6.54661e-20
TCONS_00004421	406	5	0.100658	51	0.617892	-2.6179	1.89017e-07	2.7107e-07
TCONS_00004430	402	54	1.09792	0.5	0.00611804	7.48749	1.89785e-17	3.58711e-17
TCONS_00004431	252	36	1.16763	72	1.4054	-0.267399	0.342022	0.359792
TCONS_00004433	366	1352	30.1925	2662	35.7763	-0.244815	1.09422e-07	1.58206e-07
TCONS_00004434	240	72	2.45202	86	1.76261	0.476261	0.0353815	0.0398349
TCONS_00004435	240	47	1.60063	94	1.92657	-0.267399	0.27762	0.294328
TCONS_00004436	240	61	2.07741	102	2.09053	-0.00908733	0.967939	0.970145
TCONS_00004445	423	475	9.17818	479	5.57011	0.720503	4.62809e-15	8.27567e-15
TCONS_00004447	356	943	21.6503	577	7.9725	1.44129	1.2256e-84	5.48067e-84	up
TCONS_00004448	1109	23351	172.099	10262	45.5165	1.91877	0	0	up
TCONS_00004449	368	132	2.93177	30	0.400998	2.8701	8.4539e-30	2.02328e-29
TCONS_00004451	497	267	4.39095	252	2.49409	0.816017	5.94747e-11	9.54253e-11
TCONS_00004461	421	136	2.64034	10	0.116839	4.49814	3.81328e-42	1.09653e-41
TCONS_00004462	275	1268	37.6868	910	16.2771	1.21122	5.43341e-87	2.48122e-86	up
TCONS_00004463	974	570	4.78321	314	1.58577	1.5928	7.6681e-60	2.72392e-59
TCONS_00004464	914	203	1.81532	258	1.38849	0.386709	0.0035752	0.00426854
TCONS_00004469	2355	527	1.82904	641	1.33886	0.450079	6.52733e-08	9.52162e-08
TCONS_00004474	2205	222	0.822901	573	1.27825	-0.635375	2.2902e-09	3.50336e-09
TCONS_00004477	843	0.5	0.00484781	397	2.3165	-8.90039	3.73558e-62	1.35986e-61
TCONS_00004479	319	81509	2088.42	236275	3643.31	-0.802835	0	0
TCONS_00004480	432	837	15.836	902	10.2705	0.624701	4.70919e-20	9.42272e-20
TCONS_00004489	230	628958	22351	58315	1247.16	4.16363	0	0	up
TCONS_00004495	637	33574	430.791	56418	435.659	-0.0162104	0.0921044	0.101001
TCONS_00004497	1142	10168	72.7734	22220	95.7076	-0.395222	1.15486e-128	7.23584e-128
TCONS_00004500	1047	2192	17.1119	4547	21.3622	-0.320067	3.36188e-19	6.6118e-19
TCONS_00004501	784	41913	436.954	568101	3564.33	-3.02808	0	0	down
TCONS_00004502	1170	206220	1440.62	422113	1774.64	-0.300844	0	0
TCONS_00004506	257	14	0.445244	77	1.47376	-1.72683	8.32223e-07	1.16623e-06
TCONS_00004521	382	212	4.53603	341	4.39096	0.0468932	0.701772	0.716673
TCONS_00004522	448	312	5.6922	337	3.70016	0.621398	2.51069e-08	3.70966e-08
TCONS_00004523	377	93	2.01625	221	2.8835	-0.516143	0.00208612	0.00251915
TCONS_00004524	494	444	7.34614	565	5.62587	0.384909	1.78708e-05	2.37807e-05
TCONS_00004526	214	1283	49.0023	1272	29.2376	0.745023	3.88167e-40	1.0884e-39
TCONS_00004527	323	330	8.35054	369	5.61943	0.571446	1.05992e-07	1.53314e-07
TCONS_00004528	316	4	0.103461	224	3.48682	-5.07475	1.75187e-43	5.12456e-43
TCONS_00004529	202	61	2.46821	90	2.19159	0.171485	0.46227	0.480447
TCONS_00004538	1095	20163	150.503	10902	48.9734	1.61972	0	0	up
TCONS_00004539	643	1333	16.9443	1353	10.3504	0.711116	1.62954e-38	4.46751e-38
TCONS_00004541	610	130	1.74187	74	0.59672	1.54552	2.48624e-14	4.36208e-14
TCONS_00004544	417	1543	30.2436	535	6.31083	2.26073	1.93886e-252	2.19808e-251	up
TCONS_00004547	417	20	0.39201	78	0.920083	-1.23087	0.00011697	0.000150283
TCONS_00004552	549	7720	114.934	6064	54.332	1.08093	0	0	up
TCONS_00004559	221	12	0.443805	33	0.734497	-0.726831	0.106375	0.116116
TCONS_00004566	443	213	3.92988	1046	11.6144	-1.56336	3.48738e-64	1.29901e-63
TCONS_00004569	263	78	2.42405	84	1.57106	0.625685	0.00505666	0.00596485
TCONS_00004570	417	238	4.66492	571	6.73548	-0.529929	4.03988e-07	5.71925e-07
TCONS_00004575	308	62	1.6453	47	0.750612	1.13221	3.43227e-05	4.5065e-05
TCONS_00004581	405	1209	24.3991	718	8.72043	1.48436	9.8134e-113	5.49284e-112	up
TCONS_00004582	731	655	7.32364	723	4.86507	0.5901	1.26647e-14	2.23805e-14
TCONS_00004583	516	166	2.62943	417	3.97516	-0.596263	1.46067e-06	2.02964e-06
TCONS_00004595	525	174	2.7089	24	0.224864	3.59058	7.4879e-47	2.28335e-46
TCONS_00004602	541	67	1.01223	159	1.44567	-0.514193	0.00928069	0.0107953
TCONS_00004605	482	1104	18.7208	392	4.00044	2.22642	6.76229e-178	5.55758e-177
TCONS_00004606	482	1073	18.1952	420	4.28618	2.08579	1.52849e-159	1.14564e-158
TCONS_00004607	482	1023	17.3473	387	3.94941	2.135	1.0349e-156	7.64763e-156
TCONS_00004608	482	1024	17.3643	376	3.83715	2.17801	8.84747e-161	6.67912e-160
TCONS_00004609	344	545	12.9492	608	8.69388	0.574786	6.52011e-12	1.07578e-11
TCONS_00004619	1020	207	1.65872	76	0.366507	2.17816	5.84466e-34	1.49509e-33
TCONS_00004620	353	1304448	30203.4	940447	13104.7	1.20462	0	0	up
TCONS_00004625	352	33	0.766257	65	0.908321	-0.245373	0.405629	0.424004
TCONS_00004641	1105	356	2.63324	858	3.81939	-0.5365	3.36041e-10	5.26801e-10
TCONS_00004649	1615	1014	5.13179	1395	4.24884	0.272393	2.89284e-06	3.97132e-06
TCONS_00004651	445	0.5	0.00918361	53	0.585847	-5.99532	1.25075e-11	2.04851e-11
TCONS_00004652	287	98	2.79092	111	1.90243	0.552895	0.00492343	0.00581001
TCONS_00004653	259	36	1.13607	0.5	0.00949596	6.90253	1.43669e-12	2.41461e-12
TCONS_00004660	218	105	3.93673	144	3.24919	0.276921	0.126201	0.137093
TCONS_00004661	1497	1102	6.01676	648	2.12923	1.49866	2.23983e-104	1.17753e-103
TCONS_00004662	442	91	1.68276	87	0.968201	0.797452	0.000179598	0.000228176
TCONS_00004663	307	55	1.46429	51	0.817147	0.841535	0.00228887	0.00275816
TCONS_00004666	249	30	0.984748	0.5	0.00987732	6.63949	7.65704e-11	1.22465e-10
TCONS_00004674	369	616	13.6445	396	5.27882	1.37003	6.2146e-52	2.02447e-51
TCONS_00004688	339	91	2.19404	112	1.62512	0.43304	0.0302462	0.0341554
TCONS_00004702	501	1745	28.4683	3173	31.1531	-0.13002	0.00168385	0.00204285
TCONS_00004703	356	1370	31.4538	919	12.698	1.30864	1.1875e-105	6.30304e-105	up
TCONS_00004704	234	95	3.31826	201	4.22521	-0.348595	0.0412767	0.0462473
TCONS_00004705	405	6393	129.019	12132	147.349	-0.191652	3.33174e-19	6.55292e-19
TCONS_00004709	421	355	6.89207	360	4.20619	0.712423	1.97024e-11	3.20978e-11
TCONS_00004710	386	167	3.53616	172	2.19184	0.69004	7.686e-06	1.03591e-05
TCONS_00004713	680	163	1.95921	177	1.28036	0.613723	6.79497e-05	8.81496e-05
TCONS_00004718	610	377	5.05143	505	4.07221	0.310882	0.0012207	0.00148932
TCONS_00004719	327	247	6.1738	453	6.81426	-0.142399	0.194628	0.208612
TCONS_00004720	246	126	4.18638	543	10.8576	-1.37493	1.67548e-28	3.92986e-28
TCONS_00004721	740	201	2.22007	34	0.226004	3.29619	2.2635e-50	7.23027e-50
TCONS_00004722	742	111	1.22271	11	0.0729218	4.06758	4.84315e-33	1.22166e-32
TCONS_00004723	687	348	4.14024	208	1.48928	1.4751	1.95096e-33	4.94804e-33
TCONS_00004729	502	873	14.2139	630	6.17313	1.20323	7.31717e-60	2.60025e-59
TCONS_00004730	348	92	2.16079	6	0.0848087	4.6712	1.72716e-29	4.11335e-29
TCONS_00004731	525	299	4.65495	83	0.777655	2.58156	1.41616e-58	4.96579e-58
TCONS_00004742	275	878	26.0955	589	10.5354	1.30855	2.20016e-68	8.53747e-68	up
TCONS_00004745	416	93	1.82723	85	1.00506	0.862369	5.13214e-05	6.68151e-05
TCONS_00004746	453	88	1.58777	42	0.456057	1.79971	2.78205e-12	4.63562e-12
TCONS_00004747	451	80	1.44983	24	0.26176	2.46957	3.91781e-16	7.18485e-16
TCONS_00004748	781	3844	40.2287	4768	30.0299	0.421825	5.43613e-43	1.58051e-42
TCONS_00004749	207	1	0.0394851	16	0.380205	-3.2674	0.00113641	0.00138888
TCONS_00004750	574	201	2.86212	447	3.83058	-0.420479	0.000288514	0.000363837
TCONS_00004755	940	164	1.426	420	2.19781	-0.624093	4.77585e-07	6.74531e-07
TCONS_00004756	480	14	0.238391	83	0.850561	-1.83508	9.51648e-08	1.37893e-07
TCONS_00004757	850	104	1.00004	224	1.29628	-0.374315	0.0212791	0.0242703
TCONS_00004758	850	95	0.913499	292	1.68979	-0.887368	1.17598e-08	1.75905e-08
TCONS_00004763	307	74	1.97014	111	1.7785	0.147638	0.483952	0.501988
TCONS_00004764	457	50	0.894246	50	0.538173	0.732601	0.0098854	0.0114851
TCONS_00004766	518	140	2.20903	4	0.0379838	5.86188	9.02696e-46	2.72155e-45
TCONS_00004767	668	36	0.440483	173	1.27391	-1.5321	1.21729e-11	1.9943e-11
TCONS_00004768	457	28	0.500778	67	0.721152	-0.526134	0.0846342	0.0929879
TCONS_00004774	586	227	3.16615	1307	10.971	-1.79289	1.938e-96	9.55982e-96
TCONS_00004780	323	34	0.860359	133	2.02543	-1.23522	4.54866e-07	6.42975e-07
TCONS_00004781	246	60	1.99351	2	0.0399911	5.63949	1.46567e-20	2.9659e-20
TCONS_00004782	632	286	3.69873	44	0.342455	3.43304	2.75786e-73	1.1197e-72
TCONS_00004785	540	562	8.5064	773	7.04132	0.272702	0.000489167	0.000609599
TCONS_00004786	948	925	7.97511	2115	10.9741	-0.460532	9.69652e-18	1.84587e-17
TCONS_00004790	1175	2658	18.4893	2115	8.85403	1.06228	2.48986e-146	1.73067e-145
TCONS_00004794	470	105	1.82597	178	1.8629	-0.0288872	0.86642	0.874619
TCONS_00004796	431	3651	69.2369	3746	42.7522	0.695541	1.67088e-98	8.39104e-98
TCONS_00004800	384	29	0.617263	118	1.51154	-1.29206	8.59257e-07	1.20362e-06
TCONS_00004801	649	130	1.6372	109	0.826134	0.986784	8.24534e-08	1.19692e-07
TCONS_00004802	559	40	0.584859	135	1.18793	-1.02229	1.27575e-05	1.70777e-05
TCONS_00004803	603	73	0.989484	177	1.44386	-0.54518	0.00379549	0.0045264
TCONS_00004804	603	75	1.01659	173	1.41123	-0.473209	0.0118978	0.0137516
TCONS_00004805	598	82	1.12077	98	0.806108	0.475443	0.0249752	0.0283271
TCONS_00004810	252	146	4.73539	284	5.54353	-0.227322	0.106212	0.115952
TCONS_00004811	257	49	1.55835	29	0.555052	1.48933	5.26824e-06	7.16518e-06
TCONS_00004813	432	67	1.26764	124	1.41191	-0.155506	0.459686	0.478082
TCONS_00004818	246	34	1.12966	0.5	0.00999777	6.82006	5.32537e-12	8.81274e-12
TCONS_00004819	274	312318	9316.43	791383	14207.1	-0.60876	0	0
TCONS_00004821	578	1372327	19405.9	5133285	43685.4	-1.17066	0	0	down
TCONS_00004822	381	14837	318.291	69663	899.385	-1.49859	0	0	down
TCONS_00004823	371	25073	552.377	103563	1373.09	-1.3137	0	0	down
TCONS_00004829	379	633	13.6511	422	5.47699	1.31756	2.54788e-50	8.13067e-50
TCONS_00004830	424	1421	27.3925	860	9.97702	1.4571	1.30906e-128	8.19723e-128	up
TCONS_00004833	611	559	7.4778	672	5.40999	0.466988	8.53461e-09	1.28204e-08
TCONS_00004834	797	821	8.41953	855	5.27687	0.674058	2.56336e-22	5.37673e-22
TCONS_00004842	339	605	14.5868	251	3.64202	2.00185	3.20098e-86	1.45238e-85
TCONS_00004845	701	816	9.51427	1091	7.65553	0.313591	1.60979e-06	2.22798e-06
TCONS_00004847	279	0.5	0.0146477	42	0.74048	-5.65972	1.60226e-09	2.4606e-09
TCONS_00004848	1470	5328	29.6244	8643	28.9212	0.0346626	0.155013	0.167208
TCONS_00004857	232	0.5	0.0176151	86	1.82339	-6.69366	1.38656e-17	2.62928e-17
TCONS_00004863	294	364	10.1195	1029	17.2162	-0.766632	3.5535e-21	7.27674e-21
TCONS_00004865	774	724	7.64541	46	0.292338	4.70888	2.97811e-220	2.97784e-219
TCONS_00004878	522	205	3.20986	156	1.47002	1.12668	6.22036e-14	1.08075e-13
TCONS_00004879	545	114	1.70967	148	1.33578	0.356037	0.0433006	0.0484689
TCONS_00004880	346	99	2.33863	69	0.980938	1.25343	1.38772e-08	2.07063e-08
TCONS_00004898	598	151	2.06385	194	1.59577	0.371093	0.0156164	0.0179254
TCONS_00004899	318	43	1.10521	62	0.959032	0.204669	0.463919	0.482015
TCONS_00004900	356	142	3.26018	438	6.05191	-0.892439	2.23976e-12	3.74313e-12
TCONS_00004901	706	1687	19.5305	3203	22.3162	-0.192363	3.85972e-06	5.27529e-06
TCONS_00004902	721	1967	22.2983	3497	23.8577	-0.0975202	0.0128757	0.0148459
TCONS_00004905	481	2	0.0339851	108	1.10445	-5.02229	8.93739e-22	1.85439e-21
TCONS_00004906	645	77	0.97574	176	1.34221	-0.460044	0.0134385	0.0154841
TCONS_00004907	681	108	1.29622	152	1.09791	0.239561	0.176882	0.19016
TCONS_00004908	689	71	0.842253	157	1.12085	-0.412273	0.0348886	0.0392901
TCONS_00004909	689	78	0.925292	187	1.33503	-0.528892	0.00379658	0.00452753
TCONS_00004921	569	227	3.26074	298	2.57616	0.339981	0.00632279	0.00742876
TCONS_00004922	514	180	2.86228	261	2.49773	0.196548	0.149567	0.161462
TCONS_00004923	346	153	3.61425	195	2.77222	0.382658	0.012261	0.0141592
TCONS_00004926	1731	394	1.86038	1150	3.2679	-0.812766	8.50356e-26	1.90355e-25
TCONS_00004927	1061	401	3.0891	244	1.13121	1.44932	2.55822e-37	6.87793e-37
TCONS_00004928	1399	511	2.98543	350	1.23061	1.27857	3.54865e-39	9.81323e-39
TCONS_00004929	1049	630	4.90872	558	2.61654	0.907687	3.53822e-28	8.24723e-28
TCONS_00004930	250	108	3.53091	38	0.747674	2.23956	4.38126e-19	8.59945e-19
TCONS_00004931	759	723	7.78574	468	3.033	1.36009	5.45991e-60	1.94173e-59
TCONS_00004932	857	491	4.68278	622	3.57008	0.391409	4.59845e-06	6.26628e-06
TCONS_00004933	233	48	1.68379	19	0.401112	2.06964	1.47826e-08	2.20351e-08
TCONS_00004934	1003	305	2.48543	379	1.85869	0.419212	0.000118357	0.000152033
TCONS_00004935	238	201	6.90275	29	0.599362	3.52567	4.0192e-53	1.32953e-52
TCONS_00004936	240	2	0.0681117	0.5	0.0102477	2.7326	1	1
TCONS_00004941	847	460	4.43892	482	2.79919	0.665201	6.54872e-13	1.1089e-12
TCONS_00004942	916	222	1.98089	319	1.71302	0.209604	0.0885998	0.09723
TCONS_00004943	242	380	12.8343	204	4.14652	1.63003	8.45831e-42	2.4209e-41
TCONS_00004944	253	53	1.71222	17	0.330519	2.37306	9.49466e-11	1.51398e-10
TCONS_00004949	328	606	15.1009	657	9.85281	0.616025	1.29543e-14	2.28886e-14
TCONS_00004950	305	627	16.8024	418	6.74132	1.31756	7.34921e-50	2.33312e-49
TCONS_00004951	442	180	3.32854	139	1.5469	1.10551	4.38351e-12	7.27536e-12
TCONS_00004968	223	20	0.733041	10	0.220579	1.7326	0.00117521	0.00143517
TCONS_00004969	565	358	5.1789	38	0.330829	3.96849	4.42447e-101	2.26921e-100
TCONS_00004971	283	11	0.317694	54	0.93859	-1.56286	0.000121843	0.000156443
TCONS_00004976	1039	124	0.97546	343	1.62385	-0.735268	1.45248e-07	2.09279e-07
TCONS_00004978	366	98	2.18851	269	3.61526	-0.724152	4.32207e-06	5.89459e-06
TCONS_00004981	223	34	1.24617	61	1.34553	-0.110674	0.709931	0.724562
TCONS_00004991	1418	587	3.38349	79	0.274043	3.62604	9.87195e-155	7.21319e-154
TCONS_00004992	544	287	4.31207	117	1.05793	2.02714	1.6235e-42	4.69129e-42
TCONS_00004993	483	78	1.31993	6	0.0611044	4.43304	9.79055e-25	2.14436e-24
TCONS_00004999	344	141	3.35015	32	0.457573	2.87215	9.72688e-32	2.40471e-31
TCONS_00005003	296	380	10.4929	291	4.83582	1.11758	3.33888e-24	7.25118e-24
TCONS_00005007	471	1514	26.2729	766	7.99975	1.71555	5.7791e-173	4.6371e-172	up
TCONS_00005010	1005	972	7.90503	506	2.47658	1.67442	4.61967e-108	2.50267e-107
TCONS_00005011	368	47	1.04389	50	0.668329	0.643333	0.0257018	0.0291349
TCONS_00005012	493	1049	17.3913	1529	15.2556	0.189027	0.000807842	0.000997941
TCONS_00005013	766	981	10.4675	341	2.18975	2.25708	6.09836e-161	4.61126e-160
TCONS_00005015	2397	200	0.68197	180	0.36938	0.884604	1.29346e-09	1.99229e-09
TCONS_00005026	254	3077	99.0141	1290	24.9818	1.98675	0	0	up
TCONS_00005030	488	533	8.9271	473	4.76771	0.904896	5.64225e-24	1.21985e-23
TCONS_00005031	218	0.5	0.0187464	58	1.3087	-6.12538	1.4526e-12	2.43794e-12
TCONS_00005040	564	166	2.40565	62	0.540731	2.15344	3.37681e-27	7.74997e-27
TCONS_00005041	204	67	2.6844	193	4.65367	-0.793767	2.49354e-05	3.29981e-05
TCONS_00005051	206	10	0.396767	0.5	0.0119391	5.05453	0.000167163	0.000212905
TCONS_00005053	240	128	4.35915	102	2.09053	1.06018	1.66406e-08	2.47695e-08
TCONS_00005055	240	120	4.0867	104	2.13153	0.939052	7.69817e-07	1.07959e-06
TCONS_00005056	248	94	3.09799	46	0.912378	1.76363	1.06218e-12	1.7917e-12
TCONS_00005068	270	3658	110.735	2255	41.082	1.43053	0	0	up
TCONS_00005069	244	2990	100.158	1955	39.4117	1.34558	4.26354e-238	4.56025e-237	up
TCONS_00005071	316	140	3.62113	12	0.186794	4.27692	2.43838e-42	7.03036e-42
TCONS_00005075	471	90	1.5618	168	1.75451	-0.167864	0.353926	0.371893
TCONS_00005079	483	137	2.31834	208	2.11829	0.130193	0.399563	0.417958
TCONS_00005082	337	88	2.1343	48	0.700616	1.60707	1.10306e-10	1.75721e-10
TCONS_00005083	551	785	11.6445	1511	13.489	-0.212138	0.000489379	0.00060984
TCONS_00005084	415	402	7.91737	412	4.88335	0.697152	2.48803e-12	4.15442e-12
TCONS_00005094	312	357	9.35227	178	2.8063	1.73665	6.57048e-43	1.90827e-42
TCONS_00005101	1100	574	4.26503	496	2.21798	0.943311	1.96172e-27	4.52107e-27
TCONS_00005102	924	279	2.46794	308	1.63964	0.589935	4.90142e-07	6.91997e-07
TCONS_00005104	314	1118	29.1015	1501	23.5136	0.307597	3.51825e-08	5.17792e-08
TCONS_00005105	315	158	4.09968	159	2.48288	0.723498	5.72912e-06	7.78096e-06
TCONS_00005109	364	2021	45.3804	1240	16.7567	1.43733	2.06702e-178	1.70351e-177	up
TCONS_00005117	404	207	4.18786	104	1.26625	1.72565	2.23878e-25	4.97189e-25
TCONS_00005118	368	4123	91.5733	2426	32.4273	1.49772	0	0	up
TCONS_00005120	294	68	1.89045	70	1.17117	0.69078	0.00427069	0.00508026
TCONS_00005121	523	2397	37.4602	2197	20.6632	0.858296	3.50651e-93	1.68351e-92
TCONS_00005122	283	32	0.924202	32	0.556201	0.732601	0.039032	0.0438137
TCONS_00005126	386	100	2.11746	60	0.764597	1.46957	1.18578e-10	1.88613e-10
TCONS_00005130	1112	3603	26.4827	480	2.12327	3.64069	0	0	up
TCONS_00005131	1064	5880	45.1688	839	3.87872	3.54167	0	0	up
TCONS_00005149	262	128	3.99312	100	1.87744	1.08874	8.06035e-09	1.2117e-08
TCONS_00005155	205	44	1.75429	46	1.10375	0.66847	0.0255551	0.0289721
TCONS_00005168	261	101	3.16289	132	2.48772	0.346418	0.0637694	0.0705664
TCONS_00005169	424	63	1.21445	447	5.18573	-2.09425	1.353e-41	3.86095e-41
TCONS_00005170	810	133	1.34205	264	1.6032	-0.256511	0.0803494	0.0883966
TCONS_00005172	362	22	0.496727	125	1.69852	-1.77375	1.5868e-10	2.51558e-10
TCONS_00005173	231	124	4.38746	22	0.468467	3.22737	3.43004e-31	8.40512e-31
TCONS_00005175	958	1106	9.43611	1303	6.69033	0.496115	1.12466e-17	2.13669e-17
TCONS_00005196	357	564	12.9126	234	3.22416	2.00179	1.67121e-80	7.22129e-80
TCONS_00005197	207	375	14.8069	180	4.27731	1.79149	6.8482e-47	2.08946e-46
TCONS_00005198	476	11	0.188881	62	0.640698	-1.76216	7.30349e-06	9.85133e-06
TCONS_00005218	495	3661	60.4502	7690	76.4169	-0.338145	1.36713e-34	3.5351e-34
TCONS_00005219	611	36	0.481576	447	3.59861	-2.90161	1.47995e-59	5.2403e-59
TCONS_00005224	470	798	13.8774	883	9.24126	0.586576	2.5938e-17	4.88535e-17
TCONS_00005227	1336	225	1.37651	311	1.14504	0.265611	0.0314459	0.0354867
TCONS_00005228	319	118	3.02339	44	0.67847	2.15581	7.98399e-20	1.5903e-19
TCONS_00005229	239	202	6.90807	223	4.58961	0.589912	1.86945e-05	2.48301e-05
TCONS_00005231	716	306	3.4931	638	4.38305	-0.327424	0.000609077	0.000755817
TCONS_00005234	666	556	6.82345	672	4.96322	0.459224	1.56558e-08	2.33185e-08
TCONS_00005235	439	676	12.5859	822	9.21034	0.450486	9.05539e-10	1.40303e-09
TCONS_00005236	484	30	0.506616	73	0.741901	-0.550333	0.0608097	0.0675186
TCONS_00005237	484	33	0.557278	55	0.558966	-0.00436492	0.98868	0.989927
TCONS_00005238	484	64	1.08078	73	0.741901	0.542776	0.0254326	0.0288358
TCONS_00005239	363	341	7.67805	220	2.98115	1.36487	2.33723e-29	5.55571e-29
TCONS_00005245	271	30	0.904805	113	2.05106	-1.18069	7.23567e-06	9.76187e-06
TCONS_00005246	245	3785	126.271	6999	140.52	-0.154255	3.56115e-08	5.24033e-08
TCONS_00005251	446	1945	35.6441	4158	45.8583	-0.363519	4.71681e-22	9.84039e-22
TCONS_00005252	271	108	3.2573	27	0.490075	2.7326	1.52083e-23	3.2632e-23
TCONS_00005256	262	92	2.87005	321	6.0266	-1.07027	2.80487e-12	4.67244e-12
TCONS_00005267	299	0.5	0.0136679	113	1.85898	-7.08758	3.77223e-22	7.88494e-22
TCONS_00005268	372	578	12.6995	569	7.52381	0.755242	2.1168e-19	4.17977e-19
TCONS_00005277	358	98	2.23741	0.5	0.00686998	8.34731	3.88771e-28	9.0531e-28
TCONS_00005281	1216	33478	225.024	185896	751.978	-1.74061	0	0	down
TCONS_00005282	322	590	14.9761	992	15.1539	-0.0170245	0.814593	0.82558
TCONS_00005288	221	49268	1822.12	139609	3107.35	-0.770068	0	0
TCONS_00005289	321	12	0.305548	75	1.14928	-1.91126	1.85481e-07	2.66082e-07
TCONS_00005291	588	56	0.77842	194	1.6229	-1.05996	7.07848e-08	1.03113e-07
TCONS_00005292	396	109	2.24975	312	3.8755	-0.784617	1.11893e-07	1.61742e-07
TCONS_00005294	417	58	1.13683	2	0.0235919	5.59058	6.41634e-20	1.28047e-19
TCONS_00005298	251	141	4.59144	70	1.37181	1.74287	5.09289e-18	9.76703e-18
TCONS_00005313	294	39	1.08423	2	0.0334619	5.018	1.1142e-13	1.92308e-13
TCONS_00005319	346	118	2.78746	38	0.540227	2.36732	5.04371e-22	1.05183e-21
TCONS_00005326	597	41	0.561323	316	2.60364	-2.21363	6.17169e-32	1.53125e-31
TCONS_00005329	340	353	8.48592	305	4.41255	0.94346	1.72511e-17	3.26469e-17
TCONS_00005331	340	349	8.38976	16	0.231478	5.17968	3.82175e-110	2.0987e-109
TCONS_00005334	412	4343	86.158	2414	28.821	1.57987	0	0	up
TCONS_00005340	479	142	2.42301	94	0.965297	1.32776	1.18271e-12	1.99326e-12
TCONS_00005348	352	1099	25.5187	1517	21.1988	0.267571	1.68283e-06	2.3271e-06
TCONS_00005349	306	269	7.18512	236	3.79367	0.92142	3.24474e-13	5.53962e-13
TCONS_00005350	457	92	1.64541	28	0.301377	2.44881	3.68411e-18	7.08075e-18
TCONS_00005351	483	228	3.85826	878	8.94161	-1.21259	2.30854e-37	6.21333e-37
TCONS_00005354	242	193	6.51846	298	6.05716	0.105889	0.414134	0.432532
TCONS_00005357	239	119	4.06961	201	4.13682	-0.0236333	0.883631	0.890721
TCONS_00005358	239	136	4.65098	176	3.62229	0.360632	0.0254899	0.0288997
TCONS_00005359	239	15	0.512975	7	0.144068	1.83214	0.00349216	0.00417108
TCONS_00005369	541	177	2.67411	183	1.66388	0.684506	4.80346e-06	6.54139e-06
TCONS_00005370	617	224	2.96733	38	0.302947	3.29203	7.1627e-56	2.4383e-55
TCONS_00005373	225	34	1.23509	7	0.153033	3.01271	3.79225e-09	5.76352e-09
TCONS_00005374	269	2	0.0607688	83	1.51773	-4.64244	1.05275e-16	1.95527e-16
TCONS_00005382	624	1008	13.2032	868	6.84232	0.948329	2.72994e-47	8.38674e-47
TCONS_00005383	626	1600	20.8905	1690	13.2795	0.653649	8.73614e-40	2.43634e-39
TCONS_00005386	1017	1146	9.21015	1471	7.11476	0.37241	2.34413e-11	3.80631e-11
TCONS_00005393	961	1182	10.053	1999	10.2319	-0.0254478	0.619279	0.63575
TCONS_00005394	683	5406	64.6932	18617	134.078	-1.05139	0	0	down
TCONS_00005400	510	105	1.68276	126	1.21526	0.469566	0.0121426	0.014026
TCONS_00005412	243	25	0.840886	0.5	0.0101212	6.37646	2.35891e-09	3.60591e-09
TCONS_00005422	324	485	12.2349	1033	15.6828	-0.358183	2.07766e-06	2.86541e-06
TCONS_00005428	369	5492	121.649	5851	77.996	0.641249	9.59771e-128	5.97895e-127
TCONS_00005429	710	163	1.87643	0.5	0.00346402	9.08133	4.67975e-42	1.34355e-41
TCONS_00005436	214	799	30.5166	374	8.59659	1.82776	1.67144e-100	8.52809e-100	up
TCONS_00005439	474	245	4.22465	545	5.6557	-0.420874	6.15923e-05	8.00586e-05
TCONS_00005443	254	60	1.93073	0.5	0.00968288	7.63949	5.39156e-19	1.05697e-18
TCONS_00005447	312	6	0.157181	96	1.51351	-3.2674	1.56677e-15	2.82912e-15
TCONS_00005450	349	130	3.04454	675	9.51364	-1.64378	4.41727e-45	1.32027e-44
TCONS_00005453	628	1161	15.1104	1671	13.0884	0.207257	0.000117104	0.000150446
TCONS_00005454	291	74	2.07846	0.5	0.00845173	7.94205	1.75921e-22	3.70111e-22
TCONS_00005457	478	149	2.54778	388	3.99275	-0.648144	5.58361e-07	7.87216e-07
TCONS_00005460	871	386	3.6222	621	3.50705	0.0466082	0.607537	0.624129
TCONS_00005461	505	43	0.695954	22	0.214289	1.69943	2.68343e-06	3.68757e-06
TCONS_00005463	505	232	3.75491	56	0.545463	2.78323	1.50867e-49	4.77087e-49
TCONS_00005464	222	513	18.8872	320	7.09031	1.41349	1.42122e-45	4.27339e-45
TCONS_00005465	402	28	0.569292	150	1.83541	-1.68886	1.28036e-11	2.09626e-11
TCONS_00005470	588	264	3.66969	206	1.72329	1.09049	1.10151e-16	2.04519e-16
TCONS_00005471	808	188	1.90173	261	1.5889	0.259284	0.0546296	0.0607998
TCONS_00005484	462	44	0.77842	28	0.298115	1.38468	4.39965e-05	5.75356e-05
TCONS_00005486	392	52	1.08423	54	0.677604	0.678153	0.0139535	0.0160633
TCONS_00005496	429	50	0.952612	128	1.46765	-0.623543	0.00547861	0.00645299
TCONS_00005498	1207	349	2.36331	566	2.30663	0.0350257	0.713072	0.727608
TCONS_00005501	384	158	3.36302	347	4.44495	-0.40241	0.00216535	0.00261318
TCONS_00005508	289	176	4.97758	80	1.36163	1.8701	3.48751e-24	7.57244e-24
TCONS_00005509	307	457	12.1669	456	7.30626	0.735761	4.92674e-15	8.79811e-15
TCONS_00005510	327	8	0.199961	62	0.932636	-2.2216	1.77757e-07	2.5517e-07
TCONS_00005514	239	210	7.18166	212	4.36321	0.718926	1.98577e-07	2.8458e-07
TCONS_00005515	635	221	2.8446	793	6.14282	-1.11067	1.07854e-29	2.57693e-29
TCONS_00005525	631	117	1.51551	142	1.10695	0.453218	0.0103925	0.0120618
TCONS_00005529	702	85	0.989658	249	1.74474	-0.81801	8.94216e-07	1.25194e-06
TCONS_00005533	420	114	2.2185	251	2.93963	-0.406053	0.00853735	0.00994735
TCONS_00005534	319	121	3.10026	184	2.83724	0.127902	0.436533	0.454962
TCONS_00005547	511	83	1.32758	22	0.211773	2.64821	6.63083e-18	1.26642e-17
TCONS_00005550	575	0.5	0.00710731	267	2.28408	-8.3281	3.91718e-45	1.17123e-44
TCONS_00005551	655	241	3.00732	132	0.991291	1.6011	1.76608e-26	4.00383e-26
TCONS_00005556	303	118	3.18304	30	0.48702	2.70835	2.38242e-25	5.28584e-25
TCONS_00005568	496	396	6.52554	43	0.426437	3.93569	4.96069e-111	2.74546e-110
TCONS_00005569	241	1120	37.9843	468	9.55206	1.99152	6.80176e-157	5.03432e-156	up
TCONS_00005573	651	2639	33.1331	772	5.83317	2.50592	0	0	up
TCONS_00005574	624	779	10.2037	810	6.38512	0.676302	2.25436e-21	4.6342e-21
TCONS_00005575	1330	415	2.55035	414	1.53115	0.736081	8.44559e-14	1.46451e-13
TCONS_00005576	1334	335	2.05254	346	1.27582	0.68599	2.90935e-10	4.58099e-10
TCONS_00005579	540	353	5.34299	728	6.63141	-0.31167	0.00047463	0.000591824
TCONS_00005580	824	613	6.08046	624	3.725	0.706942	2.03181e-18	3.92945e-18
TCONS_00005581	824	469	4.6521	740	4.41746	0.0746633	0.366794	0.384905
TCONS_00005585	259	5825	183.823	3154	59.9005	1.61768	0	0	up
TCONS_00005595	438	4077	76.0799	1532	17.2049	2.14469	0	0	up
TCONS_00005599	1067	120	0.919221	526	2.42488	-1.39943	2.27695e-28	5.32718e-28
TCONS_00005602	773	605	6.39704	694	4.4162	0.5346	1.22605e-11	2.00846e-11
TCONS_00005603	1184	246	1.69819	563	2.33897	-0.461876	9.10784e-06	1.22546e-05
TCONS_00005605	387	685	14.4671	372	4.72825	1.6134	7.53951e-73	3.04661e-72
TCONS_00005606	619	354	4.67429	356	2.82897	0.724473	1.06191e-11	1.74238e-11
TCONS_00005607	490	3125	52.1263	4492	45.0933	0.209099	1.84106e-10	2.91411e-10
TCONS_00005613	216	169	6.39494	408	9.29127	-0.538945	1.36585e-05	1.82695e-05
TCONS_00005615	202	0.5	0.0202312	56	1.36366	-6.07475	3.42418e-12	5.69565e-12
TCONS_00005617	390	4435	92.9463	2146	27.0666	1.77988	0	0	up
TCONS_00005618	1328	322	1.98181	312	1.15565	0.778115	5.23896e-12	8.68099e-12
TCONS_00005619	344	90	2.13839	62	0.886547	1.27026	4.56513e-08	6.69471e-08
TCONS_00005620	523	22	0.343815	32	0.300966	0.192032	0.622288	0.638679
TCONS_00005624	210	0.5	0.0194605	38	0.890088	-5.51533	9.78015e-09	1.46573e-08
TCONS_00005633	638	206	2.63906	392	3.02227	-0.195609	0.100559	0.109983
TCONS_00005634	522	140	2.1921	408	3.84466	-0.810542	4.36612e-10	6.82688e-10
TCONS_00005635	766	869	9.27244	858	5.50969	0.750979	4.27654e-28	9.94893e-28
TCONS_00005636	595	739	10.1515	983	8.12653	0.320984	3.05925e-06	4.19694e-06
TCONS_00005638	340	708	17.0199	491	7.10348	1.26063	1.80192e-52	5.91078e-52
TCONS_00005639	251	541	17.6168	221	4.33099	2.02418	2.13031e-78	9.06183e-78
TCONS_00005640	232	193	6.79943	56	1.18732	2.5177	2.00681e-37	5.40751e-37
TCONS_00005641	232	161	5.67206	45	0.954098	2.57166	3.23807e-32	8.06717e-32
TCONS_00005642	296	106	2.92696	104	1.72826	0.760081	0.000105037	0.000135141
TCONS_00005646	314	116	3.01948	139	2.17748	0.471641	0.00812659	0.00948166
TCONS_00005656	209	79	3.08947	1	0.0235354	7.03638	1.51221e-25	3.36868e-25
TCONS_00005663	750	407	4.43544	561	3.67934	0.269629	0.00333303	0.00398394
TCONS_00005666	359	104	2.36778	149	2.04155	0.213872	0.234695	0.250042
TCONS_00005667	444	88	1.61995	380	4.20987	-1.37782	1.71251e-20	3.45828e-20
TCONS_00005668	313	62850	1641.21	150367	2363.07	-0.525903	0	0
TCONS_00005669	671	68	0.828304	142	1.04096	-0.329684	0.103622	0.113234
TCONS_00005671	355	136	3.13122	87	1.20548	1.37712	8.50647e-13	1.43712e-12
TCONS_00005682	533	44	0.674728	78	0.71984	-0.0933699	0.721914	0.736203
TCONS_00005684	222	0.5	0.0184086	40	0.886289	-5.58933	3.946e-09	5.99244e-09
TCONS_00005689	461	1134	20.1055	964	10.286	0.966916	1.15759e-54	3.8978e-54
TCONS_00005690	358	32	0.730584	230	3.16019	-2.11289	1.9164e-22	4.02568e-22
TCONS_00005692	490	42	0.700578	82	0.823164	-0.232634	0.374803	0.392904
TCONS_00005697	314	4378	113.959	17676	276.9	-1.28085	0	0	down
TCONS_00005703	294	91	2.52986	70	1.17117	1.11111	7.67586e-07	1.07651e-06
TCONS_00005704	206	6	0.23806	58	1.38493	-2.54042	4.64697e-08	6.81289e-08
TCONS_00005709	230	115	4.0867	232	4.96168	-0.27989	0.0748412	0.0824818
TCONS_00005711	311	92	2.41786	23	0.363778	2.7326	2.71212e-20	5.45122e-20
TCONS_00005713	322	429	10.8894	289	4.41479	1.30251	4.39153e-34	1.1266e-33
TCONS_00005714	392	886	18.4736	645	8.09361	1.19061	9.47472e-60	3.36145e-59
TCONS_00005724	454	58	1.04418	80	0.866767	0.268654	0.269495	0.285994
TCONS_00005734	236	340	11.7752	480	10.0046	0.235101	0.0186094	0.0212857
TCONS_00005740	334	1	0.0244713	96	1.41382	-5.85236	7.31145e-20	1.45723e-19
TCONS_00005743	281	47	1.36708	66	1.15533	0.242795	0.366858	0.384954
TCONS_00005747	549	1838	27.3638	4215	37.7654	-0.464795	2.68196e-34	6.89935e-34
TCONS_00005749	266	86	2.64253	0.5	0.00924606	8.15887	2.35815e-25	5.23414e-25
TCONS_00005750	230	6	0.213219	130	2.78025	-3.7048	1.83648e-22	3.85931e-22
TCONS_00005755	1849	844	3.73086	469	1.24768	1.58026	9.81594e-87	4.47062e-86
TCONS_00005760	417	119	2.33246	283	3.33825	-0.51724	0.000483953	0.00060324
TCONS_00005762	676	154	1.86199	37	0.26923	2.78993	1.4943e-33	3.79962e-33
TCONS_00005763	599	264	3.6023	62	0.509135	2.8228	6.27169e-57	2.16076e-56
TCONS_00005764	583	61	0.855194	186	1.56932	-0.875821	6.74604e-06	9.14452e-06
TCONS_00005765	203	0.5	0.0201315	41	0.993473	-5.62495	2.5125e-09	3.83538e-09
TCONS_00005770	347	903	21.2697	424	6.01042	1.82326	5.88109e-113	3.29578e-112	up
TCONS_00005771	280	970	28.315	241	4.23377	2.74155	5.1679e-198	4.69425e-197	up
TCONS_00005772	1702	5844	28.0643	2142	6.19054	2.1806	0	0	up
TCONS_00005774	299	55	1.50347	73	1.20094	0.324136	0.198812	0.212872
TCONS_00005775	350	246	5.74474	306	4.30053	0.417727	0.00056932	0.000707886
TCONS_00005778	234	175	6.11259	237	4.98197	0.295069	0.0359905	0.0404988
TCONS_00005784	360	94	2.13417	325	4.44068	-1.05711	3.4034e-12	5.66224e-12
TCONS_00005785	478	275	4.70227	68	0.699761	2.74843	1.16204e-57	4.03257e-57
TCONS_00005791	368	128	2.84292	360	4.81197	-0.759252	3.02679e-08	4.4637e-08
TCONS_00005792	389	240	5.04272	477	6.03167	-0.258354	0.0179499	0.0205451
TCONS_00005799	241	117	3.968	12	0.244925	4.018	1.70839e-34	4.41054e-34
TCONS_00005806	1299	401	2.52312	665	2.51815	0.00284857	0.974283	0.976233
TCONS_00005807	1283	338	2.15324	612	2.34635	-0.123908	0.188178	0.201924
TCONS_00005808	1375	379	2.25289	769	2.75101	-0.288185	0.000854089	0.00105391
TCONS_00005809	1645	529	2.62841	743	2.22173	0.242506	0.00249521	0.00300202
TCONS_00005814	241	146	4.95153	150	3.06156	0.693607	2.64521e-05	3.49696e-05
TCONS_00005816	361	582	13.1771	312	4.25124	1.63207	3.52319e-63	1.29779e-62
TCONS_00005817	535	234	3.57491	209	1.92159	0.895606	3.29487e-11	5.32881e-11
TCONS_00005818	685	164	1.95685	520	3.73406	-0.932215	2.13077e-15	3.8369e-15
TCONS_00005819	452	106	1.91677	331	3.60212	-0.910166	5.52038e-10	8.60645e-10
TCONS_00005820	303	18	0.485549	175	2.84095	-2.54869	1.92712e-21	3.97055e-21
TCONS_00005822	305	44	1.17911	48	0.774123	0.60707	0.0404133	0.0453173
TCONS_00005829	734	1448	16.1241	2139	14.3345	0.169726	0.000391222	0.00048964
TCONS_00005834	331	25086	619.451	12438	184.838	1.74473	0	0	up
TCONS_00005835	552	759	11.2384	495	4.41097	1.34927	3.82577e-62	1.39254e-61
TCONS_00005847	1089	3555	26.6818	3899	17.6114	0.599346	4.1164e-74	1.68366e-73
TCONS_00005848	695	661	7.77356	363	2.56915	1.59728	2.24083e-69	8.77797e-69
TCONS_00005852	391	1083	22.6389	1019	12.8193	0.82048	4.91413e-40	1.37647e-39
TCONS_00005853	576	2536	35.9857	3172	27.0881	0.409763	1.64066e-27	3.78677e-27
TCONS_00005855	767	435	4.63551	290	1.85982	1.31756	3.99175e-35	1.03995e-34
TCONS_00005859	325	30	0.754469	32	0.484323	0.639491	0.0762764	0.0840051
TCONS_00005860	325	46	1.15685	10	0.151351	2.93423	1.31142e-11	2.14648e-11
TCONS_00005867	282	163	4.72435	12	0.209315	4.49637	3.74034e-50	1.19103e-49
TCONS_00005868	408	337	6.75108	529	6.3777	0.0820815	0.400937	0.419341
TCONS_00005869	341	185	4.43425	263	3.79376	0.225063	0.0959831	0.105116
TCONS_00005870	256	127	4.05478	95	1.82537	1.15143	1.85829e-09	2.84881e-09
TCONS_00005871	933	15232	133.438	16645	87.7547	0.604617	0	0
TCONS_00005872	990	10897	89.9653	12433	61.7745	0.542357	1.07892e-186	9.29187e-186
TCONS_00005876	1469	974	5.41926	1103	3.69336	0.553162	7.38309e-19	1.44253e-18
