# Supplementary material for: Transcriptome analysis of Callery pear (Pyrus calleryana) reveals a comprehensive signalling network in response to Alternaria alternata
Source: PLoS One. 2017 Sep 21;12(9):e0184988. doi: 10.1371/journal.pone.0184988 (PMC5608294; doi:10.1371/journal.pone.0184988)
Supplement: S3 Table — (XLSX) [file pone.0184988.s003.xlsx]

## Sheet: S3
Table S3. The expression and annotation of differentially expressed gene in response to fungus Alternaria alternate
Gene	KOG Annotation	TrEMBL	NR	Regulation	Length	Treat read	Treat RPKM	CK read	CK RPKM	Fold change(log2)	Fold change	p_value	q-value
Pbr042289.1	1,4-benzoquinone reductase-like; Trp repressor binding protein-like/protoplast-secreted protein	WRBA_DESMR Flavoprotein wrbA		down	612	754	10.0699	3882	31.2013	-1.63156	0.322738	1.26187e-247	1.39604e-246
Pbr017257.2	1,4-benzoquinone reductase-like; Trp repressor binding protein-like/protoplast-secreted protein	WRBA_SYNFM Flavoprotein wrbA		up	483	2302	38.9548	1893	19.2784	1.01481	2.02064	5.72749e-118	3.33791e-117
Pbr021161.1	1,4-benzoquinone reductase-like; Trp repressor binding protein-like/protoplast-secreted protein	WRBA_SERP5 Flavoprotein wrbA		up	579	3664	51.7226	2546	21.6296	1.25779	2.39129	1.35881e-262	1.59897e-261
Pbr036228.1	17 beta-hydroxysteroid dehydrogenase type 3, HSD17B3	DHB12_RAT Estradiol 17-beta-dehydrogenase 12		up	987	4252	35.2111	3104	15.4694	1.18661	2.27618	7.17776e-278	8.87996e-277
Pbr002489.1	20S proteasome, regulatory subunit alpha type PSMA4/PRE9	PSA4_SPIOL Proteasome subunit alpha type-4		up	753	5187	56.3021	3575	23.3534	1.26956	2.41088	0	0
Pbr037578.1	20S proteasome, regulatory subunit alpha type PSMA6/SCL1	PSA6_SOYBN Proteasome subunit alpha type-6		up	348	1168	27.4326	909	12.8485	1.09429	2.13508	1.61259e-68	6.26717e-68
Pbr037579.1	20S proteasome, regulatory subunit alpha type PSMA6/SCL1	PSA6_TOBAC Proteasome subunit alpha type-6		up	741	4561	50.3089	3208	21.2953	1.24028	2.36244	0	0
Pbr023314.1	20S proteasome, regulatory subunit alpha type PSMA7/PRE6	PSA7_CICAR Proteasome subunit alpha type-7	PREDICTED: proteasome subunit alpha type-7-like	up	750	2407	26.2312	1858	12.1858	1.10609	2.15261	1.44306e-141	9.77776e-141
Pbr034824.1	20S proteasome, regulatory subunit alpha type PSMA7/PRE6	PSA7_CICAR Proteasome subunit alpha type-7	PREDICTED: proteasome subunit alpha type-7-like	up	750	3499	38.1317	2492	16.3439	1.22224	2.33309	6.48009e-240	6.98155e-239
Pbr030735.1	20S proteasome, regulatory subunit beta type PSMB1/PRE7	PSB1_PETHY Proteasome subunit beta type-1		up	672	1778	21.6255	1190	8.71056	1.31189	2.48267	4.79529e-137	3.16865e-136
Pbr018760.1	20S proteasome, regulatory subunit beta type PSMB6/PSMB9/PRE3	PSB6_ARATH Proteasome subunit beta type-6		up	711	1948	22.3935	1425	9.85857	1.18363	2.27148	6.47122e-128	4.0367e-127
Pbr013156.1	26S proteasome regulatory complex, ATPase RPT3	PRS6B_ARATH 26S protease regulatory subunit 6B homolog		up	1080	2893	21.8941	1759	8.01144	1.45041	2.73286	6.15544e-258	7.11473e-257
Pbr011415.1	26S proteasome regulatory complex, ATPase RPT4	RCA1_LARTR Ribulose bisphosphate carboxylase/oxygenase activase 1, chloroplastic		up	774	1916	20.2329	1458	9.26584	1.12671	2.1836	1.86765e-116	1.07725e-115
Pbr009405.1	26S proteasome regulatory complex, ATPase RPT4	RCA_MALDO Ribulose bisphosphate carboxylase/oxygenase activase, chloroplastic		up	1680	227345	1106.06	156818	459.151	1.26839	2.40893	0	0
Pbr020379.1	26S proteasome regulatory complex, ATPase RPT5	PS6AA_ARATH 26S protease regulatory subunit 6A homolog A		up	1203	4872	33.1013	3384	13.8367	1.25839	2.39228	0	0
Pbr006834.1	26S proteasome regulatory complex, subunit PSMD10	ANK2_HUMAN Ankyrin-2	Ankyrin repeat family protein	up	504	1315	21.3255	998	9.74021	1.13055	2.18942	5.80919e-81	2.52254e-80
Pbr008726.1	26S proteasome regulatory complex, subunit RPN11	PSDE_ARATH 26S proteasome non-ATPase regulatory subunit 14		up	972	4072	34.2409	3085	15.612	1.13307	2.19325	2.04973e-247	2.26536e-246
Pbr019611.1	26S proteasome regulatory complex, subunit RPN11	PSDE_ARATH 26S proteasome non-ATPase regulatory subunit 14		up	939	2666	23.2059	1773	9.28777	1.32108	2.49854	1.1567e-206	1.09215e-205
Pbr019610.1	26S proteasome regulatory complex, subunit RPN11	PSDE_ARATH 26S proteasome non-ATPase regulatory subunit 14		up	939	2618	22.7881	1657	8.68011	1.39249	2.62532	7.92872e-220	7.90855e-219
Pbr035091.1	26S proteasome regulatory complex, subunit RPN12/PSMD8	PSMD8_DICDI Probable 26S proteasome non-ATPase regulatory subunit 8		up	804	3124	31.7584	2352	14.3896	1.14211	2.20703	1.01443e-192	8.96914e-192
Pbr015663.1	2-oxoglutarate dehydrogenase, E1 subunit	ODO1_DICDI 2-oxoglutarate dehydrogenase, mitochondrial		up	1338	5571	34.0314	4479	16.4662	1.04736	2.06674	1.66575e-297	2.19072e-296
Pbr015664.1	2-oxoglutarate dehydrogenase, E1 subunit	ODO1_SCHPO 2-oxoglutarate dehydrogenase, mitochondrial		up	1743	5998	28.1263	4419	12.4708	1.17336	2.25537	0	0
Pbr024600.1	3-isopropylmalate dehydratase (aconitase superfamily)	LEUD_THEYD 3-isopropylmalate dehydratase small subunit	PREDICTED: 3-isopropylmalate dehydratase small subunit-like	up	765	13378	142.933	11007	70.7744	1.01404	2.01956	0	0
Pbr029217.1	3-Methylcrotonyl-CoA carboxylase, non-biotin containing subunit/Acetyl-CoA carboxylase carboxyl transferase, subunit beta	ACCD_MORIN Acetyl-coenzyme A carboxylase carboxyl transferase subunit beta, chloroplastic	Acetyl-CoA carboxylase carboxyltransferase beta subunit	down	702	2063	24.0196	7515	52.6575	-1.13243	0.456147	2.58907e-274	3.15981e-273
Pbr030987.1	3-Methylcrotonyl-CoA carboxylase, non-biotin containing subunit/Acetyl-CoA carboxylase carboxyl transferase, subunit beta	ACCD_MORIN Acetyl-coenzyme A carboxylase carboxyl transferase subunit beta, chloroplastic	Acetyl-CoA carboxylase carboxyltransferase beta subunit	down	702	2054	23.9148	7437	52.111	-1.12368	0.45892	3.77261e-268	4.53284e-267
Pbr027082.1	3-Methylcrotonyl-CoA carboxylase, non-biotin containing subunit/Acetyl-CoA carboxylase carboxyl transferase, subunit beta	ACCD_MORIN Acetyl-coenzyme A carboxylase carboxyl transferase subunit beta, chloroplastic	Acetyl-CoA carboxylase carboxyltransferase beta subunit	down	702	2097	24.4154	7501	52.5594	-1.10616	0.46453	1.0189e-263	1.20509e-262
Pbr038187.1	3-Methylcrotonyl-CoA carboxylase, non-biotin containing subunit/Acetyl-CoA carboxylase carboxyl transferase, subunit beta	ACCD_MORIN Acetyl-coenzyme A carboxylase carboxyl transferase subunit beta, chloroplastic	Acetyl-CoA carboxylase carboxyltransferase beta subunit	down	702	2063	24.0196	7360	51.5714	-1.10236	0.465754	2.2254e-257	2.56674e-256
Pbr041243.1	3-Methylcrotonyl-CoA carboxylase, non-biotin containing subunit/Acetyl-CoA carboxylase carboxyl transferase, subunit beta	ACCD_MORIN Acetyl-coenzyme A carboxylase carboxyl transferase subunit beta, chloroplastic	acetyl-CoA carboxyltransferase beta subunit	down	738	3993	44.2228	14200	94.6456	-1.09775	0.467246	0	0
Pbr042365.1	3-Methylcrotonyl-CoA carboxylase, non-biotin containing subunit/Acetyl-CoA carboxylase carboxyl transferase, subunit beta	ACCD_MORIN Acetyl-coenzyme A carboxylase carboxyl transferase subunit beta, chloroplastic	Acetyl-CoA carboxylase carboxyltransferase beta subunit	down	702	2173	25.3003	7674	53.7716	-1.08769	0.470514	1.49227e-262	1.75539e-261
Pbr009624.1	3-Methylcrotonyl-CoA carboxylase, non-biotin containing subunit/Acetyl-CoA carboxylase carboxyl transferase, subunit beta	ACCD_MORIN Acetyl-coenzyme A carboxylase carboxyl transferase subunit beta, chloroplastic	Acetyl-CoA carboxylase carboxyltransferase beta subunit	down	702	2129	24.788	7510	52.6225	-1.08604	0.471054	2.33222e-256	2.6814e-255
Pbr042381.1	3-Methylcrotonyl-CoA carboxylase, non-biotin containing subunit/Acetyl-CoA carboxylase carboxyl transferase, subunit beta	ACCD_MORIN Acetyl-coenzyme A carboxylase carboxyl transferase subunit beta, chloroplastic	Acetyl-CoA carboxylase carboxyltransferase beta subunit	down	702	2108	24.5435	7415	51.9568	-1.08197	0.472383	1.2822e-251	1.44807e-250
Pbr010007.1	3-Methylcrotonyl-CoA carboxylase, non-biotin containing subunit/Acetyl-CoA carboxylase carboxyl transferase, subunit beta	ACCD_MORIN Acetyl-coenzyme A carboxylase carboxyl transferase subunit beta, chloroplastic	Acetyl-CoA carboxylase carboxyltransferase beta subunit	down	702	2175	25.3236	7616	53.3652	-1.07542	0.474534	7.31615e-256	8.39075e-255
Pbr010485.1	3-Methylcrotonyl-CoA carboxylase, non-biotin containing subunit/Acetyl-CoA carboxylase carboxyl transferase, subunit beta	ACCD_MORIN Acetyl-coenzyme A carboxylase carboxyl transferase subunit beta, chloroplastic	acetyl-CoA carboxyltransferase beta subunit	down	738	4098	45.3857	14163	94.399	-1.05653	0.480786	0	0
Pbr027065.1	3-Methylcrotonyl-CoA carboxylase, non-biotin containing subunit/Acetyl-CoA carboxylase carboxyl transferase, subunit beta	ACCD_MORIN Acetyl-coenzyme A carboxylase carboxyl transferase subunit beta, chloroplastic	Acetyl-CoA carboxylase carboxyltransferase beta subunit	down	702	2182	25.4051	7487	52.4613	-1.04614	0.484263	1.42063e-240	1.53412e-239
Pbr006590.1	3-Methylcrotonyl-CoA carboxylase, non-biotin containing subunit/Acetyl-CoA carboxylase carboxyl transferase, subunit beta	ACCD_MORIN Acetyl-coenzyme A carboxylase carboxyl transferase subunit beta, chloroplastic	Acetyl-CoA carboxylase carboxyltransferase beta subunit	down	702	2233	25.9989	7574	53.0709	-1.02947	0.48989	4.49108e-237	4.78475e-236
Pbr019047.1	3-Methylcrotonyl-CoA carboxylase, non-biotin containing subunit/Acetyl-CoA carboxylase carboxyl transferase, subunit beta	ACCD_MORIN Acetyl-coenzyme A carboxylase carboxyl transferase subunit beta, chloroplastic	Acetyl-CoA carboxylase carboxyltransferase beta subunit	down	702	2250	26.1968	7608	53.3092	-1.02499	0.491413	1.92153e-236	2.04317e-235
Pbr001994.1	3-Methylcrotonyl-CoA carboxylase, non-biotin containing subunit/Acetyl-CoA carboxylase carboxyl transferase, subunit beta	ACCD_MORIN Acetyl-coenzyme A carboxylase carboxyl transferase subunit beta, chloroplastic	Acetyl-CoA carboxylase carboxyltransferase beta subunit	down	702	2167	25.2305	7260	50.8707	-1.01167	0.495972	5.87343e-221	5.8928e-220
Pbr029201.1	3-Methylcrotonyl-CoA carboxylase, non-biotin containing subunit/Acetyl-CoA carboxylase carboxyl transferase, subunit beta	ACCD_MORIN Acetyl-coenzyme A carboxylase carboxyl transferase subunit beta, chloroplastic	Acetyl-CoA carboxylase carboxyltransferase beta subunit	down	702	2218	25.8242	7383	51.7326	-1.00235	0.499187	2.73424e-221	2.7492e-220
Pbr032991.1	3-oxoacyl CoA thiolase	THIK2_ARATH 3-ketoacyl-CoA thiolase 2, peroxisomal		up	1362	7475	44.8577	2783	10.0509	2.15803	4.46306	0	0
Pbr039566.1	3-oxoacyl-(acyl-carrier-protein) synthase (I and II)	KASC1_ARATH 3-oxoacyl-[acyl-carrier-protein] synthase I, chloroplastic		up	1377	3818	22.6624	2314	8.26605	1.45503	2.74162	0	0
Pbr034265.1	40S ribosomal protein S12	RS12_HORVU 40S ribosomal protein S12	PREDICTED: 40S ribosomal protein S12-like, partial	up	435	2605	48.9465	1794	20.2862	1.2707	2.41279	2.76893e-190	2.41859e-189
Pbr040945.1	40S ribosomal protein S15	RS15_ORYSJ 40S ribosomal protein S15	PREDICTED: uncharacterized protein LOC100796923	up	2748	9469	28.1638	7337	13.1332	1.10062	2.14447	0	0
Pbr032337.1	40S ribosomal protein S15/S22	R15A1_ARATH 40S ribosomal protein S15a-1	uncharacterized protein LOC100305645	down	393	1388	28.8669	4636	58.0256	-1.00727	0.497486	7.74858e-141	5.22628e-140
Pbr029094.1	40S ribosomal protein S16	RS16_GOSHI 40S ribosomal protein S16		up	438	8861	165.353	7274	81.6898	1.01732	2.02416	0	0
Pbr010383.1	40S ribosomal protein S17	RS174_ARATH 40S ribosomal protein S17-4		up	420	1727	33.6083	1197	14.0189	1.26145	2.39736	2.04277e-125	1.25525e-124
Pbr010417.1	40S ribosomal protein S17	RS174_ARATH 40S ribosomal protein S17-4		up	420	1758	34.2116	1138	13.3279	1.36004	2.56691	3.93851e-143	2.69387e-142
Pbr006418.1	40S ribosomal protein S19	RS191_ARATH 40S ribosomal protein S19-1		up	432	4035	76.3419	3025	34.4437	1.14823	2.21642	1.99008e-250	2.23511e-249
Pbr007229.2	40S ribosomal protein S19	RS193_ARATH 40S ribosomal protein S19-3		up	459	1244	22.1519	904	9.68778	1.19319	2.28658	2.01398e-83	8.91428e-83
Pbr038346.1	40S ribosomal protein S19	RS191_ARATH 40S ribosomal protein S19-1		up	432	3522	66.636	2531	28.8189	1.20929	2.31224	1.73787e-237	1.85333e-236
Pbr000380.1	40S ribosomal protein S2/30S ribosomal protein S5	RR5_ARATH 30S ribosomal protein S5, chloroplastic		up	930	8898	78.2011	7002	37.0346	1.07831	2.11157	0	0
Pbr016242.1	40S ribosomal protein S2/30S ribosomal protein S5	RR5_ARATH 30S ribosomal protein S5, chloroplastic		up	930	4081	35.8663	1999	10.573	1.76224	3.39226	0	0
Pbr015768.1	40S ribosomal protein S20	RS202_ARATH 40S ribosomal protein S20-2	hypothetical protein CICLE_v10006225mg	up	369	1267	28.0643	994	13.2504	1.0827	2.118	6.25251e-73	2.52969e-72
Pbr014855.1	40S ribosomal protein S21	RS212_ARATH 40S ribosomal protein S21-2		up	246	3912	129.977	1947	38.9313	1.73925	3.33863	0	0
Pbr040955.1	40S ribosomal protein S23	RS23_EUPES 40S ribosomal protein S23		up	411	2732	54.3303	2248	26.9044	1.01392	2.01939	1.96916e-139	1.31778e-138
Pbr022992.2	40S ribosomal protein S25	RS252_ARATH 40S ribosomal protein S25-2		up	1197	4681	31.963	3820	15.6978	1.02584	2.03615	5.20814e-242	5.65046e-241
Pbr041749.1	40S ribosomal protein S25	RS252_ARATH 40S ribosomal protein S25-2	uncharacterized protein LOC100499810	up	327	1276	31.8938	1038	15.6141	1.03042	2.04262	7.09565e-68	2.74031e-67
Pbr002970.1	40s ribosomal protein S26	RS263_ARATH 40S ribosomal protein S26-3		up	390	4193	87.8746	2838	35.7945	1.29571	2.45498	0	0
Pbr018364.1	40s ribosomal protein S27	RS272_ARATH 40S ribosomal protein S27-2	hypothetical protein CARUB_v10018269mg, partial	up	276	1259	37.2838	1043	18.5885	1.00414	2.00575	2.79101e-64	1.04105e-63
Pbr025759.1	40S ribosomal protein S29	RS29_WHEAT 40S ribosomal protein S29	hypothetical protein OsI_13694	up	351	934	21.7492	658	9.2212	1.23794	2.35861	9.17255e-67	3.5062e-66
Pbr019042.1	40S ribosomal protein S3	RR3_DRANE 30S ribosomal protein S3, chloroplastic	ribosomal protein S3	down	657	4201	52.2625	14701	110.065	-1.07451	0.474833	0	0
Pbr012447.1	40S ribosomal protein S3	RR3_DRANE 30S ribosomal protein S3, chloroplastic	ribosomal protein S3	down	657	4279	53.2329	14963	112.027	-1.07345	0.47518	0	0
Pbr029213.1	40S ribosomal protein S3	RR3_DRANE 30S ribosomal protein S3, chloroplastic	ribosomal protein S3	down	657	4355	54.1784	15209	113.869	-1.07158	0.475798	0	0
Pbr030982.1	40S ribosomal protein S3	RR3_DRANE 30S ribosomal protein S3, chloroplastic	ribosomal protein S3	down	657	4281	53.2578	14942	111.87	-1.07075	0.476071	0	0
Pbr042377.1	40S ribosomal protein S3	RR3_DRANE 30S ribosomal protein S3, chloroplastic	ribosomal protein S3	down	657	4362	54.2655	14891	111.488	-1.03878	0.486739	0	0
Pbr027078.1	40S ribosomal protein S3	RR3_DRANE 30S ribosomal protein S3, chloroplastic	ribosomal protein S3	down	657	4485	55.7956	14911	111.637	-1.0006	0.499793	0	0
Pbr033404.1	40S ribosomal protein SA (P40)/Laminin receptor 1	RSSA_VITVI 40S ribosomal protein SA	PREDICTED: 40S ribosomal protein SA-like	up	843	3498	33.9153	2166	12.6386	1.4241	2.68347	4.86715e-303	6.53041e-302
Pbr009667.1	50S ribosomal protein L1	RK1_ARATH 50S ribosomal protein L1, chloroplastic		up	1053	16958	131.628	12832	59.9424	1.13482	2.19591	0	0
Pbr036900.1	5'-AMP-activated protein kinase, gamma subunit	KING1_ARATH SNF1-related protein kinase regulatory subunit gamma 1		down	1281	3025	19.301	13620	52.2994	-1.43812	0.369048	0	0
Pbr030457.1	5-formyltetrahydrofolate cyclo-ligase	MTHSD_BOVIN Methenyltetrahydrofolate synthetase domain-containing protein		up	1140	3079	22.0754	1986	8.56925	1.3652	2.57611	1.45691e-250	1.63799e-249
Pbr009496.1	60S acidic ribosomal protein P0	RLA01_ARATH 60S acidic ribosomal protein P0-1	PREDICTED: 60S acidic ribosomal protein P0	up	966	9542	80.7357	7224	36.7849	1.13409	2.19481	0	0
Pbr011332.1	60S acidic ribosomal protein P0	RLA0_SOYBN 60S acidic ribosomal protein P0	PREDICTED: 60S acidic ribosomal protein P0	up	966	5273	44.6153	3331	16.9616	1.39527	2.63038	0	0
Pbr038798.1	60s acidic ribosomal protein P1	RLA32_ARATH 60S acidic ribosomal protein P3-2		up	366	10611	236.962	6897	92.6931	1.35412	2.55641	0	0
Pbr002899.1	60s ribosomal protein L10	RL10_SOLME 60S ribosomal protein L10	PREDICTED: 60S ribosomal protein L10 isoform 2	up	372	950	20.873	190	2.51234	3.05453	8.30816	8.44797e-216	8.30428e-215
Pbr000515.1	60S ribosomal protein L11	RL112_ARATH 60S ribosomal protein L11-2		up	1461	19080	106.741	15331	51.6165	1.04821	2.06796	0	0
Pbr002090.1	60S ribosomal protein L13a	R13A4_ARATH 60S ribosomal protein L13a-4		up	621	14805	194.859	12280	97.2692	1.00237	2.00329	0	0
Pbr036626.1	60S ribosomal protein L14/L17/L23	SUVR4_ARATH Histone-lysine N-methyltransferase SUVR4		up	2031	6122	24.6369	3644	8.82545	1.48108	2.79158	0	0
Pbr042889.1	60s ribosomal protein L15/L27	R27A3_ARATH 60S ribosomal protein L27a-3		up	441	6757	125.233	5497	61.3134	1.03034	2.0425	0	0
Pbr024455.1	60s ribosomal protein L15/L27	R27A3_ARATH 60S ribosomal protein L27a-3		up	450	6340	115.154	4799	52.4574	1.13435	2.1952	0	0
Pbr026981.1	60s ribosomal protein L15/L27	R27A3_ARATH 60S ribosomal protein L27a-3		up	450	4887	88.7632	3548	38.7828	1.19454	2.28872	0	0
Pbr032324.1	60s ribosomal protein L23	RL23A_DAUCA 60S ribosomal protein L23a	PREDICTED: 60S ribosomal protein L23a-like	up	462	2728	48.262	2170	23.1039	1.06275	2.08891	3.08919e-150	2.19317e-149
Pbr028188.1	60s ribosomal protein L23	RL23A_DAUCA 60S ribosomal protein L23a	PREDICTED: 60S ribosomal protein L23a-like	up	561	3385	49.3173	2270	19.9036	1.30906	2.47781	3.45338e-258	3.99868e-257
Pbr017880.1	60S ribosomal protein L27	RL27_PEA 60S ribosomal protein L27		up	363	11253	253.376	8788	119.084	1.0893	2.12771	0	0
Pbr015569.1	60S ribosomal protein L28	RL281_ARATH 60S ribosomal protein L28-1		up	453	6109	110.224	4738	51.4476	1.09926	2.14245	0	0
Pbr003450.1	60S ribosomal protein L29	RL291_ARATH 60S ribosomal protein L29-1		up	186	1025	45.0416	711	18.8029	1.2603	2.39546	4.09009e-75	1.68839e-74
Pbr039450.1	60S ribosomal protein L35	RK29_ARATH 50S ribosomal protein L29, chloroplastic	PREDICTED: 50S ribosomal protein L29, chloroplastic-like	up	528	6521	100.945	4987	46.4594	1.11952	2.17275	0	0
Pbr039451.1	60S ribosomal protein L35	RK29_ARATH 50S ribosomal protein L29, chloroplastic	PREDICTED: 50S ribosomal protein L29, chloroplastic-like	up	603	8090	109.657	5728	46.7255	1.23071	2.34682	0	0
Pbr009239.1	60S ribosomal protein L37	RL373_ARATH 60S ribosomal protein L37-3		up	291	5120	143.807	3742	63.2527	1.18493	2.27353	0	0
Pbr007324.1	60s ribosomal protein L39	RL391_ARATH 60S ribosomal protein L39-1	unnamed protein product	up	156	408	21.3766	255	8.04052	1.41067	2.65861	1.6978e-36	4.51208e-36
Pbr033846.1	60s ribosomal protein L39	RL391_ARATH 60S ribosomal protein L39-1	unnamed protein product	up	156	387	20.2763	220	6.93692	1.54743	2.92296	1.418e-39	3.94069e-39
Pbr015558.1	60s ribosomal protein L6	RL6_MESCR 60S ribosomal protein L6		up	702	2257	26.2783	1821	12.7597	1.04228	2.05947	8.38362e-121	4.98589e-120
Pbr036860.1	60S ribosomal protein L7A	RL7A2_ARATH 60S ribosomal protein L7a-2		up	777	6681	70.2787	5413	34.2677	1.03624	2.05087	0	0
Pbr036906.1	AAA+-type ATPase	SPAST_CHICK Spastin		up	3711	14352	31.61	11845	15.7005	1.00957	2.01332	0	0
Pbr020551.2	AAA+-type ATPase	CDC48_CAPAN Cell division cycle protein 48 homolog	PREDICTED: cell division cycle protein 48 homolog	up	2421	20816	70.2758	16725	33.9813	1.04829	2.06807	0	0
Pbr024934.1	AAA+-type ATPase	CDC48_CAPAN Cell division cycle protein 48 homolog	PREDICTED: cell division cycle protein 48 homolog	up	2421	21879	73.8645	15371	31.2303	1.24194	2.36516	0	0
Pbr018396.1	AAA+-type ATPase	BCS1_SCHPO Probable mitochondrial chaperone bcs1		up	1446	11352	64.1663	3986	13.5593	2.24253	4.73227	0	0
Pbr005387.1	AAA+-type ATPase containing the peptidase M41 domain	FTSH2_ARATH Cell division protease ftsH homolog 2, chloroplastic	ATP-dependent zinc metalloprotease FTSH 2 protein	up	2085	35965	140.986	29843	70.4052	1.0018	2.0025	0	0
Pbr005758.2	AAA+-type ATPase containing the peptidase M41 domain	FTSH_TOBAC Cell division protease ftsH homolog, chloroplastic		up	2166	39148	147.725	29395	66.7549	1.14597	2.21295	0	0
Pbr023516.2	Acetylglucosaminyltransferase EXT1/exostosin 1	GLYT3_ARATH Probable glycosyltransferase At5g03795		up	2826	6920	20.0142	4116	7.16427	1.48213	2.79361	0	0
Pbr040763.1	Acetylglucosaminyltransferase EXT2/exostosin 2	EXT2_DROME Exostosin-2	PREDICTED: uncharacterized protein LOC101295367	up	2475	13064	43.1424	8559	17.0105	1.34268	2.53623	0	0
Pbr037470.1	Acetylornithine aminotransferase	GSA_BRANA Glutamate-1-semialdehyde 2,1-aminomutase, chloroplastic		up	1431	13100	74.823	7453	25.6189	1.54627	2.92062	0	0
Pbr027125.3	Acetylornithine aminotransferase	GSA_BRANA Glutamate-1-semialdehyde 2,1-aminomutase, chloroplastic		up	1533	8639	46.0601	4827	15.4883	1.57234	2.97386	0	0
Pbr038628.1	Actin and related proteins	ACT7_ARATH Actin-7		up	1134	4161	29.9908	2943	12.7657	1.23224	2.34932	1.48853e-288	1.9098e-287
Pbr029513.1	Actin and related proteins	ACT_GOSHI Actin	PREDICTED: actin-like	up	1134	27607	198.98	15082	65.4206	1.60481	3.04155	0	0
Pbr035825.1	Actin and related proteins	ACT_GOSHI Actin	PREDICTED: actin-like	up	1134	4193	30.2214	686	2.97563	3.3443	10.1563	0	0
Pbr010576.1	Acyl carrier protein/NADH-ubiquinone oxidoreductase, NDUFAB1/SDAP subunit	ACP1_CASGL Acyl carrier protein 1, chloroplastic		up	426	21499	412.489	16836	194.401	1.08532	2.12185	0	0
Pbr030755.1	Acyl carrier protein/NADH-ubiquinone oxidoreductase, NDUFAB1/SDAP subunit	ACPM_ARATH Acyl carrier protein, mitochondrial		up	381	2255	48.3754	1306	16.8611	1.52057	2.86905	5.15334e-216	5.07182e-215
Pbr012657.1	Acyl-CoA synthetase	MENE_GEOSW 2-succinylbenzoate--CoA ligase		down	549	393	5.85091	3222	28.8683	-2.30275	0.202676	0	0
Pbr038759.1	Acyl-CoA synthetase	ACSA_HUMAN Acetyl-coenzyme A synthetase, cytoplasmic		up	2496	8517	27.8898	6672	13.1486	1.08483	2.12112	0	0
Pbr000738.2	Acyl-CoA synthetase	ACSA_SALTY Acetyl-coenzyme A synthetase		up	2313	6901	24.3859	3782	8.04293	1.60026	3.03197	0	0
Pbr012851.1	Acyl-CoA synthetase	4CL1_TOBAC 4-coumarate--CoA ligase 1	4-coumarate:coenzyme A ligase 1	up	1707	6710	32.1286	3497	10.077	1.6728	3.18832	0	0
Pbr022458.1	Acyl-CoA synthetase	4CL1_TOBAC 4-coumarate--CoA ligase 1	4-coumarate:coenzyme A ligase 1	up	1713	6990	33.3521	3621	10.3978	1.6815	3.20762	0	0
Pbr002422.1	Acyl-CoA synthetase	FAT2_SCHPO Putative peroxisomal-coenzyme A synthetase		up	348	1129	26.5166	256	3.6185	2.87343	7.32806	2.12268e-241	2.29836e-240
Pbr026213.1	Acyl-CoA synthetase	4CLL6_ARATH 4-coumarate--CoA ligase-like 6		up	1680	6313	30.7135	370	1.08333	4.82533	28.351	0	0
Pbr035560.1	Acyl-CoA thioesterase	ACOT9_MOUSE Acyl-coenzyme A thioesterase 9, mitochondrial		up	1359	4785	28.7783	3560	12.8854	1.15924	2.2334	4.17912e-301	5.57736e-300
Pbr031776.1	Acyl-CoA thioesterase	ACOT8_MOUSE Acyl-coenzyme A thioesterase 8		up	1308	3856	24.0953	2644	9.94311	1.27698	2.42332	8.49187e-283	1.06762e-281
Pbr035653.1	Acyl-CoA-binding protein	ACBP_RICCO Acyl-CoA-binding protein		up	267	1209	37.0099	807	14.8673	1.31577	2.48936	3.09791e-94	1.50152e-93
Pbr006825.1	Acyl-CoA-binding protein	ACBP_RICCO Acyl-CoA-binding protein	acyl-CoA-binding protein 2	up	378	1571	33.9694	972	12.6486	1.42526	2.68562	2.07409e-137	1.37415e-136
Pbr031686.1	Acyl-CoA-binding protein	ACBP_FRIAG Acyl-CoA-binding protein		up	279	792	23.2019	92	1.622	3.8384	14.3045	1.67005e-216	1.64562e-215
Pbr021977.1	Adenine phosphoribosyl transferases	APT1_ARATH Adenine phosphoribosyltransferase 1		down	552	346	5.12319	2265	20.1836	-1.97807	0.25383	7.76328e-189	6.74303e-188
Pbr017167.1	Adenylate cyclase-associated protein (CAP/Srv2p)	CAP_DICDI Adenylyl cyclase-associated protein		up	1428	5741	32.8596	4639	15.9796	1.04009	2.05635	4.60441e-303	6.18043e-302
Pbr014441.1	Adenylate kinase	KADC1_ARATH Probable adenylate kinase 1, chloroplastic	PREDICTED: probable adenylate kinase 1, chloroplastic-like	up	849	4298	41.3773	3288	19.0499	1.11906	2.17205	6.7984e-256	7.80245e-255
Pbr011409.1	AFH1-interacting protein FIP2, contains BTB/POZ domain and pentapeptide repeats	TL15A_ARATH Thylakoid lumenal 15 kDa protein 1, chloroplastic		up	681	2777	33.3297	1794	12.9582	1.36295	2.5721	1.2444e-225	1.27204e-224
Pbr005767.1	Alcohol dehydrogenase, class III	ADHL7_ARATH Alcohol dehydrogenase-like 7		up	1176	6232	43.3135	3424	14.3217	1.59661	3.02433	0	0
Pbr032936.1	Alcohol dehydrogenase, class III	ADHX_ORYSI Alcohol dehydrogenase class-3		up	1128	19617	142.143	8446	36.8307	1.94836	3.85937	0	0
Pbr022147.1	Aldehyde dehydrogenase	AL3F1_ARATH Aldehyde dehydrogenase family 3 member F1		up	1452	17281	97.2759	12873	43.6095	1.15744	2.23061	0	0
Pbr007343.1	Aldehyde dehydrogenase	GAPN_ARATH NADP-dependent glyceraldehyde-3-phosphate dehydrogenase		up	1491	25294	138.657	14520	47.9024	1.53335	2.89458	0	0
Pbr034263.1	Aldehyde dehydrogenase	GAPN_NICPL NADP-dependent glyceraldehyde-3-phosphate dehydrogenase		up	1491	43636	239.205	21050	69.4453	1.7843	3.44451	0	0
Pbr012209.1	Aldo/keto reductase family proteins	AK1A1_PIG Alcohol dehydrogenase [NADP+]		up	1083	3074	23.1995	1996	9.06568	1.35561	2.55905	1.67968e-247	1.85764e-246
Pbr040934.1	Aldo/keto reductase family proteins	ALDR_HORVU Aldose reductase	PREDICTED: aldo-keto reductase family 4 member C10-like	up	1164	3430	24.0849	2001	8.45595	1.51009	2.84827	0	0
Pbr042887.1	Aldo/keto reductase family proteins	ALDR_HORVU Aldose reductase	PREDICTED: aldo-keto reductase family 4 member C9-like	up	948	2512	21.6578	1441	7.47694	1.53437	2.89661	1.40846e-243	1.53628e-242
Pbr040935.2	Aldo/keto reductase family proteins	ALDR_HORVU Aldose reductase		up	948	3233	27.8741	740	3.83965	2.85988	7.25953	0	0
Pbr023248.1	Aldo/keto reductase family proteins	S6PD_MALDO NADP-dependent D-sorbitol-6-phosphate dehydrogenase		up	933	39745	348.18	4829	25.4592	3.77358	13.676	0	0
Pbr042781.1	Aldo/keto reductase family proteins	S6PD_MALDO NADP-dependent D-sorbitol-6-phosphate dehydrogenase		up	966	53130	449.537	6204	31.591	3.83086	14.2299	0	0
Pbr010364.1	Alkyl hydroperoxide reductase, thiol specific antioxidant and related enzymes	BAS1B_ARATH 2-Cys peroxiredoxin BAS1-like, chloroplastic		up	816	2674	26.7839	1501	9.04813	1.56568	2.96016	7.42302e-267	8.86973e-266
Pbr015400.1	Alkyl hydroperoxide reductase, thiol specific antioxidant and related enzymes	BAS1B_ARATH 2-Cys peroxiredoxin BAS1-like, chloroplastic		up	819	7177	71.6246	3955	23.7537	1.5923	3.0153	0	0
Pbr010429.1	Alkyl hydroperoxide reductase, thiol specific antioxidant and related enzymes	BAS1B_ARATH 2-Cys peroxiredoxin BAS1-like, chloroplastic		up	816	4947	49.5513	1989	11.9898	2.04711	4.13278	0	0
Pbr037402.1	Alkyl hydroperoxide reductase, thiol specific antioxidant and related enzymes	PRXQ_POPJC Peroxiredoxin Q, chloroplastic		up	648	4339	54.729	1676	12.7224	2.10494	4.3018	0	0
Pbr025964.1	Alpha tubulin	TBA_PRUDU Tubulin alpha chain		up	1356	7511	45.2732	3295	11.9526	1.92133	3.78771	0	0
Pbr021598.1	Amidases	YI01_SCHPO Putative amidase C869.01		up	1356	6675	40.2341	3669	13.3093	1.59598	3.023	0	0
Pbr004390.1	Amine oxidase	ZDS_CAPAN Zeta-carotene desaturase, chloroplastic/chromoplastic	zeta-carotene desaturase ZDS2	up	1716	6771	32.2507	5353	15.3443	1.07162	2.10179	0	0
Pbr013116.1	Amine oxidase	SUB7_TRIEQ Subtilisin-like protease 7		up	1452	5810	32.7049	4478	15.17	1.10828	2.15589	0	0
Pbr012348.1	Amino acid transporters	LAX2_MEDTR Auxin transporter-like protein 2	auxin influx carrier protein	up	1443	13688	77.5313	7769	26.483	1.54971	2.92759	0	0
Pbr042113.1	Amino acid transporters	CTR2_CHICK Low affinity cationic amino acid transporter 2		up	1842	6047	26.832	1633	4.36079	2.6213	6.15302	0	0
Pbr031914.1	Aminomethyl transferase	GCST_SOLTU Aminomethyltransferase, mitochondrial		up	1227	42705	284.471	34951	140.115	1.02167	2.03027	0	0
Pbr000131.1	Aminomethyl transferase	GCST_SOLTU Aminomethyltransferase, mitochondrial		up	1227	49518	329.854	33528	134.41	1.29519	2.45409	0	0
Pbr033451.1	Ammonia permease	AMT11_ARATH Ammonium transporter 1 member 1	ammonium transporter AMT1;1	up	1518	55585	299.288	18652	60.4397	2.30797	4.95184	0	0
Pbr023501.1	Ammonia permease	AMT31_ORYSJ Ammonium transporter 3 member 1	ammonium transporter AMT3	up	1476	3693	20.4501	914	3.04599	2.74713	6.71379	0	0
Pbr032055.1	Anaphase-promoting complex (APC), subunit 10	APC10_ARATH Anaphase-promoting complex subunit 10		up	579	1767	24.9437	1069	9.08171	1.45764	2.74659	1.60077e-159	1.19954e-158
Pbr012117.1	Ankyrin repeat and DHHC-type Zn-finger domain containing proteins	Y2168_ARATH Ankyrin repeat-containing protein At2g01680		up	1605	10284	52.3709	7146	21.9006	1.25779	2.3913	0	0
Pbr008502.1	Ankyrin repeat protein	SR43C_ARATH Signal recognition particle 43 kDa protein, chloroplastic		up	1170	16361	114.295	13132	55.2095	1.04977	2.07021	0	0
Pbr034275.2	Apolipoprotein D/Lipocalin	BLC_CITFR Outer membrane lipoprotein blc		down	561	4384	63.8721	16415	143.928	-1.17209	0.443777	0	0
Pbr007332.1	Apolipoprotein D/Lipocalin	BLC_CITFR Outer membrane lipoprotein blc		up	564	13465	195.133	10486	91.4533	1.09335	2.13369	0	0
Pbr009682.1	Apoptotic ATPase	RGA2_SOLBU Disease resistance protein RGA2	putative CC-NBS-LRR resistance protein	down	3102	7550	19.8934	27979	44.3669	-1.1572	0.448383	0	0
Pbr029765.1	Apoptotic ATPase	R13L1_ARATH Putative disease resistance RPP13-like protein 1	PREDICTED: putative disease resistance RPP13-like protein 1-like	up	3744	11265	24.5923	9096	11.9504	1.04114	2.05786	0	0
Pbr025086.1	Apoptotic ATPase	DRL42_ARATH Probable disease resistance protein At5g66900		up	2466	19675	65.2116	15238	30.3951	1.10129	2.14547	0	0
Pbr025093.1	Apoptotic ATPase	DRL42_ARATH Probable disease resistance protein At5g66900		up	2394	6783	23.158	5148	10.5775	1.13051	2.18936	0	0
Pbr026197.1	Apoptotic ATPase	R13L1_ARATH Putative disease resistance RPP13-like protein 1	PREDICTED: putative disease resistance RPP13-like protein 1-like	up	3549	12732	29.322	8271	11.4636	1.35493	2.55784	0	0
Pbr041724.1	Apoptotic ATPase	R13L1_ARATH Putative disease resistance RPP13-like protein 1		up	3840	9473	20.1632	5339	6.83907	1.55985	2.94824	0	0
Pbr004621.1	Apoptotic ATPase	DRL42_ARATH Probable disease resistance protein At5g66900		up	2517	6213	20.1754	2188	4.27595	2.23828	4.71834	0	0
Pbr011336.1	Aquaporin (major intrinsic protein family)	PIP14_ARATH Probable aquaporin PIP1-4	plasma membrane intrinsic protein 1-1	up	870	32680	307.02	26919	152.198	1.01238	2.01724	0	0
Pbr006613.1	Aquaporin (major intrinsic protein family)	PIP25_ARATH Probable aquaporin PIP2-5	plasma membrane intrinsic protein 2-2	up	852	6893	66.1259	5079	29.3229	1.17319	2.2551	0	0
Pbr042393.1	Aquaporin (major intrinsic protein family)	PIP25_ARATH Probable aquaporin PIP2-5	plasma membrane intrinsic protein 2-2	up	852	6776	65.0035	4846	27.9777	1.21624	2.3234	0	0
Pbr039060.1	Aquaporin (major intrinsic protein family)	PIP25_ARATH Probable aquaporin PIP2-5	plasma membrane intrinsic protein 2-2	up	864	11532	109.092	7457	42.454	1.36158	2.56966	0	0
Pbr025634.1	Aquaporin (major intrinsic protein family)	PIP22_ORYSJ Probable aquaporin PIP2-2	plasma membrane intrinsic protein 2-1	up	846	23914	231.039	15256	88.7031	1.38108	2.60463	0	0
Pbr002452.1	Aquaporin (major intrinsic protein family)	TIP21_ARATH Aquaporin TIP2-1	aquaporin TIP2	up	747	14506	158.72	7111	46.8251	1.76113	3.38963	0	0
Pbr005046.1	Aquaporin (major intrinsic protein family)	TIP11_ARATH Aquaporin TIP1-1	gamma tonoplast intrinsic protein	up	759	53101	571.826	24950	161.695	1.8223	3.53645	0	0
Pbr016937.1	Aquaporin (major intrinsic protein family)	SIP12_MAIZE Aquaporin SIP1-2	Aquaporin SIP1-1	up	624	1682	22.0315	598	4.71395	2.22456	4.67369	1.16855e-269	1.40923e-268
Pbr018183.1	Aquaporin (major intrinsic protein family)	PIP11_ORYSJ Aquaporin PIP1-1	aquaporin-like	up	498	4238	69.556	1075	10.6181	2.71165	6.55069	0	0
Pbr027402.1	Aquaporin (major intrinsic protein family)	PIP28_ARATH Probable aquaporin PIP2-8	plasma intrinsic protein 2	up	846	10893	105.24	1537	8.93659	3.55781	11.7763	0	0
Pbr021967.1	Armadillo repeat protein VAC8 required for vacuole fusion, inheritance and cytosol-to-vacuole protein targeting	PUB4_ARATH U-box domain-containing protein 4		up	1059	4989	38.5053	3322	15.4302	1.3193	2.49545	0	0
Pbr019746.1	Armadillo repeat protein VAC8 required for vacuole fusion, inheritance and cytosol-to-vacuole protein targeting	PUB4_ARATH U-box domain-containing protein 4		up	1068	3949	30.2217	2565	11.8137	1.35513	2.5582	0	0
Pbr000275.1	Armadillo repeat protein VAC8 required for vacuole fusion, inheritance and cytosol-to-vacuole protein targeting	VAC8_ASPOR Vacuolar protein 8		up	1770	6664	30.7727	3321	9.2292	1.73737	3.33427	0	0
Pbr031387.1	Armadillo repeat protein VAC8 required for vacuole fusion, inheritance and cytosol-to-vacuole protein targeting	PUB9_ARATH U-box domain-containing protein 9		up	1371	5671	33.8085	2444	8.76864	1.94696	3.85561	0	0
Pbr022584.1	Armadillo repeat protein VAC8 required for vacuole fusion, inheritance and cytosol-to-vacuole protein targeting	VAC8_CANGA Vacuolar protein 8	C2 domain-containing family protein	up	1020	3067	24.5763	1309	6.31259	1.96096	3.89322	0	0
Pbr022583.1	Armadillo repeat protein VAC8 required for vacuole fusion, inheritance and cytosol-to-vacuole protein targeting	PUB4_ARATH U-box domain-containing protein 4		up	5373	13155	20.0114	5377	4.92257	2.02334	4.06523	0	0
Pbr041628.1	Armadillo/beta-Catenin/plakoglobin	KPPR_ARATH Phosphoribulokinase, chloroplastic		up	1212	59392	400.524	44887	182.174	1.13657	2.19858	0	0
Pbr016333.1	Armadillo/beta-Catenin/plakoglobin	KPPR_WHEAT Phosphoribulokinase, chloroplastic		up	1215	64539	434.159	43656	176.741	1.29659	2.45648	0	0
Pbr007780.1	Arylacetamide deacetylase	GATB_CHLAB Aspartyl/glutamyl-tRNA(Asn/Gln) amidotransferase subunit B	CXE carboxylesterase	up	294	3600	100.083	2938	49.1556	1.02576	2.03604	1.39701e-186	1.20282e-185
Pbr029577.1	Arylacetamide deacetylase	GI1L1_ARATH Probable gibberellin receptor GID1L1	CXE carboxylesterase	up	1113	3942	28.9484	1873	8.27773	1.80618	3.49714	0	0
Pbr006571.1	Arylacetamide deacetylase	GI1L3_ARATH Probable gibberellin receptor GID1L3	GA signal transduction factor	up	996	3760	30.8554	1750	8.64265	1.83598	3.57013	0	0
Pbr020198.1	Asparaginase	ASPG1_ARATH Isoaspartyl peptidase/L-asparaginase 1		up	981	3119	25.9866	641	3.21409	3.01529	8.08523	0	0
Pbr019684.1	Asparaginase	ASPG2_ARATH Probable isoaspartyl peptidase/L-asparaginase 2		up	978	50412	421.307	2979	14.983	4.81347	28.1189	0	0
Pbr022030.2	Asparaginase	ASPG2_ARATH Probable isoaspartyl peptidase/L-asparaginase 2		up	1068	11387	87.1448	323	1.48765	5.87231	58.5789	0	0
Pbr000345.1	Asparagine synthase (glutamine-hydrolyzing)	TSJT1_TOBAC Stem-specific protein TSJT1		down	768	302	3.21402	41354	264.865	-6.36473	0.0121346	0	0
Pbr013021.1	Asparagine synthase (glutamine-hydrolyzing)	ASNS_ASPOF Asparagine synthetase [glutamine-hydrolyzing]		down	1815	2150	9.682	25506	69.1248	-2.83583	0.140065	0	0
Pbr022319.1	Asparagine synthase (glutamine-hydrolyzing)	TSJT1_TOBAC Stem-specific protein TSJT1		down	768	3111	33.1087	13328	85.3635	-1.36641	0.387855	0	0
Pbr036800.1	Asparagine synthase (glutamine-hydrolyzing)	TSJT1_TOBAC Stem-specific protein TSJT1		up	753	1913	20.7646	824	5.38271	1.94772	3.85765	7.17094e-259	8.32694e-258
Pbr019817.1	Asparaginyl peptidases	VPE_CITSI Vacuolar-processing enzyme	vacuolar processing enzyme	up	1485	23081	127.037	12234	40.5238	1.64841	3.13488	0	0
Pbr002790.1	Asparaginyl-tRNA synthetase (mitochondrial)	SYNO_ARATH Asparaginyl-tRNA synthetase, chloroplastic/mitochondrial		up	1512	6658	35.9911	5205	16.9331	1.08779	2.12548	0	0
Pbr009228.1	Aspartate aminotransferase/Glutamic oxaloacetic transaminase AAT1/GOT2	AAT3_ARATH Aspartate aminotransferase, chloroplastic		up	1383	4102	24.2425	2391	8.50405	1.51131	2.8507	0	0
Pbr041811.2	Aspartyl protease	ASPR_CUCPE Aspartic proteinase		up	1533	16304	86.9271	12785	41.023	1.08337	2.11899	0	0
Pbr018121.1	Aspartyl protease	ASPR_CUCPE Aspartic proteinase		up	1533	17098	91.1604	12784	41.0198	1.15209	2.22235	0	0
Pbr019964.1	Aspartyl protease	NEP2_NEPGR Aspartic proteinase nepenthesin-2		up	1395	21834	127.927	10445	36.8301	1.79636	3.47344	0	0
Pbr036469.1	Aspartyl protease	NEP2_NEPGR Aspartic proteinase nepenthesin-2		up	1332	4620	28.3492	2018	7.45222	1.92757	3.80413	0	0
Pbr010362.1	Aspartyl protease	NEP2_NEPGR Aspartic proteinase nepenthesin-2		up	1413	4398	25.44	908	3.16091	3.00868	8.0483	0	0
Pbr036468.1	Aspartyl protease	NEP2_NEPGR Aspartic proteinase nepenthesin-2		up	1332	15721	96.4671	2883	10.6465	3.17965	9.06088	0	0
Pbr040703.1	Aspartyl protease	NEP1_NEPGR Aspartic proteinase nepenthesin-1		up	1329	4846	29.8031	635	2.35027	3.66457	12.6807	0	0
Pbr020260.1	Aspartyl protease	NEP1_NEPGR Aspartic proteinase nepenthesin-1		up	1464	25400	141.806	3172	10.6576	3.73396	13.3056	0	0
Pbr021265.1	Aspartyl-tRNA synthetase	SYDC_MOUSE Aspartyl-tRNA synthetase, cytoplasmic		up	1659	6415	31.6048	4703	13.9443	1.18047	2.2665	0	0
Pbr005851.1	ATP sulfurylase (sulfate adenylyltransferase)	PAPS2_HUMAN Bifunctional 3'-phosphoadenosine 5'-phosphosulfate synthase 2		up	1461	12874	72.0222	4057	13.6591	2.39858	5.27282	0	0
Pbr014355.1	ATP-dependent Clp protease, proteolytic subunit	CLPR2_ARATH ATP-dependent Clp protease proteolytic subunit-related protein 2, chloroplastic		up	885	3092	28.5561	2156	11.9832	1.25278	2.38301	1.45529e-220	1.4574e-219
Pbr020385.1	ATP-dependent Clp protease, proteolytic subunit	CLPR3_ARATH ATP-dependent Clp protease proteolytic subunit-related protein 3, chloroplastic		up	1152	5755	40.8316	3175	13.5569	1.59066	3.01187	0	0
Pbr025689.1	ATP-dependent RNA helicase	RH39_ORYSJ DEAD-box ATP-dependent RNA helicase 39		up	1911	5532	23.6605	4526	11.6499	1.02217	2.03096	6.01468e-284	7.59408e-283
Pbr028517.1	ATP-dependent RNA helicase	RH3_ARATH DEAD-box ATP-dependent RNA helicase 3		up	2298	19482	69.2926	15012	32.1334	1.10863	2.1564	0	0
Pbr031454.1	ATP-dependent RNA helicase	RH8_ARATH DEAD-box ATP-dependent RNA helicase 8		up	1533	5141	27.41	3663	11.7534	1.22162	2.33209	0	0
Pbr027934.1	ATP-dependent RNA helicase	PMTQ_ARATH Probable methyltransferase PMT26		up	2463	16181	53.6963	9832	19.6357	1.45134	2.73463	0	0
Pbr020104.1	Auxilin-like protein and related proteins containing DnaJ domain	UCP7_SCHPO UBA domain-containing protein 7		up	2253	7142	25.9097	5905	12.8922	1.00699	2.00972	0	0
Pbr015802.1	BAH domain proteins	BAHC1_HUMAN BAH and coiled-coil domain-containing protein 1		up	453	2530	45.6484	2035	22.0971	1.04671	2.06581	4.19634e-136	2.75442e-135
Pbr013935.1	BCL2-associated athanogene-like proteins and related BAG family chaperone regulators	BAG1_HUMAN BAG family molecular chaperone regulator 1	BCL-2-associated athanogene	up	1017	8722	70.0968	6569	31.7722	1.14159	2.20623	0	0
Pbr042075.1	Beta tubulin	TBB1_DAUCA Tubulin beta-1 chain (Fragment)	putative beta-tubulin, partial	up	249	991	32.5295	809	15.9815	1.02535	2.03545	1.04524e-52	3.44013e-52
Pbr028019.1	Beta tubulin	TBB1_LUPAL Tubulin beta-1 chain		up	1341	22053	134.413	15075	55.2964	1.28142	2.43078	0	0
Pbr042074.1	Beta tubulin	TBB5_GOSHI Tubulin beta-5 chain	hypothetical protein MIMGU_mgv1a006450mg	up	681	4236	50.8408	2825	20.4051	1.31705	2.49157	0	0
Pbr042345.1	Beta tubulin	TBB1_LUPAL Tubulin beta-1 chain		up	1341	28732	175.122	7656	28.0829	2.6406	6.23589	0	0
Pbr035370.1	Beta tubulin	TBB1_LUPAL Tubulin beta-1 chain		up	1344	4738	28.8137	1230	4.50168	2.67822	6.40066	0	0
Pbr013985.1	Beta tubulin	TBB1_LUPAL Tubulin beta-1 chain		up	1344	4353	26.4724	931	3.40737	2.95776	7.76915	0	0
Pbr004906.1	Beta, beta-carotene 15,15'-dioxygenase and related enzymes	CCD1_ARATH Carotenoid 9,10(9',10')-cleavage dioxygenase 1	carotenoid cleavage dioxygenases	up	1329	5639	34.6801	4452	16.4778	1.07359	2.10466	0	0
Pbr023839.4	Beta, beta-carotene 15,15'-dioxygenase and related enzymes	CCD_CROSA Carotenoid 9,10(9',10')-cleavage dioxygenase	carotenoid cleavage dioxygenases	up	1476	7271	40.2635	5425	18.0793	1.15513	2.22705	0	0
Pbr004904.1	Beta, beta-carotene 15,15'-dioxygenase and related enzymes	CCD_CROSA Carotenoid 9,10(9',10')-cleavage dioxygenase	carotenoid cleavage dioxygenase 1, partial	up	1260	4278	27.7507	2286	8.9243	1.63671	3.10956	0	0
Pbr041454.1	Beta-galactosidase	BGAL_MALDO Beta-galactosidase	beta-D-galactosidase	down	2013	5106	20.732	21410	52.3168	-1.33542	0.396277	0	0
Pbr008870.1	Beta-galactosidase	BGAL1_ARATH Beta-galactosidase 1	beta-galactosidase protein 2	up	2445	6888	23.0259	3961	7.96883	1.53082	2.8895	0	0
Pbr006167.1	C2H2-type Zn-finger protein	MGP_ARATH Zinc finger protein MAGPIE	C2H2L domain class transcription factor	up	1608	6924	35.1945	3256	9.96017	1.82111	3.53352	0	0
Pbr032213.1	Ca2+ transporting ATPase	ECA1_ARATH Calcium-transporting ATPase 1, endoplasmic reticulum-type		up	3138	9949	25.9137	6883	10.7893	1.26411	2.4018	0	0
Pbr034549.1	Ca2+/calmodulin-dependent protein kinase, EF-Hand protein superfamily	CDPK_DAUCA Calcium-dependent protein kinase		down	801	328	3.34691	4760	29.2309	-3.12659	0.114499	0	0
Pbr017149.1	Ca2+/calmodulin-dependent protein kinase, EF-Hand protein superfamily	CDPK_DAUCA Calcium-dependent protein kinase		down	801	349	3.5612	4656	28.5923	-3.00519	0.124551	0	0
Pbr036114.1	Ca2+/calmodulin-dependent protein kinase, EF-Hand protein superfamily	CDPKA_ARATH Calcium-dependent protein kinase 10		up	1647	6229	30.9121	4956	14.8015	1.06243	2.08844	0	0
Pbr007868.1	Ca2+/calmodulin-dependent protein kinase, EF-Hand protein superfamily	CRK_DAUCA CDPK-related protein kinase		up	1809	8264	37.3383	5629	15.306	1.28656	2.43946	0	0
Pbr024499.1	Ca2+-binding protein (centrin/caltractin), EF-Hand superfamily protein	CETN1_HUMAN Centrin-1	PREDICTED: calcium-binding protein KIC-like	up	387	2221	46.9073	913	11.6045	2.01512	4.04215	0	0
Pbr041637.1	Ca2+-dependent phospholipid-binding protein Synaptotagmin, required for synaptic vesicle and secretory granule exocytosis	MCTP1_HUMAN Multiple C2 and transmembrane domain-containing protein 1		up	3027	11992	32.3804	8563	13.915	1.21848	2.32702	0	0
Pbr005818.1	Ca2+-dependent phospholipid-binding protein Synaptotagmin, required for synaptic vesicle and secretory granule exocytosis	YKH3_SCHPO Uncharacterized protein PYUK71.03c		up	1620	10617	53.5661	5873	17.8325	1.58681	3.00384	0	0
Pbr025111.1	Ca2+-independent phospholipase A2	PATA3_SOLTU Patatin group A-3		up	1137	3600	25.8789	275	1.18971	4.44309	21.7523	0	0
Pbr008530.1	Calmodulin and related proteins (EF-Hand superfamily)	CML25_ARATH Probable calcium-binding protein CML25		up	474	6108	105.323	4886	50.7042	1.05465	2.07721	0	0
Pbr041896.1	Calmodulin and related proteins (EF-Hand superfamily)	CML13_ARATH Probable calcium-binding protein CML13		up	444	7474	137.586	4145	45.9209	1.58311	2.99615	0	0
Pbr034024.1	Calmodulin and related proteins (EF-Hand superfamily)	CML36_ARATH Probable calcium-binding protein CML36		up	663	20150	248.408	10049	74.5552	1.73633	3.33186	0	0
Pbr024523.1	Calmodulin and related proteins (EF-Hand superfamily)	CML27_ARATH Probable calcium-binding protein CML27		up	465	1501	26.3834	643	6.80184	1.95563	3.87886	1.1709e-204	1.09665e-203
Pbr038859.1	Calmodulin and related proteins (EF-Hand superfamily)	CML27_ARATH Probable calcium-binding protein CML27		up	480	10114	172.221	2972	30.4562	2.49945	5.65469	0	0
Pbr025134.1	Calmodulin and related proteins (EF-Hand superfamily)	CML1_ARATH Calmodulin-like protein 1	PREDICTED: calmodulin-like protein 1-like	up	573	2970	42.3648	842	7.22813	2.55117	5.8611	0	0
Pbr042825.1	Calmodulin and related proteins (EF-Hand superfamily)	CML27_ARATH Probable calcium-binding protein CML27		up	507	3582	57.7459	673	6.52943	3.14469	8.84393	0	0
Pbr014369.1	Calmodulin and related proteins (EF-Hand superfamily)	CML27_ARATH Probable calcium-binding protein CML27		up	465	1346	23.6589	240	2.53879	3.22017	9.31898	0	0
Pbr015024.1	Calmodulin and related proteins (EF-Hand superfamily)	CML11_ARATH Calmodulin-like protein 11		up	576	1469	20.845	221	1.88729	3.46532	11.045	0	0
Pbr006978.1	Calmodulin and related proteins (EF-Hand superfamily)	CML10_ORYSJ Probable calcium-binding protein CML10		up	492	11171	185.58	945	9.4479	4.2959	19.6424	0	0
Pbr028459.1	Cation transport ATPase	AHM6_ARATH Putative copper-transporting ATPase PAA1		up	759	2941	31.6706	2295	14.8734	1.09041	2.12935	1.25093e-168	9.82413e-168
Pbr019915.1	Cation transport ATPase	AHM6_ARATH Putative copper-transporting ATPase PAA1		up	2667	13140	40.2694	6594	12.1617	1.72734	3.31117	0	0
Pbr020508.1	CCAAT-binding factor, subunit A (HAP3)	NFYB3_ARATH Nuclear transcription factor Y subunit B-3		up	531	4241	65.2795	2944	27.2717	1.25923	2.39368	3.80531e-304	5.12897e-303
Pbr019807.1	CCCH-type Zn-finger protein	C3H20_ARATH Zinc finger CCCH domain-containing protein 20	C3HL domain class transcription factor	down	1122	4573	33.3128	18356	80.4736	-1.27244	0.41396	0	0
Pbr009535.1	CCCH-type Zn-finger protein	C3H29_ARATH Zinc finger CCCH domain-containing protein 29	C3HL domain class transcription factor	up	1953	17922	75.0045	13126	33.0597	1.1819	2.26876	0	0
Pbr010912.1	CCCH-type Zn-finger protein	C3H29_ARATH Zinc finger CCCH domain-containing protein 29	C3HL domain class transcription factor	up	1947	11009	46.2152	7223	18.2482	1.34061	2.53259	0	0
Pbr028297.1	CCR4-NOT transcriptional regulation complex, NOT5 subunit	CNOT3_HUMAN CCR4-NOT transcription complex subunit 3		up	2649	6672	20.5863	4984	9.25475	1.15342	2.2244	0	0
Pbr006400.1	Chaperone HSP104 and related ATP-dependent Clp proteases	CLPB2_ANASP Chaperone protein clpB 2		up	2952	9506	26.3199	6333	10.5527	1.31855	2.49415	0	0
Pbr018708.1	Chitinase	CHIA_PHAAN Acidic endochitinase	class III chitinase	up	933	5847	51.2218	2277	12.0047	2.09316	4.26683	0	0
Pbr038410.1	Chorismate mutase	CHMU_ARATH Chorismate mutase, chloroplastic		up	972	3104	26.1011	700	3.54242	2.8813	7.36815	0	0
Pbr042387.1	Chorismate synthase	AROC_ARATH Chorismate synthase, chloroplastic		up	1329	3276	20.1475	2613	9.67126	1.05883	2.08324	6.17653e-179	5.09806e-178
Pbr039052.1	Chorismate synthase	AROC_ARATH Chorismate synthase, chloroplastic		up	1299	5184	32.6181	3501	13.2572	1.2989	2.46041	0	0
Pbr014821.1	Chromatin remodeling complex WSTF-ISWI, small subunit	ISW2_ARATH Putative chromatin-remodeling complex ATPase chain		up	3213	11341	28.8499	8981	13.7494	1.0692	2.09827	0	0
Pbr037952.1	Cis-prenyltransferase	DDPS6_ARATH Dehydrodolichyl diphosphate synthase 6		up	999	10373	84.8676	4291	21.1281	2.00605	4.0168	0	0
Pbr030501.1	Citrate synthase	CYSZ_CUCMA Citrate synthase, glyoxysomal		up	1539	4122	21.8914	2919	9.32962	1.23047	2.34644	3.15345e-285	4.0064e-284
Pbr009591.1	Clathrin assembly protein AP180 and related proteins, contain ENTH domain	CAP2_ARATH Putative clathrin assembly protein At2g25430		up	1356	4751	28.6371	3515	12.7507	1.16731	2.24592	2.7613e-302	3.70034e-301
Pbr027852.1	Clathrin assembly protein AP180 and related proteins, contain ENTH domain	CAP2_ARATH Putative clathrin assembly protein At2g25430		up	1965	8461	35.1935	4910	12.291	1.51771	2.86335	0	0
Pbr038760.1	Conserved WD40 repeat-containing protein AN11	LWD1_ARATH WD repeat-containing protein LWD1	PREDICTED: WD repeat-containing protein LWD1-like	up	1065	2814	21.5962	1638	7.56541	1.51329	2.8546	3.74385e-267	4.48173e-266
Pbr002545.1	Copine	RGLG2_ARATH E3 ubiquitin-protein ligase RGLG2		up	1419	4661	26.8473	2341	8.11498	1.72612	3.30836	0	0
Pbr000486.1	Copper chaperone	CCS1_DEBHA Superoxide dismutase 1 copper chaperone	hypothetical protein POPTR_0011s07430g	down	480	288	4.90405	2125	21.7764	-2.15072	0.2252	3.48993e-197	3.14984e-196
Pbr018664.1	Copper chaperone	R1A3_SOLDE Putative late blight resistance protein homolog R1A-3		up	366	3205	71.5732	2351	31.5966	1.17965	2.26522	4.91328e-208	4.66618e-207
Pbr013410.1	Copper chaperone	ATZN_SYNY3 Zinc-transporting ATPase		up	441	5959	110.443	4133	46.0994	1.26048	2.39576	0	0
Pbr027412.1	Copper chaperone	CCS1_DEBHA Superoxide dismutase 1 copper chaperone		up	480	12333	210.006	6846	70.1559	1.58179	2.99341	0	0
Pbr030347.1	Copper chaperone	CCS1_KLULA Superoxide dismutase 1 copper chaperone		up	894	37309	341.098	15464	85.085	2.00321	4.00891	0	0
Pbr010849.1	Copper chaperone	R1A3_SOLDE Putative late blight resistance protein homolog R1A-3		up	396	1747	36.0579	160	1.98744	4.18134	18.1429	0	0
Pbr005700.1	Copper transporter	COPT1_ARATH Copper transporter 1		down	456	1326	23.7674	5272	56.8694	-1.25867	0.417929	6.38931e-228	6.57668e-227
Pbr019926.1	Copper transporter	COPT1_ARATH Copper transporter 1	PREDICTED: copper transporter 5-like	up	513	3304	52.6412	1949	18.688	1.49408	2.81685	1.78983e-307	2.4438e-306
Pbr014198.1	Cu2+/Zn2+ superoxide dismutase SOD1	SODC1_MESCR Superoxide dismutase [Cu-Zn] 1	superoxide dismutase	up	534	6804	104.142	1691	15.5765	2.74111	6.68583	0	0
Pbr034143.1	Cu2+/Zn2+ superoxide dismutase SOD1	SODC4_MAIZE Superoxide dismutase [Cu-Zn] 4A	superoxide dismutase	up	459	7385	131.505	1673	17.9288	2.87476	7.33482	0	0
Pbr030375.1	Cyclin-dependent protein kinase CDC28, regulatory subunit CKS1, and related proteins	CKS1_ORYSJ Cyclin-dependent kinases regulatory subunit 1	cyclin-dependent kinase subunit 1	up	267	2651	81.1525	1661	30.6004	1.40709	2.65201	4.42074e-226	4.52889e-225
Pbr021580.1	Cyclophilin type peptidyl-prolyl cis-trans isomerase	CYPH_CATRO Peptidyl-prolyl cis-trans isomerase	PREDICTED: peptidyl-prolyl cis-trans isomerase 1-like	up	519	13119	206.603	8724	82.6831	1.3212	2.49873	0	0
Pbr021594.1	Cyclophilin type peptidyl-prolyl cis-trans isomerase	CYPH_CATRO Peptidyl-prolyl cis-trans isomerase	PREDICTED: peptidyl-prolyl cis-trans isomerase 1-like	up	519	13165	207.327	8550	81.034	1.35531	2.55852	0	0
Pbr035142.1	Cystathionine beta-lyases/cystathionine gamma-synthases	MEGL_PSEPU Methionine gamma-lyase		down	282	2602	75.4156	20889	364.365	-2.27245	0.206978	0	0
Pbr037119.1	Cystathionine beta-lyases/cystathionine gamma-synthases	MCCB_BACSU Cystathionine gamma-lyase		down	327	2437	60.9131	12347	185.73	-1.60838	0.327966	0	0
Pbr038433.1	Cystathionine beta-lyases/cystathionine gamma-synthases	METB_ARATH Cystathionine gamma-synthase, chloroplastic		up	1857	11657	51.3072	6423	17.0135	1.59248	3.01567	0	0
Pbr009132.1	Cystathionine beta-synthase and related enzymes	CYSKP_SPIOL Cysteine synthase, chloroplastic/chromoplastic		up	1107	6147	45.3857	1550	6.88736	2.72021	6.58971	0	0
Pbr038171.1	Cysteine proteinase Cathepsin F	RD19A_ARATH Cysteine proteinase RD19a		up	804	19160	194.779	14500	88.7116	1.13465	2.19565	0	0
Pbr000498.1	Cysteine proteinase Cathepsin F	RD21A_ARATH Cysteine proteinase RD21a	CAC1 protein	up	1545	17204	91.0132	12871	40.9781	1.15122	2.22102	0	0
Pbr015813.1	Cysteine proteinase Cathepsin F	RD19A_ARATH Cysteine proteinase RD19a		up	1116	41133	301.252	26408	116.396	1.37192	2.58815	0	0
Pbr015829.1	Cysteine proteinase Cathepsin F	RD19A_ARATH Cysteine proteinase RD19a		up	1116	20291	148.608	11260	49.6298	1.58223	2.99433	0	0
Pbr005888.1	Cysteine proteinase Cathepsin F	CYSP_PEA Cysteine proteinase 15A		up	1059	42657	329.229	21558	100.134	1.71716	3.28788	0	0
Pbr025186.1	Cysteine proteinase Cathepsin L	RD21A_ARATH Cysteine proteinase RD21a		up	1101	97001	720.099	65609	293.119	1.29671	2.45667	0	0
Pbr022038.1	Cysteine proteinase Cathepsin L	RD21A_ARATH Cysteine proteinase RD21a		up	1410	31042	179.943	17041	59.449	1.59781	3.02684	0	0
Pbr015299.1	Cysteine proteinase Cathepsin L	RD21A_ARATH Cysteine proteinase RD21a		up	1101	36608	271.764	12996	58.0618	2.22669	4.6806	0	0
Pbr037434.1	Cysteine proteinase Cathepsin L	ALEUL_ARATH Thiol protease aleurain-like		up	1077	44768	339.747	8163	37.2823	3.1879	9.11282	0	0
Pbr031312.1	Cytochrome b	CY561_MOUSE Cytochrome b561	PREDICTED: transmembrane ascorbate ferrireductase 1-like	up	708	4111	47.4589	3091	21.4751	1.14402	2.20995	1.28787e-253	1.46566e-252
Pbr030946.1	Cytochrome b5	CYB5_TOBAC Cytochrome b5	PREDICTED: cytochrome b5 isoform B-like	up	405	1726	34.8328	346	4.20232	3.05119	8.28895	0	0
Pbr025949.1	Cytochrome c	CYC_PHAAU Cytochrome c	hypothetical protein POPTR_0013s10300g, partial	up	339	1663	40.0955	377	5.47029	2.87375	7.32969	0	0
Pbr018833.1	Cytochrome c oxidase, subunit VIa/COX13			up	294	959	26.6609	294	4.91891	2.43832	5.42008	2.74436e-172	2.19556e-171
Pbr003703.1	Cytochrome c oxidase, subunit VIb/COX12	COX12_SCHPO Cytochrome c oxidase subunit 6B	hypothetical protein M569_00726	up	234	907	31.6807	631	13.2642	1.25606	2.38843	2.43115e-66	9.25713e-66
Pbr018634.1	Cytochrome P450	CP51_SORBI Obtusifoliol 14-alpha demethylase		up	1470	4178	23.2303	3404	11.3904	1.02818	2.03945	4.92554e-217	4.86823e-216
Pbr020054.1	Cytochrome P450 CYP2 subfamily	C82A3_SOYBN Cytochrome P450 82A3		down	1581	327	1.69052	6918	21.5237	-3.67039	0.078542	0	0
Pbr015321.1	Cytochrome P450 CYP2 subfamily	C81D1_ARATH Cytochrome P450 81D1		down	606	727	9.80539	2701	21.924	-1.16087	0.447244	7.33198e-104	3.84094e-103
Pbr041892.1	Cytochrome P450 CYP2 subfamily	C75A1_PETHY Flavonoid 3',5'-hydroxylase 1		up	648	1999	25.214	1552	11.7811	1.09775	2.14021	1.69378e-116	9.77482e-116
Pbr004156.1	Cytochrome P450 CYP2 subfamily	C75A1_PINTA Cytochrome P450 750A1		up	1500	3694	20.1284	2624	8.6048	1.22602	2.3392	2.16819e-254	2.47444e-253
Pbr005711.2	Cytochrome P450 CYP2 subfamily	C71A6_NEPRA Cytochrome P450 71A6 (Fragment)	PREDICTED: cytochrome P450 71A25-like	up	1446	5131	29.0026	3486	11.8584	1.29027	2.44574	0	0
Pbr013141.1	Cytochrome P450 CYP2 subfamily	TCMO_PHAAU Trans-cinnamate 4-monooxygenase	cinnamic acid 4-hydroxylase-like protein	up	1590	82602	424.616	55943	173.068	1.29482	2.45346	0	0
Pbr014953.1	Cytochrome P450 CYP2 subfamily	C82A3_SOYBN Cytochrome P450 82A3		up	1626	5558	27.9384	3326	10.0617	1.47338	2.77671	0	0
Pbr013140.1	Cytochrome P450 CYP2 subfamily	TCMO_CATRO Trans-cinnamate 4-monooxygenase	PREDICTED: trans-cinnamate 4-monooxygenase-like	up	789	13036	135.043	6310	39.3388	1.77939	3.43281	0	0
Pbr033727.1	Cytochrome P450 CYP2 subfamily	F3PH_ARATH Flavonoid 3'-monooxygenase		up	1533	4365	23.2726	1056	3.38837	2.77997	6.86839	0	0
Pbr017290.1	Cytochrome P450 CYP2 subfamily	TCMO_CATRO Trans-cinnamate 4-monooxygenase	cinnamate 4-hydroxylase	up	1515	59802	322.631	13507	43.8546	2.87909	7.35684	0	0
Pbr007219.1	Cytochrome P450 CYP2 subfamily	F3PH_PETHY Flavonoid 3'-monooxygenase	flavonoid 3' hydroxylase	up	1536	48277	256.893	10780	34.522	2.89558	7.44143	0	0
Pbr027611.1	Cytochrome P450 CYP2 subfamily	C77A3_SOYBN Cytochrome P450 77A3		up	1545	6736	35.635	954	3.0373	3.55243	11.7324	0	0
Pbr026584.1	Cytochrome P450 CYP2 subfamily	C98A2_SOYBN Cytochrome P450 98A2		up	1539	14003	74.3679	1519	4.85498	3.93714	15.3179	0	0
Pbr019525.1	Cytochrome P450 CYP4/CYP19/CYP26 subfamilies	C16B2_PICSI Cytochrome P450 716B2		up	1455	49349	277.216	40068	135.458	1.03317	2.04652	0	0
Pbr021376.1	Cytochrome P450 CYP4/CYP19/CYP26 subfamilies	C16B1_PICSI Cytochrome P450 716B1		up	1443	39068	221.288	28208	96.1556	1.20248	2.30136	0	0
Pbr018188.1	Cytochrome P450 CYP4/CYP19/CYP26 subfamilies	C86A2_ARATH Cytochrome P450 86A2		up	1608	4504	22.8937	537	1.64269	3.80081	13.9367	0	0
Pbr009502.1	Cytoplasmic protein Max-1, contains PH, MyTH4 and FERM domains	PH1_ARATH Pleckstrin homology domain-containing protein 1		up	480	1603	27.2958	1071	10.9753	1.31442	2.48702	4.08843e-124	2.49157e-123
Pbr029945.1	Cytoskeletal regulator Flightless-I (contains leucine-rich and gelsolin repeats)	Y1571_ARATH Probable leucine-rich repeat receptor-like protein kinase At1g35710		up	996	2889	23.7078	1620	8.00063	1.56718	2.96324	1.54207e-288	1.9777e-287
Pbr025526.1	D-3-phosphoglycerate dehydrogenase, D-isomer-specific 2-hydroxy acid dehydrogenase superfamily	SERA_ARATH D-3-phosphoglycerate dehydrogenase, chloroplastic		up	1797	9651	43.8963	7114	19.4731	1.17262	2.2542	0	0
Pbr037768.2	Dehydrogenase kinase	PDK_DROME [Pyruvate dehydrogenase [lipoamide]] kinase, mitochondrial		up	1047	3030	23.6537	1587	7.45588	1.66562	3.17249	0	0
Pbr036353.1	Dehydrogenases with different specificities (related to short-chain alcohol dehydrogenases)	PORA_CUCSA Protochlorophyllide reductase, chloroplastic	PREDICTED: protochlorophyllide reductase, chloroplastic-like	up	1188	58174	400.236	34468	142.714	1.48772	2.80445	0	0
Pbr022321.1	Dehydrogenases with different specificities (related to short-chain alcohol dehydrogenases)	PORA_CUCSA Protochlorophyllide reductase, chloroplastic		up	1188	39806	273.864	21345	88.3788	1.63169	3.09875	0	0
Pbr034249.1	Delta 6-fatty acid desaturase/delta-8 sphingolipid desaturase	FAD6C_BRANA Omega-6 fatty acid desaturase, chloroplastic		up	1332	5850	35.8967	4749	17.5374	1.03341	2.04686	1.48641e-305	2.01682e-304
Pbr026320.1	Deoxyribodipyrimidine photolyase/cryptochrome	PHR2_ARATH Blue-light photoreceptor PHR2		up	1380	11363	67.3003	4440	15.826	2.08831	4.2525	0	0
Pbr026359.1	Deoxyribodipyrimidine photolyase/cryptochrome	PHR2_ARATH Blue-light photoreceptor PHR2		up	1380	27445	162.55	7973	28.4192	2.51595	5.71974	0	0
Pbr011271.1	Diacylglycerol kinase	DGKI_HUMAN Diacylglycerol kinase iota		up	1536	4066	21.6361	3377	10.8145	1.00047	2.00065	4.64603e-202	4.30065e-201
Pbr012619.1	Diadenosine and diphosphoinositol polyphosphate phosphohydrolase	NUD18_ARATH Nudix hydrolase 18, mitochondrial		up	579	9221	130.168	5974	50.7522	1.35883	2.56477	0	0
Pbr014987.1	Dihydrolipoamide dehydrogenase	DLDH2_ARATH Dihydrolipoyl dehydrogenase 2, mitochondrial		up	1536	34274	182.38	22199	71.0903	1.35922	2.56547	0	0
Pbr000352.3	Dihydroorotase and related enzymes	ALLB_STRAW Allantoinase		up	1518	4529	24.3856	172	0.557346	5.45131	43.7531	0	0
Pbr003573.1	Dipeptidyl aminopeptidase	APEH_MOUSE Acylamino-acid-releasing enzyme		up	2319	7451	26.2613	5008	10.6226	1.3058	2.47221	0	0
Pbr005847.1	Diphthine synthase	DPH5_ARATH Probable diphthine synthase		up	1437	4308	24.5032	2555	8.74586	1.4863	2.80169	0	0
Pbr005780.1	DNA-binding proteins Bright/BRCAA1/RBP1 and related proteins containing BRIGHT domain	ARID2_HUMAN AT-rich interactive domain-containing protein 2	PREDICTED: high mobility group B protein 9-like	up	1092	4723	35.3507	2180	9.81979	1.84798	3.59995	0	0
Pbr028283.1	DNA-directed RNA polymerase subunit E'	RPB7_SOYBN DNA-directed RNA polymerase II subunit RPB7		up	531	1858	28.5992	1445	13.3857	1.09528	2.13655	4.95892e-108	2.68511e-107
Pbr019297.1	Dosage compensation complex, subunit MLE			up	480	3598	61.2665	2788	28.5706	1.10057	2.14439	6.40017e-209	6.10502e-208
Pbr034319.1	Dosage compensation complex, subunit MLE			up	276	748	22.1511	97	1.72875	3.67958	12.8134	1.03458e-198	9.41857e-198
Pbr029147.2	Dosage compensation complex, subunit MLE			up	300	5970	162.651	524	8.59169	4.24269	18.9312	0	0
Pbr020841.1	dTDP-glucose 4-6-dehydratase/UDP-glucuronic acid decarboxylase	UXS1_HUMAN UDP-glucuronic acid decarboxylase 1	PREDICTED: UDP-glucuronic acid decarboxylase 1-like	up	1041	2673	20.9871	1795	8.48169	1.30708	2.4744	7.50952e-204	7.01112e-203
Pbr003261.1	dTDP-glucose 4-6-dehydratase/UDP-glucuronic acid decarboxylase	UXS1_HUMAN UDP-glucuronic acid decarboxylase 1		up	933	3578	31.3445	1410	7.43372	2.07606	4.21654	0	0
Pbr026315.1	dTDP-glucose 4-6-dehydratase/UDP-glucuronic acid decarboxylase	UXS1_MOUSE UDP-glucuronic acid decarboxylase 1		up	1320	5149	31.8825	1897	7.06906	2.17317	4.51014	0	0
Pbr021759.1	dTDP-glucose 4-6-dehydratase/UDP-glucuronic acid decarboxylase	RHM1_ARATH Probable rhamnose biosynthetic enzyme 1		up	900	2574	23.3759	855	4.67296	2.32262	5.00239	0	0
Pbr037445.1	Dynactin, subunit p25	UMP8_ARATH Uncharacterized protein At3g48680, mitochondrial		up	750	1895	20.6515	1129	7.40459	1.47975	2.78901	9.18305e-175	7.44367e-174
Pbr016811.1	Endonuclease III	DME_ARATH Transcriptional activator DEMETER		up	4791	11888	20.2808	5571	5.71973	1.8261	3.54577	0	0
Pbr008873.4	Endosomal membrane proteins, EMP70	PHG1A_DICDI Putative phagocytic receptor 1a		up	1761	6208	28.8135	4755	13.2819	1.11728	2.16938	0	0
Pbr017416.1	Extracellular matrix glycoprotein Laminin subunit beta			down	1860	5115	22.4769	17162	45.3862	-1.01381	0.495236	0	0
Pbr028156.1	Extracellular protein SEL-1 and related proteins	FB76_ARATH F-box protein At1g67340		up	1260	4561	29.5864	3555	13.8783	1.0921	2.13184	5.17055e-261	6.04724e-260
Pbr015170.1	Extracellular protein SEL-1 and related proteins	FB76_ARATH F-box protein At1g67340		up	1197	5293	36.1419	3899	16.0224	1.17358	2.25571	0	0
Pbr013386.1	F0F1-type ATP synthase, beta subunit	ATPBM_NICPL ATP synthase subunit beta, mitochondrial	PREDICTED: ATP synthase subunit beta, mitochondrial-like	up	1683	19366	94.0501	14544	42.5078	1.1457	2.21254	0	0
Pbr028751.1	F0F1-type ATP synthase, beta subunit	ATPBM_NICPL ATP synthase subunit beta, mitochondrial	PREDICTED: ATP synthase subunit beta, mitochondrial-like	up	1683	29775	144.601	20424	59.6932	1.27644	2.4224	0	0
Pbr031897.1	F0F1-type ATP synthase, gamma subunit	ATPG_TOBAC ATP synthase gamma chain, chloroplastic		up	1062	26620	204.874	18918	87.6232	1.22535	2.33812	0	0
Pbr020382.1	F-actin capping protein, alpha subunit	CAPZA_ARATH F-actin-capping protein subunit alpha		up	921	2635	23.3843	1636	8.7376	1.42023	2.67628	7.06673e-228	7.26937e-227
Pbr010304.2	Fasciclin and related adhesion glycoproteins	FLA17_ARATH Fasciclin-like arabinogalactan protein 17		up	1395	6254	36.6427	1137	4.00917	3.19215	9.13971	0	0
Pbr001318.1	Fasciclin and related adhesion glycoproteins	FLA16_ARATH Fasciclin-like arabinogalactan protein 16		up	1350	3449	20.8815	509	1.85461	3.49304	11.2593	0	0
Pbr005174.1	Fatty acid desaturase	ADS3_ARATH Palmitoyl-monogalactosyldiacylglycerol delta-7 desaturase, chloroplastic		up	939	4397	38.2731	1575	8.25056	2.21377	4.63885	0	0
Pbr020520.1	Fe2+/Zn2+ regulated transporter	ZIP11_ARATH Zinc transporter 11	PREDICTED: zinc transporter 2-like	up	1032	3136	24.837	2366	11.2773	1.13908	2.2024	1.22525e-192	1.08302e-191
Pbr020518.1	Fe2+/Zn2+ regulated transporter	ZIP11_ARATH Zinc transporter 11		up	1038	2655	20.906	1512	7.16511	1.54485	2.91775	6.95643e-260	8.10098e-259
Pbr010028.1	Fe2+/Zn2+ regulated transporter	ZIP11_ARATH Zinc transporter 11		up	1038	2718	21.402	1534	7.26936	1.55785	2.94414	2.98602e-269	3.59571e-268
Pbr026641.1	Ferric reductase, NADH/NADPH oxidase and related proteins	RBOHE_ARATH Respiratory burst oxidase homolog protein E		up	2109	15708	60.8762	9108	21.243	1.51889	2.86571	0	0
Pbr023493.1	Ferric reductase, NADH/NADPH oxidase and related proteins	RBOHE_ARATH Respiratory burst oxidase homolog protein E		up	2238	22717	82.9648	10270	22.5725	1.87794	3.67549	0	0
Pbr028226.1	Ferritin	FRI3_SOYBN Ferritin-3, chloroplastic	chloroplast Fer1	down	798	1095	11.2154	25179	155.204	-3.79062	0.0722621	0	0
Pbr026905.1	Fe-S cluster biosynthesis protein ISA1 (contains a HesB-like domain)	ISCAP_ARATH Iron-sulfur assembly protein IscA, chloroplastic		up	522	2038	31.9107	1687	15.8969	1.00529	2.00735	4.43982e-103	2.31096e-102
Pbr003784.1	FKBP-type peptidyl-prolyl cis-trans isomerase	FKB22_ARATH FK506-binding protein 2-2		up	432	3261	61.6979	2562	29.1718	1.08064	2.11498	4.4905e-184	3.80389e-183
Pbr002499.1	FKBP-type peptidyl-prolyl cis-trans isomerase	FKBP3_ARATH FKBP-type peptidyl-prolyl cis-trans isomerase 3, chloroplastic		up	672	5641	68.6104	4028	29.4842	1.21849	2.32703	0	0
Pbr013779.1	FKBP-type peptidyl-prolyl cis-trans isomerase	FKB70_ARATH 70 kDa peptidyl-prolyl isomerase		up	300	1919	52.2826	1066	17.4785	1.58075	2.99125	8.99648e-195	8.02628e-194
Pbr013783.1	FKBP-type peptidyl-prolyl cis-trans isomerase	FKB70_ARATH 70 kDa peptidyl-prolyl isomerase		up	1374	4926	29.3029	2537	9.08243	1.68989	3.22633	0	0
Pbr003785.1	FKBP-type peptidyl-prolyl cis-trans isomerase	FKB70_ARATH 70 kDa peptidyl-prolyl isomerase		up	1719	6236	29.6506	2015	5.76591	2.36244	5.1424	0	0
Pbr015109.1	Flavonol reductase/cinnamoyl-CoA reductase	DFRA_VITVI Dihydroflavonol-4-reductase		up	942	3107	26.9584	2101	10.9709	1.29705	2.45725	7.94376e-234	8.37002e-233
Pbr013435.1	Flavonol reductase/cinnamoyl-CoA reductase	DFRA_MALDO Bifunctional dihydroflavonol 4-reductase/flavanone 4-reductase	cinnamoyl-CoA reductase, putative	up	1014	4567	36.8126	2859	13.869	1.40834	2.65431	0	0
Pbr013866.1	Flavonol reductase/cinnamoyl-CoA reductase	DFRA_MALDO Bifunctional dihydroflavonol 4-reductase/flavanone 4-reductase		up	900	2802	25.4465	1283	7.01217	1.85954	3.62891	0	0
Pbr030621.1	Flavonol reductase/cinnamoyl-CoA reductase	DFRA_MALDO Bifunctional dihydroflavonol 4-reductase/flavanone 4-reductase	PREDICTED: cinnamoyl-CoA reductase 1-like	up	1053	4020	31.2033	962	4.49381	2.79569	6.94362	0	0
Pbr005931.1	Flavonol reductase/cinnamoyl-CoA reductase	DFRA_PYRCO Bifunctional dihydroflavonol 4-reductase/flavanone 4-reductase	dihydroflavonol reductase	up	1098	11738	87.3766	1041	4.66355	4.22775	18.7361	0	0
Pbr000217.1	Flavonol reductase/cinnamoyl-CoA reductase	BAN_ARATH Leucoanthocyanidin reductase	anthocyanidin reductase	up	1020	13537	108.474	1177	5.67603	4.25632	19.1109	0	0
Pbr020145.1	Flavonol reductase/cinnamoyl-CoA reductase	DFRA_PYRCO Bifunctional dihydroflavonol 4-reductase/flavanone 4-reductase	dihydroflavonol reductase	up	1098	3882	28.8972	311	1.39324	4.37441	20.741	0	0
Pbr035932.1	Fructose-1,6-bisphosphatase	F16P1_PEA Fructose-1,6-bisphosphatase, chloroplastic	fructose-1,6-bisphosphatase, putative	up	1236	14196	93.8752	10924	43.4742	1.11058	2.15933	0	0
Pbr036345.1	Fructose-1,6-bisphosphatase	F16P2_SPIOL Fructose-1,6-bisphosphatase, cytosolic		up	999	4029	32.9636	2611	12.8561	1.35842	2.56404	0	0
Pbr010532.1	Fructose-1,6-bisphosphatase	F16P2_SPIOL Fructose-1,6-bisphosphatase, cytosolic		up	1020	24461	196.01	15549	74.9844	1.38626	2.61401	0	0
Pbr011353.1	Fructose-1,6-bisphosphatase	S17P_ARATH Sedoheptulose-1,7-bisphosphatase, chloroplastic	PREDICTED: sedoheptulose-1,7-bisphosphatase, chloroplastic-like	up	1173	25158	175.3	15177	63.6438	1.46173	2.75439	0	0
Pbr013372.1	Fructose-biphosphate aldolase	ALFC3_ARATH Probable fructose-bisphosphate aldolase 3, chloroplastic		up	1182	3144	21.7404	2454	10.2123	1.09007	2.12884	4.91357e-180	4.07943e-179
Pbr038975.1	Fructose-biphosphate aldolase	ALFC2_ARATH Probable fructose-bisphosphate aldolase 2, chloroplastic		up	1200	179385	1221.82	105971	434.384	1.49199	2.81277	0	0
Pbr022360.1	Fructose-biphosphate aldolase	ALFC2_ARATH Probable fructose-bisphosphate aldolase 2, chloroplastic		up	1200	178321	1214.58	102370	419.624	1.53328	2.89444	0	0
Pbr031985.1	Fumarylacetoacetase	FAAA_BOVIN Fumarylacetoacetase		up	1266	7856	50.719	2026	7.8718	2.68776	6.44313	0	0
Pbr018758.1	Galactokinase	GAL1_CHLSY Galactokinase		down	2967	7569	20.8509	28968	48.0252	-1.20368	0.434165	0	0
Pbr015010.1	Galactokinase	GALK1_ARATH Galactokinase		up	1509	3924	21.2541	2504	8.16232	1.38069	2.60393	0	0
Pbr011598.1	Gamma-interferon inducible lysosomal thiol reductase	YVRI_CAEEL GILT-like protein F37H8.5	PREDICTED: gamma-interferon-inducible lysosomal thiol reductase-like isoform 1	up	798	2831	28.9961	1516	9.34469	1.63364	3.10295	3.74854e-300	4.98025e-299
Pbr038936.1	GATA-4/5/6 transcription factors	COL16_ARATH Zinc finger protein CONSTANS-LIKE 16		up	1344	11455	69.6625	9440	34.5495	1.01172	2.01631	0	0
Pbr019957.1	GATA-4/5/6 transcription factors	COL4_ARATH Zinc finger protein CONSTANS-LIKE 4	CONSTANS-like 1	up	1023	35960	287.308	27256	131.055	1.13242	2.19226	0	0
Pbr036464.1	GATA-4/5/6 transcription factors	COL4_ARATH Zinc finger protein CONSTANS-LIKE 4	CONSTANS-like protein	up	1023	42578	340.183	31942	153.587	1.14725	2.21492	0	0
Pbr016562.1	GATA-4/5/6 transcription factors	COL2_ARATH Zinc finger protein CONSTANS-LIKE 2	COL domain class transcription factor	up	1194	16263	111.327	8867	36.5293	1.60768	3.04761	0	0
Pbr042397.1	GATA-4/5/6 transcription factors	GAT10_ARATH GATA transcription factor 10		up	1065	4432	34.0137	1776	8.20279	2.05193	4.14659	0	0
Pbr039067.1	GATA-4/5/6 transcription factors	GAT10_ARATH GATA transcription factor 10		up	1056	3212	24.8608	647	3.01376	3.04423	8.24909	0	0
Pbr022124.1	GDP-mannose 4,6 dehydratase	GMD2_ARATH GDP-mannose 4,6 dehydratase 2		up	1119	5157	37.6678	2332	10.251	1.87756	3.67454	0	0
Pbr003592.1	GDP-mannose pyrophosphorylase/mannose-1-phosphate guanylyltransferase	GLGL1_ARATH Glucose-1-phosphate adenylyltransferase large subunit 1, chloroplastic		up	1905	11579	49.6797	9025	23.3035	1.09211	2.13186	0	0
Pbr009987.1	Geranylgeranyl pyrophosphate synthase/Polyprenyl synthetase	PREA_SYNY3 Prenyl transferase		up	1272	3933	25.272	2919	11.288	1.16276	2.23885	4.58092e-249	5.10793e-248
Pbr022864.1	Geranylgeranyl pyrophosphate synthase/Polyprenyl synthetase	GGPPS_HEVBR Geranylgeranyl pyrophosphate synthase, chloroplastic		up	1125	15607	113.389	7342	32.1019	1.82055	3.53216	0	0
Pbr037923.1	Global transcriptional regulator, cell division control protein			up	570	4628	66.3623	2230	19.2441	1.78595	3.44844	0	0
Pbr021773.1	Glucose dehydrogenase/choline dehydrogenase/mandelonitrile lyase (GMC oxidoreductase family)	HTH_ARATH Protein HOTHEAD		up	1734	4779	22.5264	162	0.459552	5.61524	49.0181	0	0
Pbr000408.1	Glucose-6-phosphate/phosphate and phosphoenolpyruvate/phosphate antiporter	TPT_PEA Triose phosphate/phosphate translocator, chloroplastic		up	1368	20781	124.161	16136	58.0201	1.09758	2.13996	0	0
Pbr001930.1	Glucose-6-phosphate/phosphate and phosphoenolpyruvate/phosphate antiporter	TPT2_BRAOB Triose phosphate/phosphate translocator, non-green plastid, chloroplastic		up	1236	3039	20.0963	1798	7.15549	1.4898	2.80851	8.53265e-282	1.0678e-280
Pbr003737.1	Glucosidase II catalytic (alpha) subunit and related enzymes, glycosyl hydrolase family 31	GANAB_DICDI Neutral alpha-glucosidase AB		up	2805	10054	29.2961	7727	13.5502	1.11239	2.16204	0	0
Pbr033557.1	Glutamate decarboxylase/sphingosine phosphate lyase	DCE_PETHY Glutamate decarboxylase	glutamate decarboxylase 1	up	1416	7246	41.8252	2703	9.38969	2.15522	4.45438	0	0
Pbr006623.4	Glutamate decarboxylase/sphingosine phosphate lyase	DCE_PETHY Glutamate decarboxylase	glutamate decarboxylase 1	up	1893	11192	48.3237	3808	9.89498	2.28796	4.88366	0	0
Pbr014749.1	Glutamine synthetase	GLNA4_PHAVU Glutamine synthetase leaf isozyme, chloroplastic	putative plastidic glutamine synthetase	up	1299	73940	465.236	44164	167.235	1.47608	2.78193	0	0
Pbr014825.1	Glutaredoxin and related proteins	GRXS2_ARATH Monothiol glutaredoxin-S2	PREDICTED: monothiol glutaredoxin-S2-like	down	309	4	0.105805	1318	20.981	-7.63153	0.00504289	4.48937e-230	4.66679e-229
Pbr027026.1	Glutaredoxin and related proteins	GRXC2_ARATH Glutaredoxin-C2	hypothetical protein MIMGU_mgv1a016788mg	up	324	2449	61.7799	749	11.3712	2.44176	5.43303	0	0
Pbr017974.1	Glutaredoxin and related proteins	GRXC2_ARATH Glutaredoxin-C2	hypothetical protein CARUB_v10006067mg	up	324	2220	56.003	654	9.9289	2.4958	5.6404	0	0
Pbr000414.1	Glutaredoxin and related proteins	GRXC9_ARATH Glutaredoxin-C9	PREDICTED: glutaredoxin-C9-like	up	411	2994	59.5406	589	7.04923	3.07834	8.44639	0	0
Pbr022789.1	Glutaredoxin and related proteins	GRXS9_ARATH Monothiol glutaredoxin-S9		up	297	9170	252.357	1215	20.1228	3.64857	12.5409	0	0
Pbr025237.1	Glutathione S-transferase	GSTX4_TOBAC Probable glutathione S-transferase	PREDICTED: probable glutathione S-transferase-like	up	660	5399	66.861	3326	24.7883	1.4315	2.69728	0	0
Pbr025239.1	Glutathione S-transferase	GSTX4_TOBAC Probable glutathione S-transferase	PREDICTED: probable glutathione S-transferase-like	up	462	2750	48.6512	1347	14.3415	1.76228	3.39234	0	0
Pbr026640.1	Glutathione S-transferase	GSTZ_EUPES Glutathione S-transferase zeta class	glutathione-S-transferase	up	684	10300	123.079	4620	33.2242	1.88928	3.7045	0	0
Pbr025235.1	Glutathione S-transferase	GSTX4_TOBAC Probable glutathione S-transferase	PREDICTED: probable glutathione S-transferase-like	up	660	3769	46.6751	466	3.47305	3.74838	13.4392	0	0
Pbr039158.1	Glutathione S-transferase	GSTU6_ORYSJ Probable glutathione S-transferase GSTU6		up	705	4121	47.7768	455	3.17461	3.91166	15.0496	0	0
Pbr038761.1	Glyceraldehyde 3-phosphate dehydrogenase	G3PA_PEA Glyceraldehyde-3-phosphate dehydrogenase A, chloroplastic	glyceraldehyde-3-phosphate dehydrogenase A	up	1212	61461	414.477	41403	168.034	1.30254	2.46662	0	0
Pbr015084.1	Glyceraldehyde 3-phosphate dehydrogenase	G3PB_PEA Glyceraldehyde-3-phosphate dehydrogenase B, chloroplastic	glyceraldehyde-3-phosphate dehydrogenase B	up	1359	122584	737.255	58548	211.915	1.79868	3.47902	0	0
Pbr002321.1	Glycerophosphoryl diester phosphodiesterase	GLPQ1_ARATH Probable glycerophosphoryl diester phosphodiesterase 1		up	2259	8828	31.9411	5226	11.3795	1.48898	2.8069	0	0
Pbr039799.1	Glycerophosphoryl diester phosphodiesterase	GLPQ2_ARATH Probable glycerophosphoryl diester phosphodiesterase 2		up	2259	7684	27.8019	4512	9.82475	1.50069	2.82978	0	0
Pbr023079.1	Glycine cleavage system H protein (lipoate-binding)	GCSH_FLAAN Glycine cleavage system H protein, mitochondrial		up	498	6206	101.856	5156	50.9275	1.00001	2.00002	4.66586e-307	6.36533e-306
Pbr016278.1	Glycine cleavage system H protein (lipoate-binding)	GCSH_FLAAN Glycine cleavage system H protein, mitochondrial		up	498	16313	267.737	13456	132.909	1.01037	2.01443	0	0
Pbr020924.1	Glycine cleavage system H protein (lipoate-binding)	GCSH_FLAAN Glycine cleavage system H protein, mitochondrial		up	498	3748	61.5139	3034	29.9678	1.0375	2.05267	8.64203e-198	7.83465e-197
Pbr019837.1	Glycine dehydrogenase (decarboxylating)	GCSP_SOLTU Glycine dehydrogenase [decarboxylating], mitochondrial	glycine dehydrogenase decarboxylating protein	up	3246	281641	709.17	99996	151.531	2.22652	4.68002	0	0
Pbr040110.1	Glycine/serine hydroxymethyltransferase	GLYM_SOLTU Serine hydroxymethyltransferase, mitochondrial		up	1596	51997	266.286	37403	115.277	1.20788	2.30997	0	0
Pbr016484.1	Glycine/serine hydroxymethyltransferase	GLYC1_DICDI Serine hydroxymethyltransferase 1		up	1416	10432	60.2154	4756	16.5214	1.8658	3.64469	0	0
Pbr005413.1	Glycine/serine hydroxymethyltransferase	GLYC1_DICDI Serine hydroxymethyltransferase 1		up	1416	4950	28.5723	2117	7.35404	1.95801	3.88525	0	0
Pbr028003.1	Glycogen phosphorylase	PHSH_SOLTU Alpha-glucan phosphorylase, H isozyme		up	2541	7341	23.6131	5808	11.2432	1.07054	2.10021	0	0
Pbr038355.1	Glycogen phosphorylase	PHSL_IPOBA Alpha-1,4 glucan phosphorylase L isozyme, chloroplastic/amyloplastic	PREDICTED: alpha-1,4 glucan phosphorylase L isozyme, chloroplastic/amyloplastic-like	up	2883	10883	30.8537	4363	7.44405	2.05128	4.14475	0	0
Pbr042329.1	Glycogen phosphorylase	PHSH_SOLTU Alpha-glucan phosphorylase, H isozyme		up	2385	6494	22.255	2044	4.21562	2.40031	5.27918	0	0
Pbr038780.1	Glycosyl hydrolase, family 38 - alpha-mannosidase	MA2B1_MACFA Lysosomal alpha-mannosidase		up	417	1230	24.1086	994	11.7252	1.03994	2.05614	1.83433e-66	6.99446e-66
Pbr031633.1	Glycosylphosphatidylinositol-specific phospholipase C	PLC_LISMO 1-phosphatidylinositol phosphodiesterase		up	957	2446	20.8904	1712	8.79955	1.24734	2.37404	9.65479e-174	7.78919e-173
Pbr031626.1	Glycosylphosphatidylinositol-specific phospholipase C	PLC_LISMO 1-phosphatidylinositol phosphodiesterase		up	957	2513	21.4627	1706	8.76871	1.29139	2.44764	2.94199e-188	2.54584e-187
Pbr008035.1	Glycosyltransferase	SPS2_CRAPL Sucrose-phosphate synthase 2		up	2457	7740	25.7477	3970	7.94793	1.6958	3.23955	0	0
Pbr025826.1	Glyoxalase	LGUL_SCHPO Lactoylglutathione lyase		up	423	2378	45.9489	1174	13.652	1.75092	3.36572	3.03048e-278	3.75486e-277
Pbr019172.1	Glyoxylate/hydroxypyruvate reductase (D-isomer-specific 2-hydroxy acid dehydrogenase superfamily)	GYAR_PYRFU Glyoxylate reductase	PREDICTED: glyoxylate/hydroxypyruvate reductase A HPR2-like	up	942	9262	80.3632	6924	36.1555	1.15232	2.22271	0	0
Pbr027407.1	Glyoxylate/hydroxypyruvate reductase (D-isomer-specific 2-hydroxy acid dehydrogenase superfamily)	DHGY_CUCSA Glycerate dehydrogenase	glycerate dehydrogenase-like protein	up	1518	101410	546.025	65895	213.525	1.35456	2.55719	0	0
Pbr028648.1	Glyoxylate/hydroxypyruvate reductase (D-isomer-specific 2-hydroxy acid dehydrogenase superfamily)	GYAR_PYRFU Glyoxylate reductase		up	960	3431	29.2114	1851	9.48426	1.62292	3.07999	0	0
Pbr028623.1	Glyoxylate/hydroxypyruvate reductase (D-isomer-specific 2-hydroxy acid dehydrogenase superfamily)	GYAR_PYRFU Glyoxylate reductase		up	960	2538	21.6084	1316	6.743	1.68013	3.20458	3.23455e-280	4.02458e-279
Pbr017165.1	G-protein beta subunit	GBB_SOLTU Guanine nucleotide-binding protein subunit beta		up	1137	2831	20.3509	2163	9.3576	1.12088	2.17479	1.05224e-169	8.29378e-169
Pbr012677.1	GTPase Rab1/YPT1, small G protein superfamily, and related GTP-binding proteins	YPTM2_MAIZE GTP-binding protein YPTM2		up	537	3192	48.5838	2649	24.2648	1.00161	2.00224	2.29416e-159	1.71598e-158
Pbr020906.1	GTPase Rab1/YPT1, small G protein superfamily, and related GTP-binding proteins	RABD1_ARATH Ras-related protein RABD1	PREDICTED: ras-related protein RABD1-like	up	438	1424	26.5729	951	10.6801	1.31503	2.48808	1.48744e-110	8.1945e-110
Pbr009745.1	GTPase Rab1/YPT1, small G protein superfamily, and related GTP-binding proteins	YPTM2_MAIZE GTP-binding protein YPTM2		up	609	2708	36.3442	1616	13.0525	1.4774	2.78447	2.92465e-248	3.24555e-247
Pbr026745.1	GTPase Rab11/YPT3, small G protein superfamily	RB11B_TOBAC Ras-related protein Rab11B		down	651	847	10.6342	3205	24.2167	-1.18729	0.439127	2.73905e-127	1.69915e-126
Pbr005683.1	GTPase Rab11/YPT3, small G protein superfamily	RB2BV_BETVU Ras-related protein Rab2BV		down	324	499	12.5881	1765	26.7959	-1.08996	0.469776	4.32154e-62	1.57229e-61
Pbr000524.1	GTPase Rab11/YPT3, small G protein superfamily	RIC2_ORYSJ Ras-related protein RIC2		up	651	2411	30.2705	1401	10.5858	1.51578	2.85952	9.48298e-230	9.85146e-229
Pbr032742.1	GTPase Rab5/YPT51 and related small G protein superfamily GTPases	RHA1_ARATH Ras-related protein RHA1		up	603	2385	32.3277	1499	12.2279	1.40259	2.64376	1.23884e-202	1.15035e-201
Pbr040470.1	GTPase-activator protein	GACA_DICDI Rho GTPase-activating protein gacA		up	1548	4582	24.1929	3438	10.9245	1.14701	2.21454	1.32627e-283	1.67194e-282
Pbr035342.1	GTPase-activator protein	GACA_DICDI Rho GTPase-activating protein gacA		up	1548	4037	21.3153	2673	8.49369	1.32742	2.50954	0	0
Pbr023414.1	Guanylate kinase	KGUA_MOUSE Guanylate kinase		up	1251	5108	33.3731	2405	9.45641	1.81932	3.52915	0	0
Pbr039146.1	H+/oligopeptide symporter	PTR1_ARATH Peptide transporter PTR1		up	1818	11684	52.5292	6072	16.4288	1.67689	3.19738	0	0
Pbr005163.1	H+/oligopeptide symporter	CHL1_ARATH Nitrate/chlorate transporter		up	1803	7230	32.7752	3646	9.94694	1.72028	3.29501	0	0
Pbr013283.1	H+/oligopeptide symporter	PTR1_ARATH Peptide transporter PTR1	hypothetical protein CICLE_v10031055mg	up	1743	40607	190.417	17596	49.6575	1.93908	3.83461	0	0
Pbr028844.1	H+/oligopeptide symporter	PTR1_ARATH Peptide transporter PTR1	hypothetical protein CICLE_v10031055mg	up	1776	6212	28.5885	2055	5.69164	2.32852	5.0229	0	0
Pbr032609.1	HAT repeat protein	PRP6_MOUSE Pre-mRNA-processing factor 6		up	3081	8257	21.9045	6568	10.486	1.06276	2.08893	0	0
Pbr037054.1	Helix loop helix transcription factor EB	UNE10_ARATH Transcription factor UNE10		up	1398	5141	30.0569	1621	5.70354	2.39777	5.26986	0	0
Pbr003172.1	Heme oxygenase	HO_PORPU Heme oxygenase		up	849	2286	22.0076	1364	7.90269	1.47758	2.78482	6.11409e-210	5.85618e-209
Pbr042084.2	Histidinol dehydrogenase	HISX_ARATH Histidinol dehydrogenase, chloroplastic		up	1311	4338	27.0452	2597	9.74401	1.47278	2.77557	0	0
Pbr017665.1	Histone 2A	H2A2_MEDTR Probable histone H2A.2	hypothetical protein MIMGU_mgv1a015602mg	up	453	2248	40.5603	1639	17.7971	1.18843	2.27904	3.04693e-148	2.1389e-147
Pbr005692.1	Histone 2A	H2A2_MEDTR Probable histone H2A.2	hypothetical protein MIMGU_mgv1a015602mg	up	453	1879	33.9025	1347	14.6264	1.21282	2.3179	3.09962e-128	1.93723e-127
Pbr027351.1	Histone 2A	H2A1_ARATH Probable histone H2A.1		up	408	7493	150.106	5221	62.9451	1.25382	2.38472	0	0
Pbr020851.1	Histone 2A	H2A1_MEDTR Probable histone H2A.1	hypothetical protein MIMGU_mgv1a015602mg	up	453	2646	47.7414	1785	19.3824	1.30049	2.46312	2.94901e-200	2.70363e-199
Pbr029006.1	Histone 2A	H2A1_MEDTR Probable histone H2A.1	hypothetical protein MIMGU_mgv1a015602mg	up	453	6735	121.519	3885	42.1853	1.52636	2.88059	0	0
Pbr000215.1	Histone 2A	H2A1_ARATH Probable histone H2A.1		up	399	7478	153.185	4109	50.6561	1.59647	3.02402	0	0
Pbr006572.1	Histone 2A	H2AX_CICAR Histone H2AX		up	426	1235	23.6952	570	6.58163	1.84808	3.6002	1.41032e-156	1.04053e-155
Pbr034005.1	Histone 2A	H2A3_MEDTR Probable histone H2A.3	hypothetical protein MIMGU_mgv1a015602mg	up	453	6395	115.384	2019	21.9233	2.3959	5.26307	0	0
Pbr009075.1	Histone acetyltransferase SAGA/ADA, catalytic subunit PCAF/GCN5 and related proteins	GCN5_ARATH Histone acetyltransferase GCN5		up	1653	4194	20.7376	2498	7.43341	1.48015	2.78979	0	0
Pbr035547.1	Histone deacetylase complex, catalytic component RPD3	HDA19_ARATH Histone deacetylase 19		up	1365	5568	33.3403	3861	13.9135	1.26079	2.39626	0	0
Pbr034007.1	Histone H2B	H2B1_MEDTR Probable histone H2B.1		up	447	15480	283.052	7854	86.4275	1.71151	3.27503	0	0
Pbr040430.1	Histone H2B	H2B1_ARATH Histone H2B.1	histone h2b, putative	up	420	1867	36.3327	941	11.0207	1.72106	3.29678	9.28172e-214	9.03649e-213
Pbr034002.1	Histone H2B	H2B1_MEDTR Probable histone H2B.1		up	474	10201	175.901	5005	51.9391	1.75987	3.38667	0	0
Pbr034001.1	Histone H2B	H2B1_MEDTR Probable histone H2B.1	Histone H2B	up	447	40165	734.418	19006	209.147	1.81208	3.51149	0	0
Pbr029004.1	Histone H2B	H2B1_MEDTR Probable histone H2B.1	Histone H2B	up	447	16961	310.132	6907	76.0064	2.02869	4.08034	0	0
Pbr028994.1	Histone H2B	H2B1_MEDTR Probable histone H2B.1		up	447	26689	488.009	8866	97.5638	2.32249	5.00195	0	0
Pbr030372.1	Histone H2B	H2B1_MEDTR Probable histone H2B.1	Histone H2B	up	429	4190	79.8289	754	8.64535	3.20691	9.23374	0	0
Pbr017680.1	Histone H4	H4_SILLA Histone H4	TPA: histone H4.3	up	312	4473	117.178	2784	43.8918	1.41668	2.66971	0	0
Pbr029535.1	Histone H4	H4_SILLA Histone H4	TPA: histone H4.3	up	312	4782	125.273	2376	37.4594	1.74168	3.34424	0	0
Pbr020843.1	Histone H4	H4_SILLA Histone H4	TPA: histone H4.3	up	312	2592	67.9022	912	14.3783	2.23956	4.72253	0	0
Pbr034012.1	Histone H4	H4_SILLA Histone H4	TPA: histone H4.3	up	312	10004	262.073	3202	50.4818	2.37613	5.19143	0	0
Pbr032280.1	Histone H4	H4_SILLA Histone H4	TPA: histone H4.3	up	312	818	21.429	215	3.38963	2.66036	6.32193	4.17438e-162	3.17341e-161
Pbr039766.1	Histones H3 and H4	H33_VITVI Histone H3.3	histone H3	up	411	2663	52.9581	2086	24.9655	1.08491	2.12125	1.19491e-151	8.55794e-151
Pbr006338.1	Histones H3 and H4	H33_VITVI Histone H3.3	hypothetical protein PHAVU_001G253800g	up	690	131126	1553.26	65568	467.424	1.73249	3.32301	0	0
Pbr030723.1	Histones H3 and H4	H33_VITVI Histone H3.3	histone H3	up	735	10386	115.495	5191	34.7402	1.73316	3.32454	0	0
Pbr000650.1	Histones H3 and H4	H32_WHEAT Histone H3.2	TPA: histone H3.2	up	411	2157	42.8955	306	3.66225	3.55002	11.7129	0	0
Pbr015005.1	HIV-1 Vpr-binding protein		PREDICTED: uncharacterized protein LOC101299846 isoform 1	up	624	15037	196.961	8815	69.4874	1.50308	2.83448	0	0
Pbr015035.1	Huntingtin interacting protein HYPK	HYPK_MOUSE Huntingtin-interacting protein K	Huntingtin-interacting protein K	up	333	2433	59.7174	1849	27.3125	1.12859	2.18645	9.86963e-148	6.91044e-147
Pbr016973.2	Hydroxyacyl-CoA dehydrogenase/enoyl-CoA hydratase	MFP_ORYSJ Peroxisomal fatty acid beta-oxidation multifunctional protein	hypothetical protein CICLE_v10007590mg	up	1983	28501	117.474	20156	49.9977	1.2324	2.34958	0	0
Pbr013510.1	Hydroxyindole-O-methyltransferase and related SAM-dependent methyltransferases	COMT1_PRUDU Caffeic acid 3-O-methyltransferase	caffeic acid-O-methyltransferase	up	1098	5486	40.8373	3139	14.0623	1.53805	2.90402	0	0
Pbr028261.1	Hydroxymethylglutaryl-CoA lyase	HMGCL_ARATH Hydroxymethylglutaryl-CoA lyase, mitochondrial		up	1296	3478	21.9345	1628	6.17899	1.82776	3.54985	0	0
Pbr037086.1	Imidazoleglycerol-phosphate dehydratase	HIS7_PEA Imidazoleglycerol-phosphate dehydratase		up	858	2445	23.2914	1983	11.3685	1.03475	2.04876	3.52293e-129	2.21713e-128
Pbr025614.1	Imidazoleglycerol-phosphate synthase subunit H-like	PDX2_ARATH Pyridoxal biosynthesis protein PDX2		up	606	1862	25.1137	1294	10.5034	1.25762	2.391	1.96423e-134	1.27438e-133
Pbr034017.1	Inner membrane protein translocase involved in respiratory chain assembly	PPF1_PEA Inner membrane protein PPF-1, chloroplastic	PREDICTED: inner membrane protein PPF-1, chloroplastic-like	up	1335	5463	33.4467	4363	16.0758	1.05697	2.08056	3.86752e-296	5.06796e-295
Pbr020834.1	Inner membrane protein translocase involved in respiratory chain assembly	PPF1_PEA Inner membrane protein PPF-1, chloroplastic	PREDICTED: inner membrane protein PPF-1, chloroplastic-like	up	1350	7329	44.3725	5348	19.4862	1.18722	2.27713	0	0
Pbr036224.1	Inner membrane protein translocase involved in respiratory chain assembly	ALB31_ARATH ALBINO3-like protein 1, chloroplastic		up	1596	6372	32.6322	3334	10.2755	1.66709	3.17574	0	0
Pbr009906.1	Inorganic pyrophosphatase/Nucleosome remodeling factor, subunit NURF38	IPYR1_ARATH Soluble inorganic pyrophosphatase 1, chloroplastic		up	906	10132	91.4051	7515	40.8009	1.16367	2.24027	0	0
Pbr032047.1	Inorganic pyrophosphatase/Nucleosome remodeling factor, subunit NURF38	IPYR_MAIZE Soluble inorganic pyrophosphatase		up	645	3083	39.0676	1946	14.8406	1.39642	2.63248	1.35715e-259	1.57988e-258
Pbr000028.1	Inositol-1,4,5-triphosphate 5-phosphatase (synaptojanin), INP51/INP52/INP53 family		PREDICTED: uncharacterized protein LOC101298395	up	735	8516	94.7003	1834	12.2738	2.94778	7.71562	0	0
Pbr016672.1	Intracellular Cl- channel CLIC, contains GST domain	DHAR1_ARATH Glutathione S-transferase DHAR1, mitochondrial	dehydroascorbate reductase	up	798	3544	36.2989	1245	7.67423	2.24183	4.72998	0	0
Pbr005179.1	Iron/ascorbate family oxidoreductases	ACCO_PRUMU 1-aminocyclopropane-1-carboxylate oxidase	1-aminocyclopropane-1-carboxylate oxidase	up	969	99858	842.291	57949	294.165	1.51769	2.86333	0	0
Pbr000093.1	Iron/ascorbate family oxidoreductases	ACCO2_MALDO 1-aminocyclopropane-1-carboxylate oxidase 2	1-aminocyclopropane-1-carboxylate oxidase	up	945	5605	48.4783	2084	10.8476	2.15996	4.46902	0	0
Pbr003089.1	Iron/ascorbate family oxidoreductases	SRG1_ARATH Protein SRG1		up	1041	3979	31.2411	1397	6.60107	2.24267	4.73274	0	0
Pbr034840.1	Iron/ascorbate family oxidoreductases	FL3H_MALDO Naringenin,2-oxoglutarate 3-dioxygenase	flavanone 3-hydroxylase	up	1098	39115	291.168	8056	36.0899	3.01219	8.06787	0	0
Pbr001102.1	Iron/ascorbate family oxidoreductases	ACCH1_ARATH 1-aminocyclopropane-1-carboxylate oxidase homolog 1	PREDICTED: 1-aminocyclopropane-1-carboxylate oxidase homolog 1-like	up	1101	12130	90.0485	1813	8.09989	3.47473	11.1173	0	0
Pbr001543.2	Iron/ascorbate family oxidoreductases	LDOX_MALDO Leucoanthocyanidin dioxygenase	anthocyanidin synthase	up	1074	39337	299.364	967	4.42885	6.07883	67.5942	0	0
Pbr000461.1	Isoamyl acetate-hydrolyzing esterase	GDL84_ARATH GDSL esterase/lipase At5g45920	PREDICTED: GDSL esterase/lipase At5g45920-like	up	726	3799	42.7697	2716	18.4019	1.21674	2.3242	1.79942e-258	2.08504e-257
Pbr016356.1	Isocitrate dehydrogenase, gamma subunit	IDH1_ARATH Isocitrate dehydrogenase [NAD] regulatory subunit 1, mitochondrial		up	1122	6313	45.9882	3447	15.1118	1.60559	3.04319	0	0
Pbr014861.1	Isoleucyl-tRNA synthetase	SYI_ANASP Isoleucyl-tRNA synthetase		up	3282	12646	31.4933	9879	14.8062	1.08884	2.12704	0	0
Pbr042646.1	K-homology type RNA binding proteins	C3H14_ORYSJ Zinc finger CCCH domain-containing protein 14	PREDICTED: zinc finger CCCH domain-containing protein 14-like	up	684	1943	23.2177	1003	7.21296	1.68656	3.21889	3.53349e-216	3.47969e-215
Pbr039692.1	Kinesin (KAR3 subfamily)	GRIMP_ARATH Geminivirus Rep-interacting motor protein		up	2331	7124	24.9796	5642	11.9058	1.06908	2.0981	0	0
Pbr039691.1	Kinesin (KAR3 subfamily)	GRIMP_ARATH Geminivirus Rep-interacting motor protein		up	1662	5050	24.835	3185	9.42642	1.39759	2.63461	0	0
Pbr027391.1	Kynurenine 3-monooxygenase and related flavoprotein monooxygenases	ABA2_PRUAR Zeaxanthin epoxidase, chloroplastic		up	1245	3516	23.0825	2680	10.5885	1.1243	2.17996	2.72668e-211	2.62634e-210
Pbr025145.1	Kynurenine 3-monooxygenase and related flavoprotein monooxygenases	ABA2_PRUAR Zeaxanthin epoxidase, chloroplastic		up	1995	17371	71.1681	6295	15.5211	2.197	4.58526	0	0
Pbr022534.1	Kynurenine aminotransferase, glutamine transaminase K	DAPAT_ARATH LL-diaminopimelate aminotransferase, chloroplastic		up	1389	4756	27.9861	2552	9.03747	1.63072	3.09668	0	0
Pbr025676.1	Kynurenine aminotransferase, glutamine transaminase K	ALLN1_ALLSA Alliin lyase 1		up	1437	8960	50.9629	3472	11.8848	2.10033	4.28808	0	0
Pbr022035.1	Leucine rich repeat proteins, some proteins contain F-box	FB37_ARATH F-box protein At1g47056	hypothetical protein CICLE_v10000831mg	up	1593	9006	46.2082	6977	21.5438	1.10088	2.14486	0	0
Pbr007369.1	Leucine rich repeat proteins, some proteins contain F-box	SKIP1_ARATH F-box protein SKIP1		up	954	4106	35.1782	3127	16.1231	1.12556	2.18185	7.87447e-247	8.68809e-246
Pbr021877.1	Leucine rich repeat proteins, some proteins contain F-box	AFB2_ARATH Protein AUXIN SIGNALING F-BOX 2		up	1800	9855	44.7494	7257	19.8314	1.17408	2.25649	0	0
Pbr022779.1	Leucine rich repeat proteins, some proteins contain F-box	TIR1_ARATH Protein TRANSPORT INHIBITOR RESPONSE 1		up	1605	12616	64.2466	9008	27.6072	1.21858	2.32717	0	0
Pbr037171.1	Leucine rich repeat proteins, some proteins contain F-box	AFB2_ARATH Protein AUXIN SIGNALING F-BOX 2		up	1719	8084	38.4374	5671	16.2275	1.24407	2.36865	0	0
Pbr025167.2	Leucine rich repeat proteins, some proteins contain F-box	FB302_ARATH F-box protein At5g67140	PREDICTED: F-box protein At5g67140-like	up	681	2194	26.3325	1422	10.2712	1.35824	2.56373	9.06085e-178	7.44289e-177
Pbr007370.1	Leucine rich repeat proteins, some proteins contain F-box	SKIP1_ARATH F-box protein SKIP1		up	885	3904	36.0554	1961	10.8994	1.72596	3.30801	0	0
Pbr037350.1	Leucine-rich repeat protein	MFHA1_HUMAN Malignant fibrous histiocytoma-amplified sequence 1		up	1746	4602	21.543	2181	6.14441	1.80987	3.50611	0	0
Pbr001716.1	Long-chain acyl-CoA synthetases (AMP-forming)	ACSL5_HUMAN Long-chain-fatty-acid--CoA ligase 5		up	2034	10518	42.2654	3066	7.41463	2.51103	5.70027	0	0
Pbr015349.1	L-type voltage-dependent Ca2+ channel, alpha2/delta subunit	Y103_SYNY3 Uncharacterized protein sll0103	PREDICTED: uncharacterized protein LOC101292860	up	2073	13002	51.2642	9967	23.6501	1.1161	2.16761	0	0
Pbr042406.1	L-type voltage-dependent Ca2+ channel, alpha2/delta subunit	Y103_SYNY3 Uncharacterized protein sll0103	PREDICTED: uncharacterized protein LOC101294015	up	2163	5523	20.87	3577	8.1345	1.3593	2.56561	0	0
Pbr008389.1	L-type voltage-dependent Ca2+ channel, alpha2/delta subunit	Y103_SYNY3 Uncharacterized protein sll0103	PREDICTED: uncharacterized protein LOC101292860	up	1908	6407	27.446	3755	9.68055	1.50344	2.83517	0	0
Pbr039057.1	Lysophospholipase	MGLL_HUMAN Monoglyceride lipase		up	993	6907	56.8517	4144	20.5276	1.46964	2.76952	0	0
Pbr042390.1	Lysophospholipase	Y9086_DICDI Uncharacterized abhydrolase domain-containing protein DDB_G0269086		up	990	3940	32.5285	1721	8.55095	1.92755	3.80408	0	0
Pbr015932.1	Macrophage migration inhibitory factor	MIFH_BRUMA Macrophage migration inhibitory factor homolog	PREDICTED: macrophage migration inhibitory factor homolog isoform 1	up	366	6966	155.563	3242	43.5713	1.83605	3.5703	0	0
Pbr030400.1	Magnesium transporters: CorA family	MRS2_ASPFU Mitochondrial inner membrane magnesium transporter mrs2		up	1368	4295	25.6614	3085	11.0927	1.20999	2.31336	2.10962e-289	2.71522e-288
Pbr002969.1	Manganese superoxide dismutase	SODM_HEVBR Superoxide dismutase [Mn], mitochondrial		up	699	6820	79.7463	3999	28.1412	1.50273	2.83379	0	0
Pbr033603.1	Mercaptopyruvate sulfurtransferase/thiosulfate sulfurtransferase	THTM_RAT 3-mercaptopyruvate sulfurtransferase		up	1122	3616	26.3414	2938	12.8803	1.03216	2.04509	2.64094e-189	2.29571e-188
Pbr007723.1	Methionine synthase II (cobalamin-independent)	METE_CATRO 5-methyltetrahydropteroyltriglutamate--homocysteine methyltransferase		up	2298	31064	110.487	21387	45.7792	1.27111	2.41347	0	0
Pbr016887.1	Methionine synthase II (cobalamin-independent)	METE_ARATH 5-methyltetrahydropteroyltriglutamate--homocysteine methyltransferase		up	2298	34882	124.067	14657	31.3735	1.98349	3.9545	0	0
Pbr030535.1	Methyltransferase	YH09_YEAST Uncharacterized protein YHR209W		up	777	1910	20.0916	772	4.88725	2.0395	4.11103	2.14705e-274	2.62331e-273
Pbr031901.1	Microtubule-associated anchor protein involved in autophagy and membrane trafficking	ATG8C_ORYSJ Autophagy-related protein 8C	PREDICTED: autophagy-related protein 8C-like	up	360	2245	50.9703	1509	20.6184	1.30572	2.47208	2.8582e-171	2.27211e-170
Pbr007961.1	Microtubule-associated anchor protein involved in autophagy and membrane trafficking	ATG8C_ORYSJ Autophagy-related protein 8C		up	1494	4874	26.6648	406	1.33673	4.31816	19.9478	0	0
Pbr011458.1	Microtubule-binding protein involved in cell cycle control	MARE3_HUMAN Microtubule-associated protein RP/EB family member 3		up	873	2349	21.9924	1543	8.69401	1.33891	2.5296	4.28939e-186	3.68242e-185
Pbr020946.1	Mitochondrial carnitine-acylcarnitine carrier protein	MCAT_ARATH Mitochondrial carnitine/acylcarnitine carrier-like protein		up	894	4357	39.8339	3012	16.5724	1.26521	2.40363	0	0
Pbr042471.1	Mitochondrial carnitine-acylcarnitine carrier protein	MCAT_ARATH Mitochondrial carnitine/acylcarnitine carrier-like protein		up	894	3828	34.9975	2035	11.1968	1.64416	3.12566	0	0
Pbr037413.1	Mitochondrial chaperonin	CH10C_ARATH 20 kDa chaperonin, chloroplastic		up	759	18691	201.277	15257	98.8771	1.02547	2.03563	0	0
Pbr012837.1	Mitochondrial chaperonin	CH10_SYNJB 10 kDa chaperonin	PREDICTED: 10 kDa chaperonin-like	up	411	3574	71.0748	1564	18.7182	1.9249	3.7971	0	0
Pbr030328.2	Mitochondrial chaperonin, Cpn60/Hsp60p	RUBA_PEA RuBisCO large subunit-binding protein subunit alpha, chloroplastic		up	1761	12838	59.5856	10028	28.0107	1.08899	2.12725	0	0
Pbr018987.1	Mitochondrial chaperonin, Cpn60/Hsp60p	RUBA_PEA RuBisCO large subunit-binding protein subunit alpha, chloroplastic		up	1758	5571	25.9011	3649	10.2099	1.34304	2.53685	0	0
Pbr008370.1	Mitochondrial chaperonin, Cpn60/Hsp60p	RUBA_PEA RuBisCO large subunit-binding protein subunit alpha, chloroplastic		up	1965	10528	43.7912	6383	15.9783	1.45453	2.74066	0	0
Pbr030175.1	Mitochondrial chaperonin, Cpn60/Hsp60p	RUBB_PEA RuBisCO large subunit-binding protein subunit beta, chloroplastic		up	1647	20874	103.589	11636	34.7519	1.57571	2.98083	0	0
Pbr041878.1	Mitochondrial elongation factor	EFGC_SOYBN Elongation factor G, chloroplastic		up	2340	39039	136.36	19065	40.0765	1.76659	3.40249	0	0
Pbr012832.1	Mitochondrial F1F0-ATP synthase, subunit delta/ATP16	ATP4_IPOBA ATP synthase subunit delta', mitochondrial		up	603	1897	25.713	1394	11.3714	1.17709	2.2612	1.52964e-123	9.27505e-123
Pbr030484.1	Mitochondrial F1F0-ATP synthase, subunit epsilon/ATP15	ATP5E_ARATH ATP synthase subunit epsilon, mitochondrial		up	210	514	20.0054	383	8.97115	1.15702	2.22997	6.7061e-34	1.71363e-33
Pbr024095.2	Mitochondrial F1F0-ATP synthase, subunit epsilon/ATP15	ATP5E_ARATH ATP synthase subunit epsilon, mitochondrial	PREDICTED: ATP synthase subunit epsilon, mitochondrial-like isoform 1	up	243	740	24.8902	279	5.64763	2.13986	4.4072	3.1166e-114	1.76479e-113
Pbr030867.1	Mitochondrial F1F0-ATP synthase, subunit OSCP/ATP5	ATPD_TOBAC ATP synthase delta chain, chloroplastic		up	762	23302	249.943	18307	118.176	1.08066	2.115	0	0
Pbr030142.1	Mitochondrial F1F0-ATP synthase, subunit OSCP/ATP5	ATPD_TOBAC ATP synthase delta chain, chloroplastic		up	762	70990	761.457	38148	246.255	1.62861	3.09215	0	0
Pbr018394.1	Mitochondrial F1F0-ATP synthase, subunit OSCP/ATP5	ATPD_SPIOL ATP synthase delta chain, chloroplastic		up	645	1965	24.9004	706	5.3841	2.20939	4.6248	0	0
Pbr019227.1	Mitochondrial import inner membrane translocase, subunit TIM22	TIM22_CRYNE Mitochondrial import inner membrane translocase subunit TIM22		up	489	2952	49.3413	2128	21.4058	1.2048	2.30505	3.11003e-198	2.82736e-197
Pbr040700.1	Mitochondrial oxoglutarate/malate carrier proteins	M2OM_DICDI Probable mitochondrial 2-oxoglutarate/malate carrier protein		up	924	2930	25.9178	477	2.5393	3.35144	10.2067	0	0
Pbr034701.1	Mitochondrial oxoglutarate/malate carrier proteins	M2OM_DICDI Probable mitochondrial 2-oxoglutarate/malate carrier protein		up	954	17072	146.265	2421	12.4829	3.55056	11.7172	0	0
Pbr021884.1	Mitochondrial phosphate carrier protein	MPCP_MOUSE Phosphate carrier protein, mitochondrial		up	1113	8744	64.2123	6875	30.3841	1.07953	2.11335	0	0
Pbr038345.1	Mitochondrial processing peptidase, beta subunit, and related enzymes (insulinase superfamily)	MPPB_ARATH Probable mitochondrial-processing peptidase subunit beta		up	1599	7624	38.9706	6003	18.4667	1.07747	2.11032	0	0
Pbr006419.1	Mitochondrial processing peptidase, beta subunit, and related enzymes (insulinase superfamily)	MPPB_ARATH Probable mitochondrial-processing peptidase subunit beta		up	1638	4151	20.713	2882	8.65463	1.25899	2.39328	1.19168e-297	1.56915e-296
Pbr014413.1	Mitochondrial ribosomal protein MRP7 (L2)	RK27_ARATH 50S ribosomal protein L27, chloroplastic	PREDICTED: 50S ribosomal protein L27, chloroplastic-like	up	600	4110	55.9879	3237	26.5375	1.07708	2.10976	3.16929e-230	3.29875e-229
Pbr038087.1	Mitochondrial ribosomal protein MRP7 (L2)	RK27_TOBAC 50S ribosomal protein L27, chloroplastic	PREDICTED: 50S ribosomal protein L27, chloroplastic-like	up	600	7593	103.434	5595	45.8688	1.17313	2.25501	0	0
Pbr021821.1	Mitochondrial solute carrier protein	MCFB_DICDI Mitochondrial substrate carrier family protein B		up	1068	2690	20.5866	2113	9.73188	1.08091	2.11538	2.91454e-152	2.0957e-151
Pbr015483.1	Mitochondrial translation elongation factor EF-Tsmt, catalyzes nucleotide exchange on EF-Tumt	EFTS_CYAP7 Elongation factor Ts	PREDICTED: uncharacterized protein LOC101312281	up	3096	16569	43.742	8242	13.0948	1.74002	3.3404	0	0
Pbr001867.1	Mitochondrial translation elongation factor Tu	EFTU2_SOYBN Elongation factor Tu, chloroplastic		up	1455	15638	87.8459	10064	34.0233	1.36845	2.58194	0	0
Pbr033228.1	Mitochondrial/chloroplast ribosomal L21 protein	RK21_ARATH 50S ribosomal protein L21, chloroplastic		up	666	1645	20.1881	308	2.27481	3.14969	8.87462	0	0
Pbr038605.1	Mitochondrial/chloroplast ribosomal protein L11	RK11_SPIOL 50S ribosomal protein L11, chloroplastic		up	687	1779	21.1652	1138	8.14806	1.37717	2.59758	1.43317e-147	1.00282e-146
Pbr017963.1	Mitochondrial/chloroplast ribosomal protein L12	RK121_ARATH 50S ribosomal protein L12-1, chloroplastic		up	567	12356	178.114	6980	60.5537	1.55651	2.94142	0	0
Pbr027038.1	Mitochondrial/chloroplast ribosomal protein L12	RK121_ARATH 50S ribosomal protein L12-1, chloroplastic		up	567	12172	175.462	6867	59.5734	1.55842	2.9453	0	0
Pbr024418.1	Mitochondrial/chloroplast ribosomal protein L12	RK121_ARATH 50S ribosomal protein L12-1, chloroplastic		up	567	21578	311.051	11384	98.7598	1.65515	3.14957	0	0
Pbr020475.1	Mitochondrial/chloroplast ribosomal protein L13	RK13_ARATH 50S ribosomal protein L13, chloroplastic		up	780	3064	32.1068	1954	12.3225	1.38159	2.60555	6.8613e-254	7.81674e-253
Pbr028824.1	Mitochondrial/chloroplast ribosomal protein L15/L10	RK15_ARATH 50S ribosomal protein L15, chloroplastic		up	816	7541	75.5339	6005	36.1986	1.06119	2.08666	0	0
Pbr013303.1	Mitochondrial/chloroplast ribosomal protein L15/L10	RK15_PEA 50S ribosomal protein L15, chloroplastic (Fragment)		up	795	11064	113.749	6045	37.4022	1.60466	3.04124	0	0
Pbr033710.1	Mitochondrial/chloroplast ribosomal protein L17	RL17_MAGSM 50S ribosomal protein L17		up	477	1256	21.5216	608	6.2698	1.77929	3.43258	3.0804e-151	2.2023e-150
Pbr013655.2	Mitochondrial/chloroplast ribosomal protein L17	RK17_TOBAC 50S ribosomal protein L17, chloroplastic	PREDICTED: 50S ribosomal protein L17, chloroplastic-like	up	774	3641	38.4488	1699	10.7974	1.83225	3.56092	0	0
Pbr013762.1	Mitochondrial/chloroplast ribosomal protein L19	RK192_ARATH 50S ribosomal protein L19-2, chloroplastic	PREDICTED: 50S ribosomal protein L19, chloroplastic-like	up	723	6174	69.7962	4578	31.1463	1.16409	2.24092	0	0
Pbr042306.1	Mitochondrial/chloroplast ribosomal protein L4	RK4_TOBAC 50S ribosomal protein L4, chloroplastic		up	993	9251	76.1452	5233	25.9221	1.55457	2.93747	0	0
Pbr005122.1	Mitochondrial/chloroplast ribosomal protein L5/L7	RK5_ARATH 50S ribosomal protein L5, chloroplastic		up	783	13330	139.146	5186	32.5791	2.09458	4.27103	0	0
Pbr042745.1	Mitochondrial/chloroplast ribosomal protein L6	RK6_ARATH 50S ribosomal protein L6, chloroplastic		up	681	5541	66.5035	2782	20.0946	1.72662	3.30953	0	0
Pbr027055.1	Mitochondrial/chloroplast ribosomal protein S2	RR2_VITVI 30S ribosomal protein S2, chloroplastic	hypothetical protein AMTR_s00390p00012910	down	1020	9506	76.173	37650	181.565	-1.25314	0.419534	0	0
Pbr019057.1	Mitochondrial/chloroplast ribosomal protein S2	RR2_VITVI 30S ribosomal protein S2, chloroplastic	hypothetical protein AMTR_s00390p00012910	down	1020	9518	76.2691	37289	179.825	-1.23742	0.424131	0	0
Pbr010474.1	Mitochondrial/chloroplast ribosomal protein S2	RR2_VITVI 30S ribosomal protein S2, chloroplastic	hypothetical protein AMTR_s00390p00012910	down	1020	9684	77.5993	37850	182.53	-1.23402	0.425132	0	0
Pbr030998.1	Mitochondrial/chloroplast ribosomal protein S2	RR2_VITVI 30S ribosomal protein S2, chloroplastic	hypothetical protein AMTR_s00390p00012910	down	1020	9633	77.1906	37370	180.215	-1.22322	0.428325	0	0
Pbr029191.1	Mitochondrial/chloroplast ribosomal protein S2	RR2_VITVI 30S ribosomal protein S2, chloroplastic	hypothetical protein AMTR_s00390p00012910	down	1020	9545	76.4855	36938	178.132	-1.21969	0.429376	0	0
Pbr020996.1	Mitochondrial/chloroplast ribosomal protein S2	RR2_VITVI 30S ribosomal protein S2, chloroplastic	hypothetical protein AMTR_s00390p00012910	down	1020	9544	76.4775	36778	177.36	-1.21358	0.431198	0	0
Pbr009614.1	Mitochondrial/chloroplast ribosomal protein S2	RR2_VITVI 30S ribosomal protein S2, chloroplastic	hypothetical protein AMTR_s00390p00012910	down	1020	9603	76.9502	36893	177.915	-1.20919	0.432512	0	0
Pbr010198.1	Mitochondrial/chloroplast ribosomal protein S2	RR2_VITVI 30S ribosomal protein S2, chloroplastic	hypothetical protein AMTR_s00390p00012910	down	1020	9526	76.3332	36571	176.362	-1.20816	0.432821	0	0
Pbr010461.1	Mitochondrial/chloroplast ribosomal protein S2	RR2_VITVI 30S ribosomal protein S2, chloroplastic	hypothetical protein AMTR_s00390p00012910	down	1020	9735	78.008	37368	180.206	-1.20795	0.432883	0	0
Pbr034887.1	Mitochondrial/chloroplast ribosomal protein S2	RR2_VITVI 30S ribosomal protein S2, chloroplastic	hypothetical protein AMTR_s00390p00012910	down	1020	9832	78.7853	37630	181.469	-1.20373	0.434153	0	0
Pbr009600.1	Mitochondrial/chloroplast ribosomal protein S2	RR2_VITVI 30S ribosomal protein S2, chloroplastic	hypothetical protein AMTR_s00390p00012910	down	1020	9798	78.5128	37052	178.682	-1.18639	0.439401	0	0
Pbr006430.1	Mitochondrial/chloroplast ribosomal protein S9	RR9_ARATH 30S ribosomal protein S9, chloroplastic	PREDICTED: 30S ribosomal protein S9, chloroplastic-like	up	639	2323	29.7133	1438	11.0695	1.42453	2.68426	4.72806e-202	4.37534e-201
Pbr006502.1	Mitochondrial/chloroplast ribosomal protein S9	RR9_ARATH 30S ribosomal protein S9, chloroplastic	PREDICTED: 30S ribosomal protein S9, chloroplastic-like	up	645	2257	28.6006	978	7.45843	1.9391	3.83467	2.95018e-303	3.96325e-302
Pbr038340.1	Mitochondrial/chloroplast ribosomal protein S9	RR9_ARATH 30S ribosomal protein S9, chloroplastic	PREDICTED: 30S ribosomal protein S9, chloroplastic-like	up	639	4099	52.4301	1690	13.0093	2.01085	4.03019	0	0
Pbr024102.1	Mitogen-activated protein kinase kinase (MAP2K)	M2K4_ARATH Mitogen-activated protein kinase kinase 4		up	1071	2733	20.8571	1219	5.59864	1.89739	3.72538	0	0
Pbr025214.1	Mn2+ and Fe2+ transporters of the NRAMP family	NRAM3_ARATH Metal transporter Nramp3		up	1524	7626	40.8992	4237	13.6755	1.58048	2.9907	0	0
Pbr005827.1	Molecular chaperone (DnaJ superfamily)	DNJ11_ARATH Chaperone protein dnaJ 11, chloroplastic		down	447	482	8.81338	3058	33.651	-1.93288	0.261905	1.25626e-246	1.38513e-245
Pbr016407.1	Molecular chaperone (DnaJ superfamily)	DNJB6_MACFA DnaJ homolog subfamily B member 6	PREDICTED: DnaJ-like protein isoform X1	up	471	2304	39.982	1818	18.9863	1.07439	2.10583	1.93329e-129	1.21906e-128
Pbr026929.1	Molecular chaperone (DnaJ superfamily)	DNJH_CUCSA DnaJ protein homolog	PREDICTED: dnaJ protein homolog isoform X2	up	1263	3585	23.2001	2653	10.3324	1.16695	2.24536	1.6374e-228	1.69238e-227
Pbr019341.1	Molecular chaperone (DnaJ superfamily)	DNJB4_MOUSE DnaJ homolog subfamily B member 4		up	930	5693	50.0336	4078	21.5691	1.21393	2.31968	0	0
Pbr029567.1	Molecular chaperone (DnaJ superfamily)	DNJH_CUCSA DnaJ protein homolog	PREDICTED: dnaJ protein homolog isoform X2	up	1263	6796	43.9798	4686	18.2502	1.26893	2.40983	0	0
Pbr031176.1	Molecular chaperone (DnaJ superfamily)	DNJ10_ARATH Chaperone protein dnaJ 10		up	1218	3680	24.6947	2362	9.53896	1.3723	2.58883	2.07122e-301	2.76761e-300
Pbr022819.1	Molecular chaperone (DnaJ superfamily)	DNAJ_CARHZ Chaperone protein dnaJ		up	981	2792	23.2621	1698	8.51407	1.45006	2.7322	6.43472e-249	7.17008e-248
Pbr016212.1	Molecular chaperone (DnaJ superfamily)	DNJB4_PONAB DnaJ homolog subfamily B member 4		up	1035	4621	36.4921	2557	12.1523	1.58635	3.00289	0	0
Pbr010851.1	Molecular chaperone (HSP90 family)	HSP83_IPONI Heat shock protein 83	PREDICTED: heat shock protein 83-like	up	2112	15002	58.0575	8614	20.0622	1.533	2.89387	0	0
Pbr008682.1	Molecular chaperone (HSP90 family)	HSP80_SOLLC Heat shock cognate protein 80		up	2100	75907	295.438	40868	95.7266	1.62586	3.08627	0	0
Pbr041871.1	Molecular chaperone (HSP90 family)	HSP80_SOLLC Heat shock cognate protein 80		up	2100	79753	310.407	39284	92.0163	1.7542	3.37339	0	0
Pbr011372.1	Molecular chaperone (small heat-shock protein Hsp26/Hsp42)	HSP14_SOYBN 17.5 kDa class I heat shock protein	HSP18.1B	up	489	1210	20.2246	607	6.10588	1.72784	3.31231	5.11316e-140	3.43025e-139
Pbr038078.1	Molecular chaperones GRP78/BiP/KAR2, HSP70 superfamily	HSP70_SOYBN Heat shock 70 kDa protein	70 kDa heat shock protein	up	870	6630	62.287	4061	22.9605	1.43977	2.71278	0	0
Pbr029529.1	Molecular chaperones GRP78/BiP/KAR2, HSP70 superfamily	HSP71_ARATH Heat shock cognate 70 kDa protein 1	PREDICTED: probable mediator of RNA polymerase II transcription subunit 37e-like	up	1971	36850	152.811	15308	38.2032	1.99998	3.99994	0	0
Pbr017682.1	Molecular chaperones GRP78/BiP/KAR2, HSP70 superfamily	HSP71_ARATH Heat shock cognate 70 kDa protein 1	PREDICTED: probable mediator of RNA polymerase II transcription subunit 37e-like	up	1944	78245	328.976	29464	74.5528	2.14165	4.41265	0	0
Pbr032362.1	Molecular chaperones GRP78/BiP/KAR2, HSP70 superfamily	HSP7C_PETHY Heat shock cognate 70 kDa protein	high molecular weight heat shock protein	up	1974	80319	332.563	28278	70.4644	2.23866	4.71959	0	0
Pbr032364.1	Molecular chaperones HSP70/HSC70, HSP70 superfamily	HSP7C_PETHY Heat shock cognate 70 kDa protein	high molecular weight heat shock protein	up	1860	7841	34.4558	4333	11.4589	1.58827	3.00689	0	0
Pbr026580.1	Molecular chaperones mortalin/PBP74/GRP75, HSP70 superfamily	HSP7S_PEA Stromal 70 kDa heat shock-related protein, chloroplastic		up	2088	33768	132.184	14339	33.7798	1.96831	3.9131	0	0
Pbr006977.1	Molecular co-chaperone STI1	STIP1_DICDI Protein STIP1 homolog		up	936	3945	34.4488	2483	13.0488	1.40054	2.64001	0	0
Pbr041877.1	Molecular co-chaperone STI1	STIP_SOYBN Heat shock protein STI		up	1743	15138	70.9863	7223	20.384	1.80011	3.48246	0	0
Pbr020773.1	Monocarboxylate transporter	MCH1_YARLI Probable transporter MCH1		up	1836	5184	23.0779	3008	8.05886	1.51786	2.86366	0	0
Pbr024419.1	Monodehydroascorbate/ferredoxin reductase	MDAR2_ARATH Probable monodehydroascorbate reductase, cytoplasmic isoform 2		down	1440	562	3.1899	6511	22.241	-2.80164	0.143425	0	0
Pbr017802.1	Monodehydroascorbate/ferredoxin reductase	MDAR_SOLLC Monodehydroascorbate reductase	monodehydroascorbate reductase	up	1305	13396	83.9011	8744	32.9585	1.34804	2.54566	0	0
Pbr013966.1	mRNA cleavage factor I subunit	CPSF5_PONAB Cleavage and polyadenylation specificity factor subunit 5		up	603	2178	29.5219	1472	12.0077	1.29783	2.45858	1.10039e-164	8.46416e-164
Pbr039980.1	Multicopper oxidases	LAC9_ORYSJ Putative laccase-9		up	1698	6234	30.0077	1540	4.4612	2.74983	6.72637	0	0
Pbr037472.1	Multidrug resistance-associated protein/mitoxantrone resistance protein, ABC superfamily	AB2C_ARATH ABC transporter C family member 2		up	4914	13706	22.7971	8664	8.67265	1.3943	2.62862	0	0
Pbr023473.1	Multidrug resistance-associated protein/mitoxantrone resistance protein, ABC superfamily	AB3C_ARATH ABC transporter C family member 3		up	4458	25892	47.471	15738	17.3651	1.45085	2.7337	0	0
Pbr027266.1	Multidrug resistance-associated protein/mitoxantrone resistance protein, ABC superfamily	AB9C_ARATH ABC transporter C family member 9	PREDICTED: ABC transporter C family member 9-like	up	4437	17490	32.2184	5657	6.27141	2.36102	5.13734	0	0
Pbr013859.1	Multidrug/pheromone exporter, ABC superfamily	AB2B_ARATH ABC transporter B family member 2		up	3786	14717	31.7718	6710	8.71787	1.8657	3.64445	0	0
Pbr000488.1	Multifunctional chaperone (14-3-3 family)	1433D_SOYBN 14-3-3-like protein D		up	789	10173	105.384	8090	50.4359	1.06313	2.08947	0	0
Pbr039859.1	Multifunctional chaperone (14-3-3 family)	14336_SOLLC 14-3-3 protein 6		up	786	2034	21.151	1507	9.43103	1.16524	2.24271	3.09818e-130	1.96272e-129
Pbr040627.1	Multifunctional chaperone (14-3-3 family)	1433_PEA 14-3-3-like protein		up	969	3792	31.9851	2462	12.4978	1.35573	2.55926	7.5253e-305	1.01894e-303
Pbr016137.1	Multifunctional chaperone (14-3-3 family)	1433D_SOYBN 14-3-3-like protein D		up	789	4914	50.9051	3105	19.3577	1.39491	2.62971	0	0
Pbr022568.1	Myo-inositol-1-phosphate synthase	INO1_TOBAC Inositol-3-phosphate synthase		up	1533	4467	23.8164	1805	5.79167	2.03991	4.11219	0	0
Pbr042483.1	Myo-inositol-1-phosphate synthase	INO1_TOBAC Inositol-3-phosphate synthase		up	1533	7354	39.2089	2871	9.21212	2.08958	4.25623	0	0
Pbr017054.1	Myo-inositol-1-phosphate synthase	INO1_TOBAC Inositol-3-phosphate synthase		up	1533	7335	39.1076	2771	8.89125	2.13699	4.39844	0	0
Pbr009055.1	Myosin class I heavy chain	H1_SOLLC Histone H1	histone 1	up	888	33250	306.043	17507	96.9767	1.65802	3.15584	0	0
Pbr032383.2	Myosin class II heavy chain	SGS3_ARATH Protein SUPPRESSOR OF GENE SILENCING 3		up	1929	5554	23.533	2631	6.70899	1.81052	3.50768	0	0
Pbr012259.1	Myosin class V heavy chain	MYO5A_CHICK Myosin-Va		up	3516	9720	22.5954	4592	6.42424	1.81443	3.51722	0	0
Pbr036179.1	Na+/Pi symporter	PHT21_ARATH Inorganic phosphate transporter 2-1, chloroplastic		up	1770	8090	37.3576	4817	13.3866	1.48061	2.79066	0	0
Pbr007802.1	N-acetylglucosaminyltransferase complex, subunit PIG-A/SPT14, required for phosphatidylinositol biosynthesis/Sulfolipid synthase	SSG1_ANTMA Granule-bound starch synthase 1, chloroplastic/amyloplastic	granule bound starch synthase Ib precursor	up	1848	35967	159.076	20417	54.3449	1.5495	2.92716	0	0
Pbr019272.1	N-acetylglucosaminyltransferase complex, subunit PIG-A/SPT14, required for phosphatidylinositol biosynthesis/Sulfolipid synthase	SSY2_SOLTU Granule-bound starch synthase 2, chloroplastic/amyloplastic		up	2334	6470	22.6572	3305	6.96529	1.70172	3.25288	0	0
Pbr038232.1	NAD-dependent malate dehydrogenase	MDHM_FRAAN Malate dehydrogenase, mitochondrial	mitochondrial NAD-dependent malic acid dehydrogenase	up	1020	6055	48.5196	4672	22.5305	1.10669	2.15351	0	0
Pbr025845.1	NAD-dependent malate dehydrogenase	MDHM_FRAAN Malate dehydrogenase, mitochondrial		up	2367	9883	34.1267	7124	14.8045	1.20486	2.30515	0	0
Pbr041296.1	NADH:ubiquinone oxidoreductase, B16.6 subunit/cell death-regulatory protein	NDUAD_HUMAN NADH dehydrogenase [ubiquinone] 1 alpha subcomplex subunit 13	GRIM-19 protein isoform 1	up	432	2927	55.3786	1583	18.0246	1.61936	3.07239	2.13796e-306	2.90936e-305
Pbr010842.1	NADH:ubiquinone oxidoreductase, NDUFA5/B13 subunit	NDUA5_ARATH Probable NADH dehydrogenase [ubiquinone] 1 alpha subcomplex subunit 5, mitochondrial		up	513	4389	69.9281	3227	30.9421	1.1763	2.25996	7.88622e-283	9.91859e-282
Pbr018674.1	NADH:ubiquinone oxidoreductase, NDUFA5/B13 subunit	NDUA5_ARATH Probable NADH dehydrogenase [ubiquinone] 1 alpha subcomplex subunit 5, mitochondrial		up	513	3020	48.1164	1528	14.6512	1.7155	3.28412	0	0
Pbr040140.1	NADH:ubiquinone oxidoreductase, NDUFA8/PGIV/19 kDa subunit	NDUA8_PONPY NADH dehydrogenase [ubiquinone] 1 alpha subcomplex subunit 8		up	321	1299	33.0756	824	12.6267	1.38929	2.61949	1.02604e-109	5.62026e-109
Pbr012186.1	NADH:ubiquinone oxidoreductase, NDUFB7/B18 subunit	NDUB7_DICDI NADH dehydrogenase [ubiquinone] 1 beta subcomplex subunit 7		up	309	4332	114.586	2386	37.9822	1.59304	3.01684	0	0
Pbr038979.2	NADH:ubiquinone oxidoreductase, NDUFB9/B22 subunit	NDUB9_BOVIN NADH dehydrogenase [ubiquinone] 1 beta subcomplex subunit 9	PREDICTED: NADH dehydrogenase [ubiquinone] 1 beta subcomplex subunit 9-like isoform 2	up	354	1335	30.8234	769	10.6854	1.52838	2.88463	1.12161e-129	7.08069e-129
Pbr001057.1	NADH:ubiquinone oxidoreductase, NDUFS4/18 kDa subunit	NDUS4_HUMAN NADH dehydrogenase [ubiquinone] iron-sulfur protein 4, mitochondrial		up	468	1726	30.1438	1050	11.036	1.44964	2.73141	1.31702e-154	9.61236e-154
Pbr024324.2	NADH:ubiquinone oxidoreductase, NDUFS4/18 kDa subunit	NDUS4_HUMAN NADH dehydrogenase [ubiquinone] iron-sulfur protein 4, mitochondrial		up	585	1715	23.9614	1014	8.5261	1.49075	2.81035	4.36596e-160	3.28528e-159
Pbr015223.1	NADH:ubiquinone oxidoreductase, NDUFV1/51kDa subunit	NDUV1_DICDI NADH dehydrogenase [ubiquinone] flavoprotein 1, mitochondrial	51 kDa subunit of complex I	up	1668	7787	38.1573	6165	18.1805	1.06957	2.0988	0	0
Pbr016849.1	NADH-cytochrome b-5 reductase	NCB5R_USTMA NADH-cytochrome b5 reductase 1		up	834	3231	31.6646	2403	14.1728	1.15974	2.23418	3.79306e-204	3.5464e-203
Pbr013015.1	NADH-dehydrogenase (ubiquinone)	NDH_DICDI Probable NADH dehydrogenase		up	1530	3922	20.9517	2913	9.36521	1.16168	2.23718	5.1777e-248	5.73797e-247
Pbr012601.1	NADH-ubiquinone oxidoreductase, NDUFS1/75 kDa subunit	NDUS1_SOLTU NADH-ubiquinone oxidoreductase 75 kDa subunit, mitochondrial		up	2250	6023	21.8793	4838	10.5767	1.04867	2.06863	0	0
Pbr020282.1	NADH-ubiquinone oxidoreductase, subunit NDUFB10/PDSW	NDUS6_ARATH NADH dehydrogenase [ubiquinone] iron-sulfur protein 6		up	375	4742	103.355	3797	49.8056	1.05324	2.07518	7.25739e-256	8.3263e-255
Pbr038934.1	NADH-ubiquinone oxidoreductase, subunit NDUFB10/PDSW	NDUS6_ARATH NADH dehydrogenase [ubiquinone] iron-sulfur protein 6		up	345	3365	79.7203	1820	25.949	1.61927	3.07219	0	0
Pbr019116.1	NADP+-dependent malic enzyme	MAOC_FLAPR NADP-dependent malic enzyme, chloroplastic	NADP-dependent malic enzyme	up	1926	7191	30.5166	3539	9.03842	1.75545	3.37632	0	0
Pbr034729.1	NADP+-dependent malic enzyme	MAOC_FLAPR NADP-dependent malic enzyme, chloroplastic	NADP-dependent malic enzyme	up	2088	16258	63.6414	7324	17.2539	1.88305	3.68853	0	0
Pbr002800.2	NADP+-dependent malic enzyme	MAOC_FLAPR NADP-dependent malic enzyme, chloroplastic	NADP-dependent malic enzyme	up	1947	5722	24.0207	1742	4.40099	2.44838	5.45801	0	0
Pbr012630.1	NADP-dependent isocitrate dehydrogenase	IDHP_MEDSA Isocitrate dehydrogenase [NADP], chloroplastic (Fragment)	NADP-dependent isocitric acid dehydrogenase	up	1239	6129	40.4317	4550	18.0638	1.16239	2.23827	0	0
Pbr008633.1	NifU-like domain-containing proteins	NIFU1_ARATH NifU-like protein 1, chloroplastic		up	660	4659	57.6968	2952	22.0009	1.39093	2.62247	0	0
Pbr026564.1	NifU-like domain-containing proteins	NIFU2_ARATH NifU-like protein 2, chloroplastic		up	663	2326	28.6747	898	6.66241	2.10566	4.30396	0	0
Pbr031077.1	N-methyl-D-aspartate receptor glutamate-binding subunit	BI1L_ARATH BI1-like protein		up	759	5634	60.6706	4506	29.2024	1.05491	2.07759	2.24327e-304	3.02986e-303
Pbr019219.1	Nuclear inhibitor of phosphatase-1	ABA2_NICPL Zeaxanthin epoxidase, chloroplastic	PREDICTED: uncharacterized protein LOC101297045	up	672	4718	57.3841	3058	22.3839	1.35819	2.56363	0	0
Pbr041934.1	Nuclear pore complex, rNpl4 component (sc Npl4)	NPL42_ARATH NPL4-like protein 2		up	1248	4830	31.6327	2924	11.5247	1.45668	2.74476	0	0
Pbr030275.1	Nuclear protein, contains WD40 repeats	EDC4_HUMAN Enhancer of mRNA-decapping protein 4	PREDICTED: enhancer of mRNA-decapping protein 4-like	up	4413	11312	20.9512	8864	9.88017	1.08442	2.12053	0	0
Pbr035646.1	Nuclear transport factor 2	NTF2_ARATH Nuclear transport factor 2		up	372	1118	24.5642	660	8.72709	1.49298	2.8147	2.79016e-105	1.47688e-104
Pbr035060.1	Nucleoside diphosphate kinase	NDK3_ARATH Nucleoside diphosphate kinase III, chloroplastic/mitochondrial		up	717	2681	30.5619	1585	10.8737	1.49089	2.81062	4.05385e-249	4.52333e-248
Pbr037318.1	Nucleosome-binding factor SPN, POB3 subunit	HMGL_VICFA HMG1/2-like protein		up	432	7773	147.065	3518	40.0572	1.87632	3.67137	0	0
Pbr037319.1	Nucleosome-binding factor SPN, POB3 subunit	HMGL_SOYBN HMG1/2-like protein		up	444	15906	292.807	5812	64.3889	2.18507	4.54747	0	0
Pbr011766.1	Nucleosome-binding factor SPN, POB3 subunit	HMGL_SOYBN HMG1/2-like protein		up	441	3592	66.5734	1193	13.3067	2.32279	5.003	0	0
Pbr030659.1	Nucleotide excision repair factor NEF2, RAD23 component	RD23D_ARATH Putative DNA repair protein RAD23-4		up	1176	6456	44.8703	4795	20.0563	1.16171	2.23723	0	0
Pbr041237.1	O-linked N-acetylglucosamine transferase OGT	YCF3_SINAL Photosystem I assembly protein ycf3	photosystem I assembly protein Ycf3	down	249	5040	165.438	33910	669.88	-2.01761	0.246966	0	0
Pbr019317.1	O-linked N-acetylglucosamine transferase OGT	Y941_METJA TPR repeat-containing protein MJ0941	PREDICTED: uncharacterized protein LOC101291379	up	726	1826	20.5574	1176	7.96781	1.3674	2.58005	8.37818e-150	5.93514e-149
Pbr022368.1	Ornithine decarboxylase	SPE1_PEA Arginine decarboxylase	arginine decarboxylase	up	2193	122873	457.953	17548	39.3602	3.54039	11.6349	0	0
Pbr034170.1	Palmitoyl protein thioesterase	PPT1_CAEEL Palmitoyl-protein thioesterase 1		up	1065	2725	20.9132	1858	8.58153	1.28511	2.437	1.93775e-202	1.79779e-201
Pbr006628.1	Pectin acetylesterase and similar proteins	NOTUM_MOUSE Protein notum homolog		up	1197	29282	199.945	12086	49.6657	2.00928	4.02581	0	0
Pbr037799.1	Pectin acetylesterase and similar proteins	NOTUM_MOUSE Protein notum homolog	PREDICTED: protein notum homolog	up	1296	5838	36.8182	1190	4.51659	3.02711	8.15177	0	0
Pbr002850.1	Peptide methionine sulfoxide reductase	MSRA_LACSA Peptide methionine sulfoxide reductase	PREDICTED: peptide methionine sulfoxide reductase A4, chloroplastic-like	up	612	1503	20.0729	782	6.28527	1.67521	3.19365	4.0931e-166	3.16712e-165
Pbr001369.1	Peptide methionine sulfoxide reductase	MSRA_BRANA Peptide methionine sulfoxide reductase		up	789	8259	85.5566	3968	24.7379	1.79016	3.45852	0	0
Pbr042203.1	Peptidyl-prolyl cis-trans isomerase	CP19D_ARATH Peptidyl-prolyl cis-trans isomerase CYP19-4		up	615	25223	335.216	19715	157.685	1.08805	2.12586	0	0
Pbr032791.1	Peptidyl-prolyl cis-trans isomerase	PIN1_MALDO Peptidyl-prolyl cis-trans isomerase Pin1		up	366	2489	55.5836	1877	25.2262	1.13974	2.20341	1.8526e-153	1.33981e-152
Pbr015139.1	Peptidyl-prolyl cis-trans isomerase	CP20B_ARATH Peptidyl-prolyl cis-trans isomerase CYP20-2, chloroplastic		up	801	3332	33.9997	1761	10.8142	1.65259	3.14398	0	0
Pbr017501.1	Peroxisomal biogenesis protein (peroxin)	PX114_ORYSJ Peroxisomal membrane protein 11-4		up	681	2517	30.2092	1956	14.1283	1.0964	2.1382	6.98748e-146	4.84449e-145
Pbr031916.2	Peroxisomal membrane protein MPV17 and related proteins	PMP22_ARATH Peroxisomal membrane protein PMP22	PREDICTED: peroxisomal membrane protein PMP22-like	up	549	1537	22.8826	1130	10.1245	1.1764	2.26011	2.24144e-100	1.14256e-99
Pbr024861.1	Peroxisomal membrane protein MPV17 and related proteins	PXMP2_BOVIN Peroxisomal membrane protein 2		up	1221	20065	134.316	14006	56.4244	1.25124	2.38045	0	0
Pbr000127.1	Peroxisomal membrane protein MPV17 and related proteins	PMP22_ARATH Peroxisomal membrane protein PMP22	Peroxisomal membrane protein	up	561	1704	24.8262	858	7.52303	1.72248	3.30002	1.67372e-195	1.49857e-194
Pbr008363.1	Phenylalanine and histidine ammonia-lyase	PAL1_PRUAV Phenylalanine ammonia-lyase 1	phenylalanine ammonia lyase	up	2163	58557	221.272	9849	22.3977	3.30439	9.87919	0	0
Pbr016460.1	Phenylalanine and histidine ammonia-lyase	PAL1_PRUAV Phenylalanine ammonia-lyase 1	phenylalanine ammonia-lyase 1 precursor	up	1245	32411	212.778	1905	7.52652	4.82122	28.2704	0	0
Pbr022202.1	Phosphatidylinositol 4-kinase	P4K2A_XENTR Phosphatidylinositol 4-kinase type 2-alpha		down	1917	3115	13.2813	13100	33.6138	-1.33966	0.395113	0	0
Pbr012439.1	Phosphatidylinositol transfer protein SEC14 and related proteins	SEC14_YARLI SEC14 cytosolic factor		up	1869	13204	57.743	9372	24.6656	1.22715	2.34104	0	0
Pbr013898.2	Phosphoglucomutase	PGMP_PEA Phosphoglucomutase, chloroplastic		up	1923	5937	25.2343	3743	9.57434	1.39814	2.63562	0	0
Pbr032827.1	Phosphoglycerate mutase	DET1_YEAST Putative phosphoglycerate mutase DET1	PREDICTED: uncharacterized protein LOC101314857	up	1104	5634	41.711	1985	8.84423	2.23762	4.71619	0	0
Pbr038122.1	Phospholipase D1	PLDD1_ARATH Phospholipase D delta		up	2610	12126	37.9735	7362	13.8747	1.45253	2.73688	0	0
Pbr039043.1	Phospholipase/carboxyhydrolase	U483_DROME UPF0483 protein CG5412		up	864	2716	25.6933	269	1.53146	4.06841	16.7769	0	0
Pbr001290.1	Phosphomannomutase	PMM_WHEAT Phosphomannomutase		up	744	3145	34.5502	1937	12.8063	1.43184	2.6979	6.83202e-275	8.36318e-274
Pbr027712.1	Phosphoserine aminotransferase	SERC_ARATH Phosphoserine aminotransferase, chloroplastic	phosphoserine aminotransferase	up	1215	3048	20.5042	1511	6.11726	1.74496	3.35186	0	0
Pbr029767.1	Plasma membrane H+-transporting ATPase	PMA4_NICPL Plasma membrane ATPase 4	plasma membrane H+-ATPase	up	2838	27301	78.6266	22614	39.1953	1.00434	2.00602	0	0
Pbr002671.1	Plasma membrane H+-transporting ATPase	PMA4_NICPL Plasma membrane ATPase 4	plasma membrane H+-ATPase	up	2559	10269	32.799	8474	16.2887	1.00978	2.01361	0	0
Pbr041824.1	Plasma membrane H+-transporting ATPase	PMA4_NICPL Plasma membrane ATPase 4		up	2868	23536	67.0744	6164	10.5719	2.66553	6.34461	0	0
Pbr008676.1	Polyprenyl synthetase	FPPS2_PARAR Farnesyl pyrophosphate synthase 2		down	1029	2053	16.3071	8337	39.8532	-1.28919	0.40918	0	0
Pbr023789.1	Polypyrimidine tract-binding protein PUF60 (RRM superfamily)	RRP2_SPIOL 30S ribosomal protein 2, chloroplastic		up	729	6550	73.4373	4076	27.5027	1.41694	2.67019	0	0
Pbr039135.1	Porin/voltage-dependent anion-selective channel protein	VDAC2_SOLTU Mitochondrial outer membrane protein porin of 36 kDa	AF139498_1 porin	up	831	7489	73.659	4122	24.3992	1.59403	3.01891	0	0
Pbr030531.1	Predicted alkaloid synthase/Surface mucin Hemomucin	STS1_ARATH Strictosidine synthase 1		up	1395	8148	47.7397	4662	16.4387	1.5381	2.90411	0	0
Pbr022636.1	Predicted alkaloid synthase/Surface mucin Hemomucin	APMAP_BOVIN Adipocyte plasma membrane-associated protein		up	1176	3342	23.2275	1280	5.35391	2.11717	4.33842	0	0
Pbr028378.1	Predicted Ca2+-dependent phospholipid-binding protein	AGD11_ARATH Probable ADP-ribosylation factor GTPase-activating protein AGD11		up	549	7197	107.148	3397	30.4363	1.81574	3.52039	0	0
Pbr019343.1	Predicted carbonic anhydrase involved in protection against oxidative damage	CAHC_SPIOL Carbonic anhydrase, chloroplastic		down	888	1181	10.8703	6113	33.8618	-1.63927	0.321019	0	0
Pbr034886.1	Predicted carbonic anhydrase involved in protection against oxidative damage	CAHC_TOBAC Carbonic anhydrase, chloroplastic		up	765	16621	177.582	9645	62.0168	1.51775	2.86345	0	0
Pbr027047.2	Predicted carbonic anhydrase involved in protection against oxidative damage	CAHC_PEA Carbonic anhydrase, chloroplastic		up	2646	11292	34.8806	4235	7.87285	2.14747	4.43049	0	0
Pbr024409.1	Predicted carbonic anhydrase involved in protection against oxidative damage	CAHC_PEA Carbonic anhydrase, chloroplastic		up	1095	391082	2919.15	138794	623.484	2.22713	4.68201	0	0
Pbr017954.1	Predicted carbonic anhydrase involved in protection against oxidative damage	CAHC_PEA Carbonic anhydrase, chloroplastic		up	2760	35250	104.389	10215	18.2053	2.51953	5.73397	0	0
Pbr037930.1	Predicted chitinase	CHIX_PEA Endochitinase	class I chitinase	down	951	1045	8.9813	3926	20.3066	-1.17696	0.442284	2.35891e-153	1.70446e-152
Pbr031120.1	Predicted chitinase	CHI2_BRANA Endochitinase CH25		up	966	56107	474.726	15550	79.1811	2.58387	5.99545	0	0
Pbr009767.1	Predicted chitinase	CHI5_ORYSJ Chitinase 5		up	705	2058	23.8594	490	3.41881	2.80299	6.97885	0	0
Pbr009783.1	Predicted chitinase	CHI5_ORYSJ Chitinase 5		up	705	2017	23.3841	462	3.22345	2.85885	7.25435	0	0
Pbr003844.1	Predicted dehydrogenase	Y2446_ARATH Uncharacterized protein At2g34460, chloroplastic		up	1575	16139	83.7528	12873	40.2039	1.0588	2.0832	0	0
Pbr038520.3	Predicted dehydrogenase	YCF39_CYAPA Uncharacterized protein ycf39	PREDICTED: uncharacterized protein LOC101302958	up	2106	14791	57.404	11651	27.2128	1.07687	2.10945	0	0
Pbr016936.1	Predicted dehydrogenase	GLYR1_CHICK Putative oxidoreductase GLYR1		up	885	2893	26.7183	2249	12.5001	1.09588	2.13744	3.02943e-167	2.35641e-166
Pbr000526.1	Predicted dehydrogenase	YF1F_SCHPO Uncharacterized protein C9E9.15		up	1812	7383	33.3026	5320	14.4418	1.20538	2.30598	0	0
Pbr036865.2	Predicted dehydrogenase	DHI1L_CHICK Hydroxysteroid 11-beta-dehydrogenase 1-like protein		up	606	4580	61.7726	3259	26.4533	1.22352	2.33516	0	0
Pbr039230.1	Predicted dehydrogenase	YCF39_CYAPA Uncharacterized protein ycf39		up	1083	9627	72.655	6537	29.6906	1.29106	2.44707	0	0
Pbr004609.1	Predicted dehydrogenase	Y2766_ARATH Uncharacterized protein At2g37660, chloroplastic		up	768	12244	130.306	4338	27.7841	2.22957	4.68995	0	0
Pbr034536.1	Predicted DNA repair exonuclease SIA1	PPA29_ARATH Probable inactive purple acid phosphatase 29		up	1278	4471	28.5941	1510	5.81185	2.29865	4.91997	0	0
Pbr010741.1	Predicted DNA repair exonuclease SIA1	PPA29_ARATH Probable inactive purple acid phosphatase 29		up	1278	6059	38.7501	1864	7.17437	2.43328	5.40119	0	0
Pbr033826.1	Predicted E3 ubiquitin ligase	DZIP3_MOUSE E3 ubiquitin-protein ligase DZIP3		up	603	4096	55.5195	3311	27.0091	1.03955	2.05559	1.1829e-216	1.16772e-215
Pbr028624.1	Predicted E3 ubiquitin ligase	RN126_XENTR RING finger protein 126		up	954	2511	21.513	1998	10.3019	1.06231	2.08827	2.36095e-138	1.57093e-137
Pbr029315.1	Predicted E3 ubiquitin ligase	R126B_XENLA RING finger protein 126-B		up	1068	2992	22.8978	2262	10.4181	1.13611	2.19788	3.9618e-183	3.33778e-182
Pbr041071.1	Predicted E3 ubiquitin ligase	MGRN1_HUMAN Probable E3 ubiquitin-protein ligase MGRN1		up	891	3260	29.905	2446	13.5035	1.14705	2.2146	2.11479e-202	1.96149e-201
Pbr002715.1	Predicted E3 ubiquitin ligase	ARI7_ARATH Probable E3 ubiquitin-protein ligase ARI7		up	1401	3804	22.1925	2848	9.99932	1.15017	2.2194	7.61921e-237	8.10681e-236
Pbr019940.1	Predicted E3 ubiquitin ligase	RN115_MOUSE RING finger protein 115		up	939	2888	25.1382	1880	9.84829	1.35194	2.55255	1.06272e-231	1.11146e-230
Pbr000442.1	Predicted E3 ubiquitin ligase	RING1_ARATH E3 ubiquitin-protein ligase At1g12760		up	1143	5410	38.686	3465	14.9116	1.37537	2.59435	0	0
Pbr025772.1	Predicted E3 ubiquitin ligase	ZNRF3_MOUSE Zinc/RING finger protein 3		up	834	2113	20.7079	1310	7.72634	1.42233	2.68017	1.49769e-183	1.26507e-182
Pbr005821.1	Predicted E3 ubiquitin ligase	CIP8_ARATH E3 ubiquitin-protein ligase CIP8		up	1119	17255	126.034	10672	46.912	1.42578	2.68661	0	0
Pbr018938.1	Predicted E3 ubiquitin ligase	RN126_XENTR RING finger protein 126	PREDICTED: E3 ubiquitin-protein ligase RING1-like	up	1101	3379	25.0844	1808	8.07755	1.6348	3.10545	0	0
Pbr007980.1	Predicted E3 ubiquitin ligase	ATL3F_ARATH RING-H2 finger protein ATL3F		up	927	3364	29.6606	1715	9.10024	1.70457	3.25932	0	0
Pbr016269.1	Predicted E3 ubiquitin ligase	RNF5_HUMAN E3 ubiquitin-protein ligase RNF5		up	729	3742	41.9546	1583	10.6812	1.97375	3.92787	0	0
Pbr038603.1	Predicted E3 ubiquitin ligase	RHA2B_ARATH RING-H2 zinc finger protein RHA2b		up	465	2006	35.2599	536	5.66996	2.63662	6.21872	0	0
Pbr015491.1	Predicted glyoxalase	LGUL_ORYSJ Lactoylglutathione lyase		up	1926	4924	20.8961	3911	9.98849	1.06489	2.09202	2.20972e-270	2.67079e-269
Pbr000137.1	Predicted glyoxalase	LGUL_BRAOG Putative lactoylglutathione lyase		up	879	18130	168.582	14021	78.4619	1.10339	2.14859	0	0
Pbr027554.1	Predicted glyoxalase	LGUL_ORYSJ Lactoylglutathione lyase		up	1089	7183	53.9115	4511	20.3757	1.40374	2.64587	0	0
Pbr042637.1	Predicted guanosine polyphosphate pyrophosphohydrolase/synthase	SPOT_SYNY3 Probable guanosine-3',5'-bis(diphosphate) 3'-pyrophosphohydrolase		up	2202	6327	23.4846	5088	11.3658	1.04702	2.06626	0	0
Pbr008858.1	Predicted haloacid dehalogenase-like hydrolase	PHOP1_DANRE Probable phosphatase phospho1		up	810	3332	33.622	1329	8.07065	2.05865	4.16596	0	0
Pbr036967.1	Predicted haloacid-halidohydrolase and related hydrolases	CBBY_RHOSH Protein cbbY		up	963	6641	56.3651	4423	22.5922	1.31898	2.49489	0	0
Pbr042666.1	Predicted hydrolase related to dienelactone hydrolase	CMBL_HUMAN Carboxymethylenebutenolidase homolog		up	1041	4936	38.755	2651	12.5264	1.62941	3.09386	0	0
Pbr021969.1	Predicted hydrolase/acyltransferase (alpha/beta hydrolase superfamily)	RSBQ_BACSU Sigma factor sigB regulation protein rsbQ		up	804	6353	64.5842	4925	30.1314	1.09991	2.14342	0	0
Pbr035199.1	Predicted hydrolase/acyltransferase (alpha/beta hydrolase superfamily)	RSBQ_BACSU Sigma factor sigB regulation protein rsbQ		up	813	6134	61.6675	3594	21.7448	1.50384	2.83596	0	0
Pbr029963.1	Predicted hydrolase/acyltransferase (alpha/beta hydrolase superfamily)	MHPC_RALEJ 2-hydroxy-6-oxononadienedioate/2-hydroxy-6-oxononatrienedioate hydrolase		up	1017	3383	27.1884	1089	5.26715	2.3679	5.16189	0	0
Pbr014336.1	Predicted hydrolase/acyltransferase (alpha/beta hydrolase superfamily)	YUGF_BACSU Uncharacterized hydrolase yugF		up	1119	3194	23.3296	855	3.75841	2.63397	6.20731	0	0
Pbr017678.1	Predicted K+/H+-antiporter	KHA1_SCHPO K(+)/H(+) antiporter 1		up	2574	7208	22.8881	4054	7.74718	1.56285	2.95438	0	0
Pbr026234.1	Predicted lipase	PIP_SULSO Proline iminopeptidase		up	1785	14995	68.6612	7856	21.6487	1.66522	3.17161	0	0
Pbr012019.1	Predicted lipase/calmodulin-binding heat-shock protein	DGLA_RAT Sn1-specific diacylglycerol lipase alpha		up	1899	9020	38.8226	5771	14.9484	1.37691	2.59711	0	0
Pbr042158.1	Predicted membrane protein	CT108_HUMAN Transmembrane protein C20orf108		up	579	1712	24.1673	1359	11.5454	1.06574	2.09324	1.91444e-95	9.37679e-95
Pbr035803.1	Predicted membrane protein	TMCO1_RAT Transmembrane and coiled-coil domains protein 1	Transmembrane and coiled-coil domains protein 1	up	582	1992	27.975	1261	10.6576	1.39225	2.62488	1.02418e-167	8.00472e-167
Pbr011799.1	Predicted membrane protein	CT108_HUMAN Transmembrane protein C20orf108		up	579	4559	64.3568	2747	23.3372	1.46346	2.75769	0	0
Pbr007227.1	Predicted membrane protein	U139_ARATH UPF0139 membrane protein At5g07960		up	309	887	23.4622	478	7.60918	1.62452	3.0834	1.09784e-94	5.34095e-94
Pbr020704.1	Predicted membrane protein	CR019_BOVIN Uncharacterized protein C18orf19 homolog		up	456	1170	20.9712	529	5.70636	1.87777	3.67506	1.2259e-151	8.77795e-151
Pbr037343.1	Predicted membrane protein	YB8B_YEAST Uncharacterized transporter YBR287W	auxin hydrogen symporter	up	1239	5864	38.6835	1167	4.63306	3.06168	8.34945	0	0
Pbr035618.1	Predicted membrane protein, contains DoH and Cytochrome b-561/ferric reductase transmembrane domains	AIR12_ARATH Auxin-induced in root cultures protein 12		up	1164	6186	43.437	3910	16.5231	1.39444	2.62886	0	0
Pbr010848.1	Predicted membrane protein, contains two CBS domains	YJ23_SCHPO Uncharacterized protein C4B3.03c		up	2214	9604	35.455	5224	11.6063	1.61108	3.05481	0	0
Pbr019167.1	Predicted mitochondrial/chloroplast ribosomal protein S17	RR17_ARATH 30S ribosomal protein S17, chloroplastic		up	462	2544	45.0068	1065	11.339	1.98885	3.96919	0	0
Pbr036373.1	Predicted NAD-dependent oxidoreductase	P2_ARATH Probable NADP-dependent oxidoreductase P2		up	357	1709	39.127	1288	17.7466	1.14062	2.20476	4.04572e-106	2.15549e-105
Pbr018109.2	Predicted NAD-dependent oxidoreductase	P1_ARATH Probable NADP-dependent oxidoreductase P1		up	927	2476	21.831	1633	8.66513	1.33309	2.51941	9.50881e-195	8.48104e-194
Pbr007407.1	Predicted NAD-dependent oxidoreductase	P2_ARATH Probable NADP-dependent oxidoreductase P2		up	945	4228	36.5684	2432	12.659	1.53043	2.88872	0	0
Pbr028004.1	Predicted peptidyl prolyl cis-trans isomerase	YDC1_SCHPO Uncharacterized RNA-binding protein C25G10.01	transformer serine/arginine-rich ribonucleoprotein	up	1197	15022	102.574	7868	32.3325	1.66561	3.17247	0	0
Pbr005974.1	Predicted pilin-like transcription factor	YGL4_SCHPO Uncharacterized protein C216.04c		up	423	1163	22.472	965	11.2216	1.00185	2.00257	2.65979e-59	9.39548e-59
Pbr014764.1	Predicted pilin-like transcription factor	YGL4_SCHPO Uncharacterized protein C216.04c		up	423	4616	89.1926	3127	36.3627	1.29446	2.45286	0	0
Pbr012701.1	Predicted quinone oxidoreductase	QOR_ECOLI Quinone oxidoreductase		up	936	5739	50.1145	4085	21.4677	1.22306	2.33442	0	0
Pbr031623.1	Predicted RNA-binding protein containing PIN domain and invovled in translation or RNA processing	GRP2_NICSY Glycine-rich protein 2	PREDICTED: uncharacterized protein LOC101314997	up	405	1413	28.5161	630	7.65163	1.89794	3.7268	2.53277e-185	2.16353e-184
Pbr008161.1	Predicted RNA-binding protein containing PIN domain and invovled in translation or RNA processing	GRP2_NICSY Glycine-rich protein 2	PREDICTED: uncharacterized protein LOC101295892	up	597	1820	24.9173	635	5.232	2.25171	4.76247	6.16506e-296	8.0624e-295
Pbr017181.1	Predicted RNA-binding protein SEB4 (RRM superfamily)	GRP7_ARATH Glycine-rich RNA-binding protein 7	putative glycine-rich RNA-binding protein 1	up	528	2279	35.2788	1000	9.31611	1.921	3.78686	2.02452e-302	2.71412e-301
Pbr037725.1	Predicted splicing factor, SR protein superfamily	SFRS2_CHICK Splicing factor, arginine/serine-rich 2		up	846	3951	38.1716	2424	14.0939	1.43743	2.70838	0	0
Pbr013540.2	Predicted sugar transporter	MFSD5_HUMAN Major facilitator superfamily domain-containing protein 5		up	1464	4018	22.4322	926	3.11127	2.84999	7.20997	0	0
Pbr026897.1	Predicted transporter (ABC superfamily)	AB5F_ARATH ABC transporter F family member 5		up	2166	14516	54.7762	9784	22.2191	1.30175	2.46527	0	0
Pbr040466.1	Predicted transporter (major facilitator superfamily)	PLT5_ARATH Polyol transporter 5	sorbitol transporter	down	1581	2114	10.9289	79549	247.498	-4.5012	0.0441576	0	0
Pbr002731.1	Predicted transporter (major facilitator superfamily)	INT1_ARATH Probable inositol transporter 1		down	1602	863	4.40303	8688	26.6763	-2.59899	0.165054	0	0
Pbr037511.1	Predicted transporter (major facilitator superfamily)	PLT5_ARATH Polyol transporter 5	sorbitol transporter	up	1446	14385	81.3102	11398	38.7729	1.06839	2.09708	0	0
Pbr032591.3	Predicted transporter (major facilitator superfamily)	PLST4_ARATH Plastidic glucose transporter 4		up	1749	8712	40.7128	6710	18.8713	1.10929	2.1574	0	0
Pbr027372.1	Predicted transporter ADD1 (major facilitator superfamily)	TCR1_ECOLX Tetracycline resistance protein, class A		up	1242	4125	27.146	2575	10.1982	1.41242	2.66184	0	0
Pbr018819.1	Predicted transporter/transmembrane protein	Y1301_ARATH Uncharacterized membrane protein At1g63010		up	2100	6101	23.7457	1856	4.34738	2.44945	5.46208	0	0
Pbr018902.2	Predicted undecaprenyl diphosphate synthase	NGBR_HUMAN Nogo-B receptor		up	867	6269	59.0993	4847	27.4993	1.10374	2.14912	0	0
Pbr021017.1	Predicted unusual protein kinase	Y1770_SYNY3 Uncharacterized protein sll1770		up	2280	6518	23.3659	4797	10.3491	1.1749	2.25777	0	0
Pbr024127.1	Predicted unusual protein kinase	Y1770_SYNY3 Uncharacterized protein sll1770		up	2262	13206	47.718	9369	20.3737	1.22783	2.34214	0	0
Pbr019528.1	Predicted unusual protein kinase	Y005_SYNY3 Uncharacterized protein sll0005		up	2421	6182	20.8707	3260	6.62356	1.6558	3.15098	0	0
Pbr010894.1	Predicted Yippee-type zinc-binding protein	YIPL_SOLTU Protein yippee-like		up	390	1020	21.3766	252	3.17837	2.74967	6.72565	9.42484e-209	8.97705e-208
Pbr023215.1	Predicted Zn-finger protein	SAP8_ORYSJ Zinc finger A20 and AN1 domain-containing stress-associated protein 8	PREDICTED: zinc finger A20 and AN1 domain-containing stress-associated protein 8-like isoform 1	up	519	1313	20.6776	998	9.4587	1.12836	2.18609	1.35179e-80	5.84881e-80
Pbr035029.1	Predicted Zn-finger protein	SAP3_ARATH Zinc finger A20 and AN1 domain-containing stress-associated protein 3	C2H2L domain class transcription factor	up	486	4546	76.4533	3143	31.8109	1.26506	2.40337	0	0
Pbr017787.1	Predicted Zn-finger protein	SAP4_ARATH Zinc finger A20 and AN1 domain-containing stress-associated protein 4		up	567	2472	35.6343	1700	14.748	1.27274	2.41621	4.02118e-181	3.35308e-180
Pbr032730.1	Predicted Zn-finger protein	SAP5_ARATH Zinc finger A20 and AN1 domain-containing stress-associated protein 5		up	567	4014	57.8625	2719	23.5882	1.29457	2.45303	1.42716e-300	1.8992e-299
Pbr023807.1	Predicted Zn-finger protein	SAP5_ARATH Zinc finger A20 and AN1 domain-containing stress-associated protein 5		up	498	7801	128.034	4902	48.4186	1.40289	2.64431	0	0
Pbr007577.1	Predicted Zn-finger protein	SAP4_ARATH Zinc finger A20 and AN1 domain-containing stress-associated protein 4		up	570	1699	24.3625	564	4.86713	2.32352	5.00552	5.3471e-287	6.83073e-286
Pbr001811.1	Prenylated rab acceptor 1	PRA1D_ARATH PRA1 family protein D		up	537	1726	26.2706	1363	12.485	1.07325	2.10416	2.70678e-97	1.34562e-96
Pbr027985.1	Prephenate dehydratase	AROD6_ARATH Arogenate dehydratase/prephenate dehydratase 6, chloroplastic		up	1296	7440	46.9214	1787	6.78247	2.79036	6.91804	0	0
Pbr004809.1	Prephenate dehydratase	AROD6_ARATH Arogenate dehydratase/prephenate dehydratase 6, chloroplastic		up	1284	4583	29.1735	714	2.73528	3.4149	10.6656	0	0
Pbr037160.1	Preprotein translocase, gamma subunit	SC61G_ORYSJ Protein transport protein Sec61 subunit gamma	PREDICTED: protein transport protein Sec61 subunit gamma-like isoform 1	up	210	556	21.6401	389	9.11169	1.24792	2.37498	5.86594e-41	1.66226e-40
Pbr023074.1	Preprotein translocase, gamma subunit	SC61G_ORYSJ Protein transport protein Sec61 subunit gamma	PREDICTED: protein transport protein Sec61 subunit gamma-like isoform 1	up	210	599	23.3137	324	7.58917	1.61916	3.07197	2.96071e-64	1.10397e-63
Pbr008762.1	Profilin	PROF3_MALDO Profilin-3	profilin	up	396	3597	74.2418	1895	23.5387	1.6572	3.15403	0	0
Pbr022239.1	Proline oxidase	PROD_ARATH Proline dehydrogenase, mitochondrial		up	1476	4853	26.8737	2412	8.03821	1.74125	3.34324	0	0
Pbr010565.1	Prolylcarboxypeptidase (angiotensinase C)	PCP_MOUSE Lysosomal Pro-X carboxypeptidase		up	408	1370	27.445	572	6.89611	1.99269	3.97978	1.33231e-191	1.17192e-190
Pbr018576.1	Prolyl-tRNA synthetase	YHY6_SCHPO Putative prolyl-tRNA synthetase C19C7.06		up	1530	6672	35.6425	5307	17.0618	1.06282	2.08902	0	0
Pbr013719.1	Proteasome maturation factor	CCB12_ORYSJ Cyclin-B1-2		up	426	3632	69.685	2659	30.7027	1.18248	2.26967	2.31345e-236	2.45909e-235
Pbr015561.1	Protein involved in glucose derepression and pre-vacuolar endosome protein sorting	VP321_ARATH Vacuolar protein sorting-associated protein 32 homolog 1	Vacuolar protein sorting-associated protein 32-2-like protein	up	666	10183	124.97	8335	61.5602	1.02151	2.03004	0	0
Pbr000025.1	Protein involved in Snf1 protein kinase complex assembly	KINB2_ARATH SNF1-related protein kinase regulatory subunit beta-2		up	861	2804	26.6182	2317	13.2371	1.00783	2.01088	1.16606e-141	7.90912e-141
Pbr004200.1	Protein involved in thiamine biosynthesis and DNA damage tolerance	THI4_CITSI Thiazole biosynthetic enzyme, chloroplastic		up	1080	27573	208.672	8654	39.415	2.40442	5.29422	0	0
Pbr019632.1	Protein involved in vacuole import and degradation	CYPR4_CYNCA Protein CYPRO4	a-b binding protein	up	3654	16128	36.0757	12110	16.3021	1.14597	2.21295	0	0
Pbr006524.1	Protein involved in vacuole import and degradation	CYPR4_CYNCA Protein CYPRO4		up	1926	8903	37.7819	6157	15.7247	1.26466	2.40271	0	0
Pbr011257.1	Protein phosphatase 1, regulatory subunit, and related proteins	LRGUK_MOUSE Leucine-rich repeat and guanylate kinase domain-containing protein		up	2094	6933	27.0612	1904	4.47259	2.59705	6.05047	0	0
Pbr027388.1	Protein phosphatase 2C/pyruvate dehydrogenase (lipoamide) phosphatase	P2C60_ORYSJ Probable protein phosphatase 2C 60		up	1179	3567	24.7282	2055	8.57366	1.52817	2.8842	0	0
Pbr010966.1	Protein required for fusion of vesicles in vesicular transport, alpha-SNAP	SNAA2_ARATH Alpha-soluble NSF attachment protein 2		up	870	9296	87.3333	6320	35.7327	1.28929	2.44407	0	0
Pbr042664.1	Proteins containing BTB/POZ and Kelch domains, involved in regulatory/signal transduction processes	FBK46_ARATH F-box/kelch-repeat protein At2g44130		down	894	157	1.43537	4344	23.9013	-4.05759	0.0600544	0	0
Pbr029085.1	Proteins containing BTB/POZ and Kelch domains, involved in regulatory/signal transduction processes	VAC8_CRYNE Vacuolar protein 8		up	2145	9700	36.9613	7376	16.9146	1.12775	2.18517	0	0
Pbr003603.2	Proteins containing BTB/POZ and Kelch domains, involved in regulatory/signal transduction processes	VAC8_CRYNE Vacuolar protein 8		up	2109	5685	22.0322	4243	9.89612	1.15468	2.22634	0	0
Pbr042050.1	Proteins containing the FAD binding domain	RETOL_ARATH Reticuline oxidase-like protein		up	1596	4800	24.5817	946	2.91559	3.07572	8.43111	0	0
Pbr028581.1	Protoheme ferro-lyase (ferrochelatase)	HEMH_ORYSI Ferrochelatase-2, chloroplastic		up	1455	5222	29.3344	3656	12.3598	1.24694	2.37337	0	0
Pbr041576.1	Protoheme ferro-lyase (ferrochelatase)	HEMH_ORYSI Ferrochelatase-2, chloroplastic		up	510	1671	26.7799	980	9.45201	1.50246	2.83325	7.9471e-158	5.89815e-157
Pbr002886.1	Pterin carbinolamine dehydratase PCBD/dimerization cofactor of HNF1	PHS_MICAN Putative pterin-4-alpha-carbinolamine dehydratase		up	630	7539	97.8085	5759	44.965	1.12116	2.17521	0	0
Pbr026096.1	Putative NAD+-dependent epimerases	Y3314_ARATH Uncharacterized protein At3g63140, chloroplastic		up	1209	5434	36.7364	3830	15.5826	1.23727	2.35752	0	0
Pbr008977.1	Putative NAD+-dependent epimerases	Y3314_ARATH Uncharacterized protein At3g63140, chloroplastic		up	1209	4405	29.7799	2997	12.1935	1.28822	2.44227	0	0
Pbr008991.1	Putative NAD+-dependent epimerases	Y3314_ARATH Uncharacterized protein At3g63140, chloroplastic		up	1209	4432	29.9624	2844	11.571	1.37264	2.58943	0	0
Pbr008967.1	Putative NAD+-dependent epimerases	Y3314_ARATH Uncharacterized protein At3g63140, chloroplastic		up	1209	4600	31.0982	2819	11.4693	1.43905	2.71142	0	0
Pbr035545.1	Putative serine/threonine protein kinase	PHOT2_ARATH Phototropin-2		up	2937	12660	35.2316	10190	17.0663	1.04572	2.0644	0	0
Pbr023435.1	Putative serine/threonine protein kinase	PHOT1_ARATH Phototropin-1		up	2850	22637	64.9198	11370	19.6238	1.72605	3.30821	0	0
Pbr039711.1	Putative translation initiation inhibitor UK114/IBM1	UK114_HUMAN Ribonuclease UK114		up	564	2608	37.7948	1826	15.9254	1.24686	2.37324	5.31801e-185	4.53677e-184
Pbr000099.1	Pyrophosphate-dependent phosphofructo-1-kinase	PFPB_RICCO Pyrophosphate--fructose 6-phosphate 1-phosphotransferase subunit beta	pyrophosphate--fructose 6-phosphate 1-phosphotransferase	up	1578	5351	27.716	4293	13.382	1.05042	2.07114	3.35762e-287	4.29261e-286
Pbr033746.1	Ran-binding protein RANBP1 and related RanBD domain proteins	RBP1C_ARATH Ran-binding protein 1 homolog c		up	675	4111	49.7791	3244	23.6399	1.07432	2.10572	2.49995e-229	2.5913e-228
Pbr013025.1	Ran-binding protein RANBP1 and related RanBD domain proteins	RBP1C_ARATH Ran-binding protein 1 homolog c		up	672	7184	87.3776	5026	36.7893	1.24798	2.37508	0	0
Pbr035163.1	RasGAP SH3 binding protein rasputin, contains NTF2 and RRM domains	GRP1_SINAL Glycine-rich RNA-binding protein GRP1A	putative glycine-rich RNA-binding protein 1	up	522	7320	114.616	3634	34.2439	1.74289	3.34704	0	0
Pbr033640.1	Reductases with broad range of substrate specificities	SDR1_PICAB Short-chain type dehydrogenase/reductase	short-chain dehydrogenase/reductase family protein	up	816	2577	25.8123	1864	11.2363	1.19989	2.29722	3.26977e-172	2.61269e-171
Pbr019759.1	Regulatory protein MLP and related LIM proteins	SF3_HELAN Pollen-specific protein SF3		up	588	2295	31.9013	1440	12.0463	1.40503	2.64823	1.42337e-195	1.27511e-194
Pbr039431.1	Reticulon	RTNLE_ARATH Reticulon-like protein B5		up	783	3125	32.6206	2459	15.4477	1.07839	2.11167	6.84978e-176	5.58155e-175
Pbr039447.1	Reticulon	RTNLE_ARATH Reticulon-like protein B5		up	783	3188	33.2782	2364	14.8509	1.16402	2.24081	1.23672e-202	1.14871e-201
Pbr024658.1	Reticulon	RTNLB_ARATH Reticulon-like protein B2		up	777	3192	33.5772	2123	13.4399	1.32096	2.49832	5.51704e-247	6.09328e-246
Pbr029441.1	Reticulon	RTNLA_ARATH Reticulon-like protein B1		up	780	9361	98.0914	4343	27.3882	1.84057	3.58152	0	0
Pbr004085.1	Reticulon	RTNLA_ARATH Reticulon-like protein B1		up	780	6720	70.4171	2735	17.2477	2.02952	4.08269	0	0
Pbr013241.1	RhoA GTPase effector DIA/Diaphanous	CHUP1_ARATH Protein CHUP1, chloroplastic		up	3003	9068	24.6808	3998	6.54871	1.91411	3.7688	0	0
Pbr037652.1	RhoA GTPase effector DIA/Diaphanous	TCP7_ARATH Transcription factor TCP7	TCP domain class transcription factor	up	777	5161	54.2895	1850	11.7117	2.21273	4.6355	0	0
Pbr013421.1	RhoA GTPase effector DIA/Diaphanous	Y482_STAAC Uncharacterized lipoprotein SACOL0482	PREDICTED: cytokinesis protein sepA-like	up	423	1323	25.5636	427	4.96542	2.36411	5.14833	1.44488e-228	1.49387e-227
Pbr016156.1	RhoA GTPase effector DIA/Diaphanous	CHUP1_ARATH Protein CHUP1, chloroplastic		up	1821	4639	20.8218	1396	3.77089	2.46512	5.52171	0	0
Pbr003117.1	RhoA GTPase effector DIA/Diaphanous	PRF1_SOLLC 36.4 kDa proline-rich protein	PREDICTED: uncharacterized protein LOC101261588	up	864	7440	70.3821	197	1.12156	5.97164	62.754	0	0
Pbr035857.1	Rhodanese-related sulfurtransferase	YRKF_BACSU UPF0033 protein yrkF	PREDICTED: rhodanese-like domain-containing protein 9, chloroplastic-like	up	711	3614	41.5453	1792	12.3976	1.74463	3.35108	0	0
Pbr040082.1	Rhodanese-related sulfurtransferase	DIN1_RAPSA Senescence-associated protein DIN1	PREDICTED: rhodanese-like domain-containing protein 14, chloroplastic-like isoform X2	up	717	8488	96.7586	2919	20.0255	2.27255	4.83177	0	0
Pbr023478.1	Rho-GTPase activating protein	RHG20_RAT Rho GTPase-activating protein 20	Rho GTPase-activating protein gacQ	up	570	48101	689.735	4019	34.6826	4.31376	19.8871	0	0
Pbr024522.1	Ribokinase	SCRK2_ARATH Probable fructokinase-2	fructokinase	up	1161	3051	21.479	852	3.60974	2.57296	5.95028	0	0
Pbr035556.2	Ribonuclease, T2 family	RNS2_ARATH Ribonuclease 2		up	747	3154	34.5099	2060	13.5649	1.34714	2.54407	1.75378e-251	1.9786e-250
Pbr004380.1	Ribose 5-phosphate isomerase	RPIA_ARATH Probable ribose-5-phosphate isomerase		up	843	26674	258.621	17029	99.3642	1.38004	2.60276	0	0
Pbr013399.1	Ribose 5-phosphate isomerase	RPIA_ARATH Probable ribose-5-phosphate isomerase		up	780	2413	25.2852	1085	6.84232	1.88573	3.69541	0	0
Pbr028448.2	Ribosomal protein S18	RR13_ARATH 30S ribosomal protein S13, chloroplastic		up	1089	3296	24.7379	2600	11.7439	1.07481	2.10644	2.05522e-184	1.74461e-183
Pbr019050.1	Ribosomal protein S4	RR4_BUXMI 30S ribosomal protein S4, chloroplastic	ribosomal protein S4	down	606	2438	32.8825	8971	72.8177	-1.14697	0.451573	0	0
Pbr041238.1	Ribosomal protein S4	RR4_BUXMI 30S ribosomal protein S4, chloroplastic	ribosomal protein S4	down	606	2556	34.474	9206	74.7251	-1.11609	0.461344	0	0
Pbr006595.1	Ribosomal protein S4	RR4_BUXMI 30S ribosomal protein S4, chloroplastic	ribosomal protein S4	down	606	2508	33.8266	8944	72.5985	-1.10178	0.465941	0	0
Pbr038190.1	Ribosomal protein S4	RR4_BUXMI 30S ribosomal protein S4, chloroplastic	ribosomal protein S4	down	606	2579	34.7842	8968	72.7933	-1.06537	0.477849	2.27325e-296	2.98245e-295
Pbr042361.1	Ribosomal protein S4	RR4_BUXMI 30S ribosomal protein S4, chloroplastic	ribosomal protein S4	down	606	2650	35.7418	8937	72.5417	-1.0212	0.492707	1.06595e-275	1.30681e-274
Pbr024953.1	Ribulose kinase and related carbohydrate kinases	GLPK_CLAM3 Glycerol kinase		up	1593	4769	24.4689	1946	6.00891	2.02578	4.07211	0	0
Pbr028833.1	RNA polymerase II, large subunit	KCS6_ARATH 3-ketoacyl-CoA synthase 6	3-ketoacyl-CoA synthase 13	up	1515	37811	203.99	20308	65.9361	1.62936	3.09375	0	0
Pbr024253.1	RNA polymerase II, large subunit	VG50_ICHV1 Uncharacterized protein ORF50	Uncharacterized protein TCM_020050	up	1794	9108	41.4958	3518	9.64588	2.10498	4.30192	0	0
Pbr013292.1	RNA polymerase II, large subunit	KCS6_ARATH 3-ketoacyl-CoA synthase 6	3-ketoacyl-CoA synthase	up	1476	30346	168.042	6473	21.5719	2.9616	7.78988	0	0
Pbr022175.1	RNA polymerase II, large subunit		hypothetical protein PRUPE_ppb010066mg	up	594	6003	82.601	443	3.66848	4.49291	22.5164	0	0
Pbr006901.1	RNA polymerase II, subunit POLR2C/RPB3	RPB3A_ARATH DNA-directed RNA polymerase II subunit RPB3-A		up	957	2342	20.0022	1695	8.71217	1.19906	2.29589	1.59564e-156	1.17673e-155
Pbr040844.1	RNA polymerase II, subunit POLR2C/RPB3	RPB3B_ARATH DNA-directed RNA polymerase II subunit RPB3-B		up	441	2586	47.9284	1194	13.3179	1.84752	3.59881	0	0
Pbr002003.1	RNA polymerase III, large subunit	RPOC2_MANES DNA-directed RNA polymerase subunit beta''	RNA polymerase beta' subunit	down	2346	20032	69.791	76806	161.041	-1.20631	0.433375	0	0
Pbr041232.1	RNA polymerase III, large subunit	RPOC2_MORIN DNA-directed RNA polymerase subunit beta''	RNA polymerase beta' subunit	down	4122	36405	72.1865	136439	162.817	-1.17345	0.443361	0	0
Pbr013166.1	RNA-binding protein Sam68 and related KH domain proteins	QKIL3_ARATH KH domain-containing protein At2g38610		up	879	2786	25.9057	1300	7.27483	1.83228	3.561	0	0
Pbr010594.1	RNA-binding Ran Zn-finger protein and related proteins	YE04_SCHPO Uncharacterized RNA-binding protein C17H9.04c		up	405	10943	220.843	338	4.10516	5.74944	53.7966	0	0
Pbr038126.1	RNA-binding translational regulator IRP (aconitase superfamily)	ACO1_ARATH Aconitate hydratase 1		up	2697	10928	33.1179	9023	16.4565	1.00895	2.01245	0	0
Pbr034010.1	RRM motif-containing protein	THOC4_TAEGU THO complex subunit 4	PREDICTED: THO complex subunit 4-A-like	up	795	3097	31.8403	1935	11.9724	1.41114	2.65947	6.7291e-265	7.98195e-264
Pbr014991.1	rRNA processing protein Rrp5	RR1_SPIOL 30S ribosomal protein S1, chloroplastic		up	1239	17786	117.33	14381	57.0934	1.03918	2.05506	0	0
Pbr005412.1	S-adenosylhomocysteine hydrolase	SAHH_CATRO Adenosylhomocysteinase		up	1458	15959	89.4646	10597	35.7515	1.32332	2.5024	0	0
Pbr016485.1	S-adenosylhomocysteine hydrolase	SAHH_CATRO Adenosylhomocysteinase		up	1509	44818	242.754	24834	80.9517	1.58436	2.99875	0	0
Pbr030049.1	S-adenosylmethionine decarboxylase	DCAM_CATRO S-adenosylmethionine decarboxylase proenzyme	S-adenosylmethionine decarboxylase	up	1074	24632	187.456	10218	46.7983	2.00202	4.00561	0	0
Pbr037756.1	S-adenosylmethionine synthetase	METK2_ELAUM S-adenosylmethionine synthetase 2		up	1182	20925	144.694	10526	43.8041	1.72387	3.30322	0	0
Pbr026061.1	S-adenosylmethionine synthetase	METK2_ELAUM S-adenosylmethionine synthetase 2	S-adenosyl-L-methionine synthetase	up	1176	3486	24.2283	1567	6.55436	1.88617	3.69652	0	0
Pbr001686.1	S-adenosylmethionine synthetase	METK1_ELAUM S-adenosylmethionine synthetase 1	S-adenosylmethionine synthetase	up	1182	7132	49.317	2112	8.78911	2.4883	5.61115	0	0
Pbr010088.1	SAM-dependent methyltransferases	GTOMC_ARATH Tocopherol O-methyltransferase, chloroplastic		up	1053	5310	41.2163	3900	18.2182	1.17784	2.26238	0	0
Pbr016813.1	SAM-dependent methyltransferases	GTOMC_ARATH Tocopherol O-methyltransferase, chloroplastic		up	1053	4041	31.3663	2379	11.1131	1.49696	2.82247	0	0
Pbr005806.2	SCF ubiquitin ligase, Skp1 component	EXL3_ARATH GDSL esterase/lipase EXL3		up	2277	7544	27.0796	5646	12.1968	1.1507	2.22022	0	0
Pbr023291.1	SCF ubiquitin ligase, Skp1 component	SKP1A_ARATH SKP1-like protein 1A	SKP1-like protein 1	up	579	6997	98.7726	4961	42.1463	1.22871	2.34357	0	0
Pbr034809.1	SCF ubiquitin ligase, Skp1 component	SKP1A_ARATH SKP1-like protein 1A		up	1335	10344	63.3301	5383	19.8341	1.67491	3.193	0	0
Pbr016678.1	Sec5 subunit of exocyst complex	EXOC2_ARATH Exocyst complex component 2	PREDICTED: exocyst complex component 2-like	up	3291	8858	21.9994	5621	8.40145	1.38875	2.61853	0	0
Pbr029008.1	Sec61 protein translocation complex, beta subunit	SC61B_ARATH Protein transport protein Sec61 subunit beta	hypothetical protein PHAVU_011G073900g	up	330	2173	53.8207	965	14.3841	1.90369	3.74168	5.2069e-285	6.60237e-284
Pbr026548.1	Serine carboxypeptidases (lysosomal cathepsin A)	SCP45_ARATH Serine carboxypeptidase-like 45		up	819	3312	33.0529	2482	14.9069	1.1488	2.21729	4.28425e-206	4.04165e-205
Pbr034206.1	Serine carboxypeptidases (lysosomal cathepsin A)	SCP29_ARATH Serine carboxypeptidase-like 29		up	1449	7039	39.7051	4448	15.0996	1.39481	2.62955	0	0
Pbr010715.1	Serine carboxypeptidases (lysosomal cathepsin A)	SCP49_ARATH Serine carboxypeptidase-like 49		up	2325	10545	37.0704	6404	13.5487	1.45211	2.73609	0	0
Pbr031495.1	Serine O-acetyltransferase	SAT3_ARATH Serine acetyltransferase 3, mitochondrial		down	1002	2073	16.9097	7321	35.9394	-1.08772	0.470504	1.38598e-250	1.55879e-249
Pbr035517.2	Serine/threonine phosphatase 2C containing leucine-rich repeats, similar to SCN circadian oscillatory protein (SCOP)	TMVRN_NICGU TMV resistance protein N		up	1356	3451	20.8012	2717	9.85595	1.0776	2.11052	8.5005e-194	7.55892e-193
Pbr028686.1	Serine/threonine protein kinase	Y5393_ARATH Probable receptor-like protein kinase At5g39030		down	1065	1602	12.2946	5434	25.098	-1.02954	0.489866	1.07085e-170	8.48366e-170
Pbr000653.1	Serine/threonine protein kinase	KPRO_MAIZE Putative receptor protein kinase ZmPK1	PREDICTED: G-type lectin S-receptor-like serine/threonine-protein kinase RLK1-like	up	2409	12931	43.8731	10255	20.9395	1.06711	2.09523	0	0
Pbr022232.1	Serine/threonine protein kinase	Y2239_ARATH Probable LRR receptor-like serine/threonine-protein kinase At2g23950		up	1626	4641	23.3289	3661	11.0751	1.0748	2.10643	8.29503e-259	9.62881e-258
Pbr019659.1	Serine/threonine protein kinase	Y1154_ARATH Probable serine/threonine-protein kinase At1g01540		up	1080	3201	24.2251	2399	10.9263	1.14869	2.21713	3.1574e-199	2.88089e-198
Pbr035660.1	Serine/threonine protein kinase	FEI1_ARATH LRR receptor-like serine/threonine-protein kinase FEI 1		up	1788	4998	22.8471	3706	10.1954	1.16409	2.24092	0	0
Pbr014620.1	Serine/threonine protein kinase	WNK5_ARATH Probable serine/threonine-protein kinase WNK5	PREDICTED: probable serine/threonine-protein kinase WNK5-like	up	1806	5030	22.7643	3563	9.70435	1.23007	2.34578	0	0
Pbr004481.1	Serine/threonine protein kinase	Y4885_ARATH Probable LRR receptor-like serine/threonine-protein kinase At4g08850		up	2898	10075	28.4151	7063	11.9883	1.24503	2.37023	0	0
Pbr032407.1	Serine/threonine protein kinase	SRPK3_HUMAN Serine/threonine-protein kinase SRPK3		up	1656	4190	20.6803	2888	8.57838	1.26948	2.41075	2.56676e-304	3.4639e-303
Pbr014612.1	Serine/threonine protein kinase	CIPK2_ORYSJ CBL-interacting protein kinase 2		up	1452	11190	62.9893	7286	24.6826	1.35161	2.55197	0	0
Pbr026536.1	Serine/threonine protein kinase	SRK2B_ARATH Serine/threonine-protein kinase SRK2B	SnRK2.4	up	1053	2810	21.8113	1517	7.0864	1.62195	3.07791	6.59424e-295	8.59603e-294
Pbr014711.1	Serine/threonine protein kinase	CIPK4_ARATH CBL-interacting serine/threonine-protein kinase 4		up	1320	4401	27.2509	2143	7.98577	1.7708	3.41243	0	0
Pbr004074.1	Serine/threonine protein kinase	EFR_ARATH LRR receptor-like serine/threonine-protein kinase EFR	PREDICTED: probable LRR receptor-like serine/threonine-protein kinase At3g47570-like	up	2313	20988	74.1649	9593	20.4008	1.86211	3.63539	0	0
Pbr016560.1	Serine/threonine protein kinase	Y2239_ARATH Probable LRR receptor-like serine/threonine-protein kinase At2g23950		up	1851	4542	20.056	1981	5.26437	1.9297	3.80976	0	0
Pbr034256.1	Serine/threonine protein kinase	CIPK6_ARATH CBL-interacting serine/threonine-protein kinase 6		up	1167	56170	393.402	22500	94.8375	2.05248	4.14817	0	0
Pbr012149.1	Serine/threonine protein kinase	TMK1_ARATH Probable receptor protein kinase TMK1		up	2838	7012	20.1945	2563	4.44227	2.18459	4.54599	0	0
Pbr028360.1	Serine/threonine protein kinase	Y1848_ARATH Probable inactive receptor kinase At1g48480		up	1968	5741	23.8433	1779	4.44651	2.42284	5.36224	0	0
Pbr042907.1	Serine/threonine protein kinase	CIPKN_ARATH CBL-interacting serine/threonine-protein kinase 23		up	1416	3474	20.0526	868	3.01526	2.73343	6.65036	0	0
Pbr014068.1	Serine/threonine protein kinase	Y2267_ARATH Probable inactive receptor kinase At2g26730	protein kinase	up	1968	7937	32.9636	1765	4.41152	2.90153	7.47216	0	0
Pbr038834.1	Serine/threonine protein kinase	Y1848_ARATH Probable inactive receptor kinase At1g48480		up	1944	6407	26.9378	1335	3.37795	2.99541	7.97459	0	0
Pbr019958.2	Serine/threonine protein phosphatase	P2C59_ARATH Probable protein phosphatase 2C 59		up	942	3807	33.032	3055	15.9525	1.05008	2.07065	7.78501e-205	7.29763e-204
Pbr014986.1	Serine/threonine protein phosphatase	P2C49_ARATH Probable protein phosphatase 2C 49		up	1032	7160	56.707	5708	27.2065	1.05957	2.08432	0	0
Pbr029705.1	Serine/threonine protein phosphatase	P2C80_ARATH Probable protein phosphatase 2C 80		up	1305	4219	26.4242	3347	12.6158	1.06663	2.09454	1.37769e-232	1.44647e-231
Pbr025010.1	Serine/threonine protein phosphatase	P2C16_ARATH Protein phosphatase 2C 16		up	1596	4910	25.145	3840	11.835	1.08722	2.12464	8.40321e-279	1.04198e-277
Pbr009416.1	Serine/threonine protein phosphatase	P2C37_ARATH Protein phosphatase 2C 37	AF411074_1 protein phosphatase 2C	up	1176	8739	60.7376	6657	27.8445	1.1252	2.18131	0	0
Pbr038043.1	Serine/threonine protein phosphatase	P2C57_ARATH Protein phosphatase 2C 57		up	1110	4888	35.9925	3493	15.479	1.21738	2.32524	0	0
Pbr011405.1	Serine/threonine protein phosphatase	P2C37_ARATH Protein phosphatase 2C 37	AF411074_1 protein phosphatase 2C	up	1263	19854	128.484	8704	33.8988	1.92228	3.79022	0	0
Pbr009431.1	Serine/threonine specific protein phosphatase PP1, catalytic subunit	PP14_ARATH Serine/threonine-protein phosphatase PP1 isozyme 4	AF178530_1 serine/threonine protein phosphatase 1	up	951	3668	31.5248	2881	14.9015	1.08102	2.11554	6.61773e-207	6.25934e-206
Pbr020033.1	Serpin	SPZX_ARATH Serpin-ZX		up	1167	3517	24.6323	2464	10.3858	1.24594	2.37174	1.81882e-248	2.02183e-247
Pbr000026.1	Sexual differentiation process protein ISP4	OPT3_ARATH Oligopeptide transporter 3		up	2250	7983	28.9993	4005	8.75565	1.72773	3.31206	0	0
Pbr008662.1	Sexual differentiation process protein ISP4	OPT5_ARATH Oligopeptide transporter 5	PREDICTED: LOW QUALITY PROTEIN: oligopeptide transporter 1-like	up	2253	6854	24.8649	2112	4.61106	2.43094	5.39244	0	0
Pbr015185.1	Signal peptidase subunit	SPCS1_ARATH Probable signal peptidase complex subunit 1	60S ribosomal protein L17-2	up	504	1556	25.2338	1280	12.4925	1.0143	2.01992	2.6847e-80	1.15775e-79
Pbr009442.1	Signal transducing adaptor protein STAM/STAM2		unknown	up	642	5983	76.1706	4471	34.2561	1.15287	2.22356	0	0
Pbr011378.1	Signal transducing adaptor protein STAM/STAM2		hypothetical protein L484_026741	up	570	2334	33.468	465	4.01279	3.0601	8.34032	0	0
Pbr020006.1	Sister chromatid cohesion complex Cohesin, subunit PDS5	PDS5_YEAST Sister chromatid cohesion protein PDS5		up	2823	20433	59.1595	14696	25.6069	1.20808	2.3103	0	0
Pbr017370.1	Small nuclear ribonucleoprotein SMD1 and related snRNPs	SMD1_MOUSE Small nuclear ribonucleoprotein Sm D1	unnamed protein product	up	345	1842	43.6389	1491	21.2582	1.03759	2.0528	3.0914e-98	1.54865e-97
Pbr010325.1	SNARE protein Syntaxin 1 and related proteins	SY121_ARATH Syntaxin-121		up	981	2859	23.8204	1377	6.90452	1.78658	3.44997	0	0
Pbr007334.1	SNARE protein YKT6, synaptobrevin/VAMP syperfamily	YKT61_ARATH VAMP-like protein YKT61		up	600	1733	23.6075	960	7.87025	1.58477	2.99959	9.76005e-177	7.98298e-176
Pbr019745.1	Soluble epoxide hydrolase	RSBQ_BACSU Sigma factor sigB regulation protein rsbQ		down	813	727	7.30882	3654	22.1078	-1.59685	0.330598	3.71164e-226	3.80484e-225
Pbr026782.1	Soluble epoxide hydrolase	DHAA_RHILO Haloalkane dehalogenase	PREDICTED: haloalkane dehalogenase-like	up	1308	3660	22.8705	2752	10.3493	1.14396	2.20987	5.20895e-226	5.33135e-225
Pbr013913.1	Sorbitol dehydrogenase	IDND_VITVI L-idonate 5-dehydrogenase	sorbitol dehydrogenase	up	1107	19431	143.467	9735	43.257	1.72971	3.31661	0	0
Pbr022530.1	Squalene monooxygenase	ERG1_PANGI Squalene monooxygenase	squalene epoxidase 1	up	1581	4815	24.8924	3504	10.9019	1.19113	2.28332	0	0
Pbr022515.1	Squalene monooxygenase	ERG1_PANGI Squalene monooxygenase	squalene epoxidase 1	up	1581	3984	20.5964	2388	7.42969	1.47102	2.77217	0	0
Pbr022529.1	Squalene monooxygenase	ERG1_PANGI Squalene monooxygenase		up	1593	6200	31.8111	3144	9.70812	1.71227	3.27675	0	0
Pbr002367.1	Squalene synthetase	PSY_DAUCA Phytoene synthase, chloroplastic	phytoene synthase protein	up	1191	8870	60.8717	6703	27.6838	1.13673	2.19882	0	0
Pbr029618.1	Squalene synthetase	PSY_DAUCA Phytoene synthase, chloroplastic	phytoene synthase protein	up	1194	8626	59.0484	3475	14.3159	2.04428	4.12467	0	0
Pbr001977.1	START domain-containing proteins involved in steroidogenesis/phosphatidylcholine transfer	STAR7_MOUSE StAR-related lipid transfer protein 7, mitochondrial		down	1323	5551	34.2937	18697	69.5153	-1.01939	0.493326	0	0
Pbr021643.1	Stationary phase-induced protein, SOR/SNZ family	PDX1_HEVBR Probable pyridoxal biosynthesis protein PDX1		up	930	33810	297.143	17942	94.8978	1.64671	3.13119	0	0
Pbr009365.1	Steroid reductase required for elongation of the very long chain fatty acids	TECR_DICDI Trans-2,3-enoyl-CoA reductase	enoyl-ACP reductase	up	933	2642	23.1449	1406	7.41263	1.64263	3.12235	1.8741e-282	2.35162e-281
Pbr023177.1	Sterol reductase/lamin B receptor	ST7R_ARATH 7-dehydrocholesterol reductase		up	1305	4481	28.0652	3684	13.886	1.01515	2.02111	7.85253e-228	8.07515e-227
Pbr005988.1	Stress responsive protein	LTI6B_ORYSJ Hydrophobic protein LTI6B		up	174	531	24.943	181	5.11679	2.28532	4.87473	2.51549e-89	1.17192e-88
Pbr026076.1	Stress responsive protein	LTI6B_ORYSJ Hydrophobic protein LTI6B		up	174	591	27.7614	152	4.29697	2.69169	6.46069	3.87152e-119	2.27625e-118
Pbr029586.1	Structural maintenance of chromosome protein 3 (sister chromatid cohesion complex Cohesin, subunit SMC3)	SMC3_BOVIN Structural maintenance of chromosomes protein 3	Structural maintenance of chromosome, putative	up	3687	9614	21.3125	6625	8.83855	1.26982	2.41131	0	0
Pbr006975.2	Subtilisin kexin isozyme-1/site 1 protease, subtilase superfamily	SUBL_ARATH Subtilisin-like protease		up	2502	12456	40.6906	10022	19.7031	1.04627	2.06519	0	0
Pbr019728.1	Subtilisin kexin isozyme-1/site 1 protease, subtilase superfamily	SUBL_ARATH Subtilisin-like protease		up	2316	30055	106.067	8075	17.1503	2.62867	6.18456	0	0
Pbr021987.2	Subtilisin-related protease/Vacuolar protease B	SUBL_ARATH Subtilisin-like protease		up	2103	57152	222.124	11109	25.9839	3.09568	8.54853	0	0
Pbr026860.1	Subtilisin-related protease/Vacuolar protease B	SUBL_ARATH Subtilisin-like protease		up	2316	8125	28.674	1426	3.02865	3.24299	9.46757	0	0
Pbr014859.1	Subunit of Golgi mannosyltransferase complex	GT2_ARATH Putative glycosyltransferase 2	CAMTA domain class transcription factor	up	1392	13392	78.6338	6472	22.8701	1.78169	3.43828	0	0
Pbr008534.1	Sulfite oxidase, molybdopterin-binding component	NIA_CUCMA Nitrate reductase [NADH]	nitrate reductase	down	2709	5268	15.8942	17581	31.9229	-1.00609	0.497894	0	0
Pbr040385.1	Sulfite reductase (ferredoxin)	NIR_BETVE Ferredoxin--nitrite reductase, chloroplastic		down	1758	3241	15.0683	12824	35.8817	-1.25173	0.419943	0	0
Pbr017212.1	Sulfite reductase (ferredoxin)	SIR_SYNY3 Sulfite reductase [ferredoxin]		up	2058	5149	20.4494	2421	5.78653	1.82129	3.53397	0	0
Pbr021552.1	Suppressor of G2 allele of skp1	SUGT1_BOVIN Suppressor of G2 allele of SKP1 homolog	SGT1	up	1083	3257	24.5806	2554	11.6001	1.08339	2.119	1.3355e-184	1.13543e-183
Pbr021537.1	Suppressor of G2 allele of skp1	SUGT1_BOVIN Suppressor of G2 allele of SKP1 homolog	SGT1	up	1083	3261	24.6108	2549	11.5774	1.08798	2.12577	4.36956e-186	3.75026e-185
Pbr033008.1	Synaptobrevin/VAMP-like protein	VA726_ARATH Putative vesicle-associated membrane protein 726	synptobrevin-related protein	up	303	837	22.578	386	6.26633	1.84923	3.60307	7.57384e-107	4.0598e-106
Pbr040953.1	Tetraspanin family integral membrane protein	TSN5_BOVIN Tetraspanin-5	PREDICTED: tetraspanin-3-like	down	861	843	8.00254	4392	25.0916	-1.64867	0.318933	4.70135e-284	5.9405e-283
Pbr026886.1	Tetraspanin family integral membrane protein	TSN31_HUMAN Tetraspanin-31	PREDICTED: tetraspanin-8-like	up	804	2546	25.8825	914	5.59189	2.21057	4.62857	0	0
Pbr037092.1	Thiamine pyrophosphate-requiring enzyme	HACL1_RAT 2-hydroxyacyl-CoA lyase 1		up	900	4950	44.9537	2792	15.2595	1.55873	2.94594	0	0
Pbr019445.1	Thiamine pyrophosphate-requiring enzyme	PDC2_TOBAC Pyruvate decarboxylase isozyme 2	pyruvate decarboxylase	up	1092	4475	33.4945	1730	7.79277	2.10372	4.29815	0	0
Pbr031444.1	Thioredoxin	TRXF2_ARATH Thioredoxin F-type 2, chloroplastic		up	561	7292	106.24	5400	47.3477	1.16596	2.24382	0	0
Pbr039150.2	Thioredoxin	TRXH2_ARATH Thioredoxin H-type 2		up	405	3905	78.8078	919	11.1617	2.81979	7.06058	0	0
Pbr005794.1	Thioredoxin, nucleoredoxin and related proteins	NXN_DANRE Nucleoredoxin		up	1299	5217	32.8258	2363	8.94794	1.8752	3.66853	0	0
Pbr021231.1	Thioredoxin-like protein	TRXM_PEA Thioredoxin M-type, chloroplastic		up	549	28221	420.149	15322	137.281	1.61377	3.0605	0	0
Pbr007051.1	Thioredoxin-like protein	TRXM_PEA Thioredoxin M-type, chloroplastic		up	543	9488	142.816	5001	45.3028	1.65649	3.15248	0	0
Pbr039371.1	Thioredoxin-like protein	TRXM_PEA Thioredoxin M-type, chloroplastic		up	543	9656	145.345	4887	44.2701	1.71508	3.28314	0	0
Pbr007054.1	Thioredoxin-like protein	TRXM_PEA Thioredoxin M-type, chloroplastic		up	543	9844	148.175	4898	44.3698	1.73965	3.33955	0	0
Pbr004310.1	Threonine aldolase	LTAA_AERJA L-allo-threonine aldolase		up	1080	4515	34.1694	2552	11.6232	1.5557	2.93976	0	0
Pbr001421.1	Transcription elongation factor TFIIS/Cofactor of enhancer-binding protein Sp1	TFS2_SCHPO Transcription elongation factor S-II		up	1215	3300	22.1994	2675	10.8297	1.03553	2.04986	7.39071e-174	5.96555e-173
Pbr005447.1	Transcription factor Abd-B, contains HOX domain	HDG1_ARATH Homeobox-leucine zipper protein HDG1	HD domain class transcription factor	up	1758	10933	50.8304	7162	20.0394	1.34286	2.53653	0	0
Pbr019220.2	Transcription factor GT-2 and related proteins, contains trihelix DNA-binding/SANT domain		PREDICTED: uncharacterized protein LOC101301818	up	1086	6815	51.2908	4921	22.2891	1.20236	2.30116	0	0
Pbr010171.1	Transcription factor GT-2 and related proteins, contains trihelix DNA-binding/SANT domain	CK061_HUMAN Uncharacterized protein C11orf61		up	1944	10074	42.3554	5256	13.2993	1.6712	3.18479	0	0
Pbr038634.1	Transcription factor GT-2 and related proteins, contains trihelix DNA-binding/SANT domain	CK061_HUMAN Uncharacterized protein C11orf61		up	2277	20569	73.8335	9991	21.5831	1.77437	3.42089	0	0
Pbr034174.1	Transcription factor HEX, contains HOX and HALZ domains	HAT4_ARATH Homeobox-leucine zipper protein HAT4		up	936	2824	24.6599	2167	11.3881	1.11464	2.16541	8.60609e-168	6.72793e-167
Pbr039116.1	Transcription factor HEX, contains HOX and HALZ domains	ATB13_ARATH Homeobox-leucine zipper protein ATHB-13	HD domain class transcription factor	up	861	2380	22.5932	842	4.81036	2.23167	4.69677	0	0
Pbr012589.1	Transcription factor MBF1	MBF1B_ARATH Multiprotein-bridging factor 1b	Multiprotein bridging factor 1B	up	279	1232	36.0919	708	12.4824	1.53178	2.89143	3.28606e-120	1.94433e-119
Pbr027897.1	Transcription factor MEIS1 and related HOX domain proteins	KNAP3_MALDO Homeobox protein knotted-1-like 3	HD domain class transcription factor	up	1365	9883	59.1779	6513	23.4702	1.33423	2.5214	0	0
Pbr042526.1	Transcription factor MEIS1 and related HOX domain proteins	KNAP3_MALDO Homeobox protein knotted-1-like 3	HD domain class transcription factor	up	1365	9275	55.5373	5220	18.8108	1.5619	2.95242	0	0
Pbr018084.1	Transcription factor, Myb superfamily	CPC_ARATH Transcription factor CPC		down	231	332	11.7471	1374	29.2579	-1.31653	0.401501	4.20954e-65	1.58324e-64
Pbr020733.1	Transcription factor, Myb superfamily	MYB08_ANTMA Myb-related protein 308	MYB domain class transcription factor	up	768	3980	42.357	3251	20.8221	1.02449	2.03423	1.22362e-205	1.151e-204
Pbr015309.1	Transcription factor, Myb superfamily	MYB44_ARATH Transcription factor MYB44	MYB6	up	951	8217	70.6213	6637	34.3289	1.04068	2.0572	0	0
Pbr022028.1	Transcription factor, Myb superfamily	MYB44_ARATH Transcription factor MYB44	MYB domain class transcription factor	up	960	15668	133.397	12562	64.3659	1.05136	2.07248	0	0
Pbr024492.1	Transcription factor, Myb superfamily	MYB4_ARATH Transcription repressor MYB4		up	888	3106	28.5885	293	1.62302	4.13869	17.6144	0	0
Pbr030195.1	Transcriptional regulator of the PUR family, single-stranded-DNA-binding	PUR_ARATH Transcription factor Pur-alpha 1		up	894	3143	28.7349	2594	14.2725	1.00956	2.0133	5.49124e-159	4.10166e-158
Pbr000786.1	Transcriptional regulator of the PUR family, single-stranded-DNA-binding	PUR_ARATH Transcription factor Pur-alpha 1	PREDICTED: transcription factor Pur-alpha 1-like	up	348	1285	30.1805	624	8.82011	1.77475	3.42179	3.82538e-154	2.78261e-153
Pbr001614.1	Translation initiation factor 2C (eIF-2C) and related proteins	AGO1_ARATH Protein argonaute		up	3207	8302	21.1586	6397	9.81174	1.10866	2.15646	0	0
Pbr039518.2	Translation initiation factor 4F, cap-binding subunit (eIF-4E) and related cap-binding proteins	IF4E1_ARATH Eukaryotic translation initiation factor 4E-1		up	750	5416	59.0229	3291	21.5842	1.4513	2.73455	0	0
Pbr004438.1	Translation initiation factor 4F, helicase subunit (eIF-4A) and related helicases	IF4A2_NICPL Eukaryotic initiation factor 4A-2		up	1239	3799	25.0612	2918	11.5846	1.11324	2.16331	1.48884e-224	1.51714e-223
Pbr012600.1	Transmembrane glycoprotein nicastrin	NICA_ARATH Nicastrin		up	1932	6540	27.6678	3847	9.79453	1.49816	2.82482	0	0
Pbr028952.1	Transporter, ABC superfamily (Breast cancer resistance protein)	AB11G_ARATH ABC transporter G family member 11		up	2067	14694	58.1036	9259	22.0339	1.3989	2.637	0	0
Pbr041170.1	Triosephosphate isomerase	TPIC_FRAAN Triosephosphate isomerase, chloroplastic		up	1203	6523	44.3185	3117	12.745	1.79798	3.47733	0	0
Pbr035363.1	Tripeptidyl peptidase II	TPIC_FRAAN Triosephosphate isomerase, chloroplastic		up	4140	15246	30.0995	11103	13.1919	1.19008	2.28166	0	0
Pbr031336.1	Tripeptidyl peptidase II	TPP2_HUMAN Tripeptidyl-peptidase 2		up	4992	15138	24.7855	10625	10.4694	1.24331	2.36741	0	0
Pbr037606.1	Tripeptidyl peptidase II	SUBL_ARATH Subtilisin-like protease		up	2460	9631	31.9992	3081	6.16063	2.37689	5.19415	0	0
Pbr014784.1	Two-component phosphorelay intermediate involved in MAP kinase cascade regulation	AHP1_ARATH Histidine-containing phosphotransfer protein 1		up	465	2089	36.7188	1581	16.7243	1.13458	2.19554	3.39074e-128	2.11837e-127
Pbr009796.1	Tyrosine kinase negative regulator CBL	IQD14_ARATH Protein IQ-DOMAIN 14		up	1698	6626	31.8946	3928	11.379	1.48694	2.80295	0	0
Pbr021456.1	Tyrosine kinase specific for activated (GTP-bound) p21cdc42Hs	CTR1_ARATH Serine/threonine-protein kinase CTR1		up	3951	16328	33.7776	12661	15.7627	1.09956	2.14289	0	0
Pbr019516.1	Tyrosine kinase specific for activated (GTP-bound) p21cdc42Hs	HT1_ARATH Serine/threonine-protein kinase HT1		up	1215	3404	22.899	2517	10.19	1.16813	2.2472	1.98975e-217	1.97019e-216
Pbr027365.1	Tyrosine kinase specific for activated (GTP-bound) p21cdc42Hs	HT1_ARATH Serine/threonine-protein kinase HT1		up	1638	4944	24.6699	3215	9.65463	1.35346	2.55524	0	0
Pbr042651.1	U1 snRNP component	RSMB_DICDI Small nuclear ribonucleoprotein-associated protein B		up	855	3560	34.032	2717	15.6312	1.12246	2.17718	2.37458e-213	2.30494e-212
Pbr008001.1	U3 small nucleolar ribonucleoprotein (snoRNP) subunit - Mpp10p	PMTQ_ARATH Probable methyltransferase PMT26		up	2418	7253	24.5168	5239	10.6576	1.20189	2.3004	0	0
Pbr031709.1	U4/U6 small nuclear ribonucleoprotein Prp4 (contains WD40 repeats)	WDR61_DANRE WD repeat-containing protein 61		up	954	2704	23.1666	1497	7.71866	1.58562	3.00137	8.48707e-275	1.03852e-273
Pbr025419.1	Ubiquinol cytochrome c reductase, subunit QCR7	QCR7_SOLTU Cytochrome b-c1 complex subunit 7	hypothetical protein POPTR_0018s01370g	up	369	3729	82.5979	2329	31.0464	1.41168	2.66047	0	0
Pbr039022.1	Ubiquinol cytochrome c reductase, subunit QCR7	QCR7_SOLTU Cytochrome b-c1 complex subunit 7	hypothetical protein POPTR_0018s01370g	up	369	2038	45.142	1111	14.81	1.6079	3.04807	7.92821e-212	7.64553e-211
Pbr021897.1	Ubiquinol cytochrome c reductase, subunit RIP1	UCRI2_TOBAC Cytochrome b-c1 complex subunit Rieske-2, mitochondrial		up	825	3231	32.01	2166	12.9144	1.30955	2.47864	1.11595e-246	1.23084e-245
Pbr018027.1	Ubiquinol cytochrome c reductase, subunit RIP1	UCRIA_SPIOL Cytochrome b6-f complex iron-sulfur subunit, chloroplastic	cytochrome b6-f complex iron-sulfur protein	up	690	34087	403.778	22846	162.866	1.30988	2.47921	0	0
Pbr011265.1	Ubiquinol cytochrome c reductase, subunit RIP1	UCRIA_SPIOL Cytochrome b6-f complex iron-sulfur subunit, chloroplastic	cytochrome b6-f complex iron-sulfur protein	up	684	57356	685.371	34534	248.347	1.46453	2.75973	0	0
Pbr012898.1	Ubiquinone biosynthesis methyltransferase COQ5	IN37_SPIOL 37 kDa inner envelope membrane protein, chloroplastic		up	555	11314	166.62	7905	70.0612	1.24987	2.3782	0	0
Pbr018865.2	Ubiquinone biosynthesis methyltransferase COQ5	IN37_SPIOL 37 kDa inner envelope membrane protein, chloroplastic		up	1137	3737	26.8637	2591	11.2092	1.26097	2.39657	7.79525e-269	9.38342e-268
Pbr022343.1	Ubiquinone biosynthesis methyltransferase COQ5	UBIE_LACJO Menaquinone biosynthesis methyltransferase ubiE		up	918	2571	22.8909	964	5.16539	2.14783	4.43159	0	0
Pbr008327.1	Ubiquitin/40S ribosomal protein S27a fusion	UBIQ_WHEAT Ubiquitin	ubiquitin-like protein	up	804	38047	386.783	26668	163.156	1.24527	2.37064	0	0
Pbr035452.1	Ubiquitin/40S ribosomal protein S27a fusion	UBIQ_WHEAT Ubiquitin	Polyubiquitin-A	up	1146	13603	97.0182	8094	34.7414	1.4816	2.79258	0	0
Pbr031857.1	Ubiquitin/40S ribosomal protein S27a fusion	UBIQ_WHEAT Ubiquitin	Polyubiquitin-A	up	1374	73880	439.484	43072	154.197	1.51103	2.85014	0	0
Pbr032433.1	Ubiquitin/40S ribosomal protein S27a fusion	UBIQ_WHEAT Ubiquitin	Polyubiquitin-A	up	1374	74717	444.463	42459	152.003	1.54797	2.92405	0	0
Pbr000190.1	Ubiquitin/40S ribosomal protein S27a fusion	UBIQ_WHEAT Ubiquitin	PREDICTED: polyubiquitin-like isoform 1	up	1167	72875	510.4	25284	106.572	2.2598	4.78925	0	0
Pbr008326.1	Ubiquitin/40S ribosomal protein S27a fusion	UBIQ_WHEAT Ubiquitin	polyubiquitin	up	600	12851	175.061	4428	36.3015	2.26975	4.82241	0	0
Pbr005722.1	Ubiquitin/60s ribosomal protein L40 fusion	UBIQ_WHEAT Ubiquitin	Ubiquitin supergroup,Ribosomal protein L40e	up	387	2870	60.6142	1770	22.4973	1.4299	2.69428	1.5469e-250	1.73857e-249
Pbr007634.1	Ubiquitin/60s ribosomal protein L40 fusion	UBIQ_WHEAT Ubiquitin	Ubiquitin supergroup,Ribosomal protein L40e	up	387	2524	53.3067	1470	18.6842	1.5125	2.85303	1.17046e-239	1.25936e-238
Pbr016362.1	Ubiquitin-like protein	UBQL1_RAT Ubiquilin-1		up	1656	6001	29.6187	4334	12.8735	1.2021	2.30075	0	0
Pbr008351.1	Ubiquitin-like protein	UBL5_ARATH Ubiquitin-like protein 5	GRF zinc finger family protein	up	222	8760	322.518	5739	127.16	1.34273	2.53631	0	0
Pbr028678.1	Ubiquitin-like/40S ribosomal S30 protein fusion	RS30_ARATH 40S ribosomal protein S30	hypothetical protein CICLE_v10009868mg	up	189	495	21.4065	263	6.84483	1.64497	3.12741	1.34288e-54	4.51891e-54
Pbr038166.1	Ubiquitin-protein ligase	UBC22_ARATH Ubiquitin carrier protein E2 22		up	819	2151	21.4664	1784	10.7147	1.00249	2.00346	3.3964e-108	1.84089e-107
Pbr025178.1	Ubiquitin-protein ligase	UBC9_XENTR SUMO-conjugating enzyme UBC9		up	483	7537	127.542	6220	63.3449	1.00968	2.01346	0	0
Pbr011471.1	Ubiquitin-protein ligase	UBC2_ARATH Ubiquitin-conjugating enzyme E2 2	unnamed protein product	up	459	2487	44.286	1992	21.3474	1.05279	2.07454	4.43484e-135	2.88535e-134
Pbr003941.1	Ubiquitin-protein ligase	UBC5_ARATH Ubiquitin-conjugating enzyme E2 5		up	525	2178	33.908	1482	13.8854	1.28806	2.44199	8.65438e-163	6.60229e-162
Pbr023139.1	Ubiquitin-protein ligase	UBC28_ARATH Ubiquitin carrier protein E2 28	ubiquitin conjugating enzyme 3	up	447	1628	29.768	1045	11.4995	1.3722	2.58865	1.74891e-134	1.13491e-133
Pbr017298.1	Ubiquitin-protein ligase	UBC28_ARATH Ubiquitin carrier protein E2 28	Ubiquitin carrier protein	up	447	2228	40.739	1419	15.615	1.38348	2.60896	1.42948e-185	1.22365e-184
Pbr027115.1	Ubiquitin-protein ligase	UBC27_ARATH Ubiquitin carrier protein E2 27		up	588	3536	49.1517	1864	15.5933	1.65632	3.15211	0	0
Pbr041320.1	Ubiquitin-protein ligase	UBC8_ARATH Ubiquitin-conjugating enzyme E2 8		up	456	3028	54.2743	1402	15.1235	1.84348	3.58875	0	0
Pbr018823.1	UDP-galactose transporter related protein	S35B3_PONAB Adenosine 3'-phospho 5'-phosphosulfate transporter 2		up	1068	10137	77.5785	4820	22.1996	1.80513	3.4946	0	0
Pbr039283.1	UDP-glucose 4-epimerase/UDP-sulfoquinovose synthase	GALE1_ARATH UDP-glucose 4-epimerase 1	UDP-galactose	down	1140	2878	20.6343	16667	71.9153	-1.80126	0.286925	0	0
Pbr035017.1	UDP-glucose 4-epimerase/UDP-sulfoquinovose synthase	GAE3_ARATH UDP-glucuronate 4-epimerase 3		up	1317	3389	21.0324	1766	6.59589	1.67297	3.18871	0	0
Pbr002017.1	UDP-glucose 4-epimerase/UDP-sulfoquinovose synthase	GAE1_ARATH UDP-glucuronate 4-epimerase 1		up	1299	5819	36.6136	2761	10.455	1.80818	3.502	0	0
Pbr016480.1	UDP-glucose 4-epimerase/UDP-sulfoquinovose synthase	GAE6_ARATH UDP-glucuronate 4-epimerase 6		up	1386	45984	271.173	20168	71.5761	1.92166	3.7886	0	0
Pbr029953.1	UDP-glucose/GDP-mannose dehydrogenase	UGDH_SOYBN UDP-glucose 6-dehydrogenase		up	1443	9304	52.6995	5318	18.128	1.53957	2.90707	0	0
Pbr033545.1	UDP-glucuronosyl and UDP-glucosyl transferase	COGT2_ARATH Cytokinin-O-glucosyltransferase 2		down	1458	5274	29.5655	18434	62.1914	-1.0728	0.475396	0	0
Pbr009451.1	UDP-glucuronosyl and UDP-glucosyl transferase	CNGT1_ARATH Cytokinin-N-glucosyltransferase 1		up	1377	4035	23.9504	3143	11.2274	1.09303	2.13321	1.79831e-231	1.87838e-230
Pbr007397.1	UDP-glucuronosyl and UDP-glucosyl transferase	Y1567_ARATH Uncharacterized UDP-glucosyltransferase At1g05670		up	1155	3341	23.6427	2465	10.4979	1.17129	2.25213	2.34277e-214	2.2884e-213
Pbr006844.1	UDP-glucuronosyl and UDP-glucosyl transferase	HQGT_RAUSE Hydroquinone glucosyltransferase	PREDICTED: hydroquinone glucosyltransferase-like	up	1422	10249	58.9095	7015	24.2659	1.27957	2.42766	0	0
Pbr021064.1	UDP-glucuronosyl and UDP-glucosyl transferase	HQGT_RAUSE Hydroquinone glucosyltransferase	PREDICTED: hydroquinone glucosyltransferase-like	up	1422	8962	51.512	5968	20.6442	1.31917	2.49523	0	0
Pbr021069.1	UDP-glucuronosyl and UDP-glucosyl transferase	HQGT_RAUSE Hydroquinone glucosyltransferase	PREDICTED: hydroquinone glucosyltransferase-like	up	1422	9084	52.2133	5946	20.5681	1.34401	2.53856	0	0
Pbr028247.1	UDP-glucuronosyl and UDP-glucosyl transferase	IABG2_ARATH Indole-3-acetate beta-glucosyltransferase 2	UDP-glucose:flavonoid 7-O-glucosyltransferase	up	1425	7314	41.9511	3724	12.8547	1.70641	3.26347	0	0
Pbr021540.1	UDP-glucuronosyl and UDP-glucosyl transferase	ANGLT_ROSHC Anthocyanidin 5,3-O-glucosyltransferase		up	1428	3578	20.4793	1739	5.99018	1.7735	3.41881	0	0
Pbr021549.1	UDP-glucuronosyl and UDP-glucosyl transferase	ANGLT_ROSHC Anthocyanidin 5,3-O-glucosyltransferase		up	1428	3734	21.3722	1674	5.76628	1.89002	3.70641	0	0
Pbr007510.1	UDP-glucuronosyl and UDP-glucosyl transferase	UFOG6_MANES Anthocyanidin 3-O-glucosyltransferase 6 (Fragment)		up	1446	7431	42.0032	2987	10.161	2.04746	4.13377	0	0
Pbr039674.1	UDP-glucuronosyl and UDP-glucosyl transferase	UGFGT_MEDTR Flavonoid 3-O-glucosyltransferase	UDP-glucose: flavonol 3-O-glucosyltransferase	up	1365	4686	28.059	1674	6.03242	2.21766	4.65138	0	0
Pbr017937.1	UDP-glucuronosyl and UDP-glucosyl transferase	ANGT_GENTR Anthocyanin 3'-O-beta-glucosyltransferase		up	627	1919	25.0156	583	4.57372	2.45139	5.46942	0	0
Pbr034061.2	UDP-glucuronosyl and UDP-glucosyl transferase	HMNGT_SORBI Cyanohydrin beta-glucosyltransferase	PREDICTED: UDP-glycosyltransferase 87A2-like	up	1191	418179	2869.81	61771	255.118	3.49172	11.249	0	0
Pbr001279.1	UDP-glucuronosyl and UDP-glucosyl transferase	UFOG1_MANES Anthocyanidin 3-O-glucosyltransferase 1		up	1425	6480	37.1675	785	2.70971	3.77783	13.7164	0	0
Pbr018845.1	Uncharacterized conserved protein, contains double-stranded beta-helix domain	ARD4_ARATH 1,2-dihydroxy-3-keto-5-methylthiopentene dioxygenase 4		up	672	3154	38.3615	2162	15.8254	1.27742	2.42405	8.00069e-232	8.37845e-231
Pbr010317.1	Uncharacterized conserved protein, contains ML domain	Y2179_DICDI Putative phosphatidylglycerol/phosphatidylinositol transfer protein DDB_G0282179		up	468	4309	75.2547	3397	35.7041	1.07569	2.10773	9.07704e-241	9.80869e-240
Pbr001333.1	Uncharacterized conserved protein, contains ML domain	Y2179_DICDI Putative phosphatidylglycerol/phosphatidylinositol transfer protein DDB_G0282179		up	582	2759	38.7465	1513	12.7875	1.59933	3.03003	7.81152e-284	9.85894e-283
Pbr006196.2	Uncharacterized membrane protein, predicted efflux pump	TT12_ARATH Protein TRANSPARENT TESTA 12		up	1470	6724	37.3864	3710	12.4144	1.5905	3.01154	0	0
Pbr024992.1	Uncharacterized PHD Zn-finger protein	Y5621_ARATH PHD finger protein At5g26210	ALF domain class transcription factor	up	771	4005	42.4572	2545	16.2369	1.38674	2.61487	0	0
Pbr026784.1	Uncharacterized protein CLU1/cluA/TIF31 involved in mitochondrial morphology/distribution, also found associated with eIF-3	K0664_DICDI Protein KIAA0664 homolog		up	4674	18506	32.3614	11753	12.3688	1.38756	2.61637	0	0
Pbr029384.2	Uncharacterized protein CLU1/cluA/TIF31 involved in mitochondrial morphology/distribution, also found associated with eIF-3	K0664_DROWI Protein KIAA0664 homolog		up	4617	21932	38.8259	11347	12.089	1.68333	3.21168	0	0
Pbr033375.1	Uricase (urate oxidase)	URIC_PHAVU Uricase-2		up	924	7830	69.2617	3423	18.2223	1.92635	3.80093	0	0
Pbr028673.1	Vacuolar assembly/sorting protein DID2	CHMP1_DICDI Charged multivesicular body protein 1		up	612	6851	91.4968	4449	35.7585	1.35543	2.55874	0	0
Pbr019071.1	Vacuolar H+-ATPase V0 sector, subunits c/c'	ATPH_VITVI ATP synthase subunit c, chloroplastic	ATP synthase CF0 subunit III (chloroplast)	down	246	3533	117.385	13473	269.4	-1.1985	0.435727	0	0
Pbr027094.1	Vacuolar H+-ATPase V0 sector, subunits c/c'	ATPH_VITVI ATP synthase subunit c, chloroplastic	ATP synthase CF0 subunit III (chloroplast)	down	246	3581	118.98	13534	270.62	-1.18555	0.439656	0	0
Pbr029229.1	Vacuolar H+-ATPase V0 sector, subunits c/c'	ATPH_VITVI ATP synthase subunit c, chloroplastic	ATP synthase CF0 subunit III (chloroplast)	down	246	3598	119.544	13549	270.92	-1.18032	0.441254	0	0
Pbr006602.1	Vacuolar H+-ATPase V0 sector, subunits c/c'	ATPH_VITVI ATP synthase subunit c, chloroplastic	ATP synthase CF0 subunit III (chloroplast)	down	246	3589	119.245	13269	265.321	-1.15381	0.449438	0	0
Pbr010019.1	Vacuolar H+-ATPase V0 sector, subunits c/c'	ATPH_VITVI ATP synthase subunit c, chloroplastic	ATP synthase CF0 subunit III (chloroplast)	down	246	3726	123.797	13080	261.542	-1.07906	0.473336	0	0
Pbr002841.1	Vacuolar H+-ATPase V0 sector, subunits c/c'	VATL_KALDA V-type proton ATPase 16 kDa proteolipid subunit		up	501	3330	54.3263	2509	24.6338	1.14101	2.20535	5.60209e-205	5.25288e-204
Pbr028094.1	Vacuolar H+-ATPase V0 sector, subunits c/c'	VATL_ORYSJ V-type proton ATPase 16 kDa proteolipid subunit		up	501	6655	108.571	4913	48.2367	1.17044	2.2508	0	0
Pbr005872.1	Vacuolar H+-ATPase V0 sector, subunits c/c'	VATL_KALDA V-type proton ATPase 16 kDa proteolipid subunit		up	657	8570	106.615	6298	47.1526	1.177	2.26106	0	0
Pbr021882.1	Vacuolar H+-ATPase V1 sector, subunit C	VATC_ARATH V-type proton ATPase subunit C		up	1095	3625	27.0581	2876	12.9194	1.06652	2.09437	4.21511e-200	3.86221e-199
Pbr039821.1	Vacuolar H+-ATPase V1 sector, subunit G	VATG_CITLI V-type proton ATPase subunit G	PREDICTED: V-type proton ATPase subunit G-like isoform 1	up	333	999	24.5202	823	12.1569	1.01219	2.01697	4.8755e-52	1.59159e-51
Pbr003695.1	Vacuolar H+-ATPase V1 sector, subunit G	VATG_CITLI V-type proton ATPase subunit G	PREDICTED: V-type proton ATPase subunit G-like isoform 1	up	333	2559	62.8101	1760	25.9978	1.27261	2.41597	2.15922e-187	1.86401e-186
Pbr035065.1	Vacuolar sorting protein VPS1, dynamin, and related proteins	SDL5A_SOYBN Dynamin-related protein 5A		up	1833	5862	26.1389	4249	11.4023	1.19687	2.29242	0	0
Pbr000287.1	Vacuolar sorting protein VPS28	VP282_ARATH Vacuolar protein sorting-associated protein 28 homolog 2		up	630	2468	32.019	1851	14.4522	1.14764	2.21551	7.46386e-154	5.41234e-153
Pbr027582.2	Vesicle coat complex COPII, subunit SEC31	Y4744_ARATH Uncharacterized protein At4g06744	PREDICTED: leucine-rich repeat extensin-like protein 4-like	up	2430	6356	21.3787	701	1.41899	3.91323	15.0661	0	0
Pbr036208.1	Vesicle coat complex COPII, subunit SFB3	SPT5H_DANRE Transcription elongation factor SPT5		up	2529	9751	31.514	1114	2.16673	3.8624	14.5445	0	0
Pbr006660.1	Voltage-gated shaker-like K+ channel, subunit beta/KCNAB	TAS_SHIFL Protein tas		up	1233	4747	31.4673	3041	12.1317	1.37507	2.59381	0	0
Pbr041273.1	Voltage-gated shaker-like K+ channel, subunit beta/KCNAB	KCAB_ORYSJ Probable voltage-gated potassium channel subunit beta		up	921	13156	116.753	5298	28.2957	2.0448	4.12617	0	0
Pbr007920.1	WD40 repeat protein	TAR1_KLULA Protein TAR1	hypothetical protein MTR_132s0010, partial	up	1833	4814890	21469.8	564103	1513.79	3.82607	14.1828	0	0
Pbr012016.1	WD40 repeat-containing protein	HETE1_PODAN Vegetative incompatibility protein HET-E-1		up	3423	9691	23.1401	4975	7.14915	1.69455	3.23676	0	0
Pbr017256.1	Xaa-Pro aminopeptidase	XPP1_HUMAN Xaa-Pro aminopeptidase 1		up	1938	10794	45.5231	6858	17.4065	1.38697	2.61529	0	0
Pbr036408.1	Xanthine/uracil transporters	NAT3_ARATH Nucleobase-ascorbate transporter 3		down	1641	3020	15.0419	10082	30.2208	-1.00656	0.497731	1.73634e-303	2.33548e-302
Pbr035139.1	Ypt/Rab-specific GTPase-activating protein GYP7 and related proteins	GYP7_YARLI GTPase-activating protein GYP7		up	1929	4728	20.0331	3599	9.17737	1.12623	2.18288	3.59478e-284	4.54933e-283
Pbr037127.1	Ypt/Rab-specific GTPase-activating protein GYP7 and related proteins	GYP7_YARLI GTPase-activating protein GYP7		up	1674	4316	21.0731	2873	8.44206	1.31974	2.49621	0	0
Pbr024400.1	Zinc-binding oxidoreductase	QORL_ARATH Quinone oxidoreductase-like protein At1g23740, chloroplastic		down	981	2904	24.1953	19458	97.5658	-2.01165	0.247989	0	0
Pbr027432.1	Zn finger protein	SINA3_ARATH E3 ubiquitin-protein ligase SINAT3		up	948	2747	23.6839	1778	9.22554	1.3602	2.56721	1.54868e-222	1.56586e-221
Pbr024398.1	Zn2+-binding dehydrogenase (nuclear receptor binding factor-1)	QORL_ARATH Quinone oxidoreductase-like protein At1g23740, chloroplastic		down	267	146	4.46935	1221	22.4943	-2.33142	0.198688	8.4708e-126	5.21503e-125
Pbr032057.1	Zuotin and related molecular chaperones (DnaJ superfamily), contains DNA-binding domains	DNJC2_MOUSE DnaJ homolog subfamily C member 2	PREDICTED: protein RADIALIS-like 6-like	down	231	639	22.6096	2943	62.6681	-1.4708	0.360782	5.04567e-162	3.83308e-161
Pbr020250.1	Zuotin and related molecular chaperones (DnaJ superfamily), contains DNA-binding domains	MYBJ_DICDI Myb-like protein J	MYBR domain class transcription factor	up	921	2256	20.0209	1832	9.7844	1.03295	2.0462	5.18537e-119	3.04433e-118
Pbr012635.1	Zuotin and related molecular chaperones (DnaJ superfamily), contains DNA-binding domains	CCA1_ARATH Protein CCA1		up	1539	4874	25.8851	3746	11.9729	1.11236	2.16198	3.98608e-287	5.09407e-286
Pbr009477.1	Zuotin and related molecular chaperones (DnaJ superfamily), contains DNA-binding domains	MYBJ_DICDI Myb-like protein J	MYBR domain class transcription factor	up	849	2306	22.2001	1501	8.69644	1.35207	2.55278	1.86519e-185	1.59495e-184
Pbr008287.1	Zuotin and related molecular chaperones (DnaJ superfamily), contains DNA-binding domains	MYBG_DICDI Myb-like protein G		up	681	1980	23.7641	1181	8.53044	1.47809	2.7858	3.2933e-182	2.7617e-181
Pbr007941.2	Zuotin and related molecular chaperones (DnaJ superfamily), contains DNA-binding domains	MYBG_DICDI Myb-like protein G	MYBR domain class transcription factor	up	1014	2553	20.5786	1043	5.05958	2.02406	4.06725	0	0
Pbr001681.1	Zuotin and related molecular chaperones (DnaJ superfamily), contains DNA-binding domains	DNJC2_MACFA DnaJ homolog subfamily C member 2	PREDICTED: protein RADIALIS-like 3-like isoform 1	up	441	2259	41.8679	844	9.41396	2.15297	4.44742	0	0
Pbr039176.1	Zuotin and related molecular chaperones (DnaJ superfamily), contains DNA-binding domains	MYBJ_DICDI Myb-like protein J	MYBR domain class transcription factor	up	906	3187	28.7513	1144	6.21107	2.21071	4.62904	0	0
Pbr035164.1	Zuotin and related molecular chaperones (DnaJ superfamily), contains DNA-binding domains	DNJC2_RAT DnaJ homolog subfamily C member 2		up	309	954	25.2344	4	0.0636751	8.63045	396.299	3.76299e-250	4.21758e-249
Pbr022381.1	Zuotin and related molecular chaperones (DnaJ superfamily), contains DNA-binding domains	DNJC2_HUMAN DnaJ homolog subfamily C member 2		up	273	1389	41.5856	4	0.0720719	9.17243	577.002	0	0
Pbr030670.1		LBD41_ARATH LOB domain-containing protein 41		down	792	198	2.04335	5155	32.0164	-3.9698	0.0638221	0	0
Pbr024160.1		Y5848_ARATH Uncharacterized protein At5g48480		down	528	115	1.78019	2474	23.0481	-3.69454	0.0772383	0	0
Pbr038175.2		YCF2_MORIN Protein ycf2	hypothetical chloroplast RF2	down	6594	5556	6.88678	90272	67.3399	-3.28956	0.102269	0	0
Pbr029289.1		ATG26_PENCW Sterol 3-beta-glucosyltransferase		down	765	213	2.27573	3366	21.6432	-3.24951	0.105148	0	0
Pbr010470.1		YCF2_MORIN Protein ycf2	hypothetical chloroplast RF2	down	6552	5948	7.41994	93206	69.9743	-3.23735	0.106038	0	0
Pbr042369.2		YCF2_MORIN Protein ycf2	hypothetical chloroplast RF2	down	6552	6026	7.51724	92528	69.4653	-3.20802	0.108216	0	0
Pbr010465.1		YCF2_MORIN Protein ycf2	hypothetical chloroplast RF2	down	6552	6170	7.69688	92457	69.412	-3.17284	0.110887	0	0
Pbr034891.1		YCF2_MORIN Protein ycf2	hypothetical chloroplast RF2	down	6552	6256	7.80416	93568	70.246	-3.1701	0.111097	0	0
Pbr034900.1		YCF2_MORIN Protein ycf2	hypothetical chloroplast RF2	down	6552	6237	7.78046	93136	69.9217	-3.16781	0.111274	0	0
Pbr030975.2		YCF2_MORIN Protein ycf2	hypothetical chloroplast RF2	down	6552	6227	7.76798	92863	69.7168	-3.16589	0.111422	0	0
Pbr019061.1		YCF2_MORIN Protein ycf2	hypothetical chloroplast RF2	down	6552	6231	7.77297	92495	69.4405	-3.15924	0.111937	0	0
Pbr021000.1		YCF2_MORIN Protein ycf2	hypothetical chloroplast RF2	down	6552	6303	7.86279	93523	70.2123	-3.15861	0.111986	0	0
Pbr021008.1		YCF2_MORIN Protein ycf2	hypothetical chloroplast RF2	down	6552	6313	7.87526	93074	69.8752	-3.14938	0.112705	0	0
Pbr029205.2		YCF2_MORIN Protein ycf2	hypothetical chloroplast RF2	down	6552	6310	7.87152	92989	69.8114	-3.14875	0.112754	0	0
Pbr030980.1		YCF2_MORIN Protein ycf2	hypothetical chloroplast RF2	down	6663	6342	7.77964	92867	68.5583	-3.13956	0.113475	0	0
Pbr010188.2		YCF2_MORIN Protein ycf2	hypothetical chloroplast RF2	down	6552	6359	7.93265	92672	69.5734	-3.13266	0.114018	0	0
TCONS_00004501				down	784	41913	436.954	568101	3564.33	-3.02808	0.122591	0	0
Pbr038098.1		GCP_THESQ Probable O-sialoglycoprotein endopeptidase		down	387	180	3.80159	2012	25.5732	-2.74996	0.148655	1.91587e-247	2.11813e-246
Pbr039424.1				down	630	286	3.71047	3140	24.5164	-2.72408	0.151346	0	0
Pbr015469.1			hypothetical protein POPTR_0018s06230g	down	183	98	4.37702	1042	28.0082	-2.67783	0.156276	1.30927e-125	8.05438e-125
Pbr038191.1			PREDICTED: photosystem Q(B) protein-like	down	201	4450	180.954	42249	1033.92	-2.51444	0.175016	0	0
Pbr040057.1		RR30_SPIOL 30S ribosomal protein 1, chloroplastic		down	858	4481	42.6865	38212	219.069	-2.35953	0.194854	0	0
TCONS_00002197				down	364	336	7.54469	2764	37.3512	-2.30762	0.201993	9.44595e-279	1.17083e-277
Pbr034616.1		RPOC_BIFA0 DNA-directed RNA polymerase subunit beta'		down	630	3889	50.4546	31820	248.444	-2.29986	0.203083	0	0
Pbr015539.1		ELF4_HUMAN ETS-related transcription factor Elf-4	PREDICTED: uncharacterized protein LOC100249186	down	543	1029	15.4888	7970	72.1983	-2.22074	0.214532	0	0
Pbr016419.1		USPAL_ARATH Universal stress protein A-like protein		down	510	316	5.06431	2406	23.2057	-2.19604	0.218236	8.47298e-229	8.76862e-228
Pbr038176.1		Y2984_DEIRA UPF0271 protein DR_A0284	hypothetical protein AMTR_s00030p00239160	down	540	1872	28.3345	13694	124.74	-2.13829	0.227149	0	0
Pbr027074.1		Y2984_DEIRA UPF0271 protein DR_A0284	hypothetical protein AMTR_s00030p00239160	down	540	1997	30.2265	13935	126.935	-2.07021	0.238125	0	0
Pbr021081.1		RDRP_NODAV RNA-directed RNA polymerase	hypothetical protein CICLE_v10014635mg	down	420	648	12.6104	4374	51.2269	-2.02229	0.246168	0	0
Pbr013752.1		EXLB1_ARATH Expansin-like B1		down	765	1309	13.9856	7970	51.2466	-1.87351	0.272908	0	0
Pbr032572.1		TP1A_MALDO Thaumatin-like protein 1a	thaumatin-like protein	down	759	876	9.43334	4971	32.2159	-1.77193	0.292816	0	0
TCONS_00003775				down	475	5529	95.1385	30931	320.309	-1.75136	0.297021	0	0
TCONS_00005281				down	1216	33478	225.024	185896	751.978	-1.74061	0.299243	0	0
TCONS_00003286				down	237	436	15.0363	2387	49.5419	-1.7202	0.303507	7.74086e-165	5.95706e-164
TCONS_00001440				down	656	16433	204.746	88910	666.677	-1.70315	0.307115	0	0
Pbr027542.1		12KD_FRAAN Auxin-repressed 12.5 kDa protein		down	426	947	18.1695	4940	57.0408	-1.65047	0.318535	0	0
Pbr038322.1		MT3_MALDO Metallothionein-like protein type 3		down	201	7395	300.708	38450	940.955	-1.64576	0.319578	0	0
Pbr040482.1		ERD10_ARATH Dehydrin ERD10	dehydrin 7	down	585	739	10.325	3732	31.3801	-1.6037	0.329032	2.32417e-232	2.43783e-231
Pbr028922.1		USPAL_ARATH Universal stress protein A-like protein		down	525	3660	56.9803	18404	172.433	-1.5975	0.330448	0	0
Pbr035167.1		VINSY_RAUSE Vinorine synthase	PREDICTED: vinorine synthase-like	down	1302	5852	36.7364	29158	110.158	-1.58429	0.333489	0	0
Pbr040339.1		MAL12_MALDO Major allergen Mal d 1	major allergen Mal d 1.06C	down	480	743	12.6518	3657	37.4759	-1.56663	0.337597	3.3155e-220	3.31316e-219
TCONS_00000307				down	1361	298778	1794.29	1447253	5230.64	-1.54357	0.343035	0	0
Pbr019583.1			hypothetical protein POPTR_1605s00200g	down	276	409866	12137.7	1964065	35003.8	-1.52802	0.346753	0	0
Pbr040000.1		ZDS_TARER Zeta-carotene desaturase, chloroplastic/chromoplastic		down	381	512	10.9837	2441	31.5146	-1.52066	0.348527	1.88455e-141	1.27453e-140
TCONS_00003548				down	213	253	9.70832	1206	27.8507	-1.52042	0.348584	7.61989e-71	3.02057e-70
Pbr009297.1			PREDICTED: uncharacterized protein LOC101311438	down	726	2072	23.3269	9865	66.8388	-1.51869	0.349002	0	0
TCONS_00004822				down	381	14837	318.291	69663	899.385	-1.49859	0.353898	0	0
Pbr003546.1		CSLE2_ORYSJ Cellulose synthase-like protein E2		down	2298	3297	11.7266	15318	32.7884	-1.4834	0.357645	0	0
TCONS_00002718				down	269	395131	12005.8	1814638	33182.3	-1.46668	0.361814	0	0
Pbr003796.1		GLTD1_RAT Glycolipid transfer protein domain-containing protein 1	PREDICTED: uncharacterized protein LOC100242716	down	642	744	9.47199	3409	26.1192	-1.46337	0.362644	5.84557e-186	5.01311e-185
TCONS_00000187				down	291	370	10.3923	1680	28.3978	-1.45026	0.365955	1.94322e-91	9.20598e-91
Pbr026326.1		ARG2_PHAAU Indole-3-acetic acid-induced protein ARG2		down	309	2547	67.3711	11489	182.891	-1.44078	0.368368	0	0
TCONS_00000303				down	263	3080	95.719	13786	257.84	-1.4296	0.371234	0	0
Pbr016230.1		12KD_FRAAN Auxin-repressed 12.5 kDa protein	AF336307_1 auxin-repressed protein like-protein	down	345	2070	49.0405	9222	131.484	-1.42285	0.372975	0	0
TCONS_00002717				down	235	207481	7216.29	894849	18730.5	-1.37606	0.385268	0	0
TCONS_00002425				down	239	31954	1092.77	133833	2754.44	-1.33376	0.396732	0	0
TCONS_00004823				down	371	25073	552.377	103563	1373.09	-1.3137	0.402287	0	0
TCONS_00005697				down	314	4378	113.959	17676	276.9	-1.28085	0.411554	0	0
Pbr016260.1		VINSY_RAUSE Vinorine synthase	PREDICTED: BAHD acyltransferase At5g47980-like	down	1110	2327	17.1347	9335	41.3675	-1.27158	0.414206	0	0
Pbr033308.1		PSAA_OENEH Photosystem I P700 chlorophyll a apoprotein A1	photosystem I P700 apoprotein A1	down	681	8162	97.9609	32720	236.339	-1.27058	0.414494	0	0
TCONS_00001923				down	548	24777	369.548	98028	879.91	-1.25159	0.419985	0	0
Pbr020998.1		PSBA_CUCSA Photosystem Q(B) protein	photosystem II protein D1	down	1062	1144290	8806.73	4512667	20901.5	-1.24693	0.421345	0	0
Pbr010021.1		PSBA_CUCSA Photosystem Q(B) protein	photosystem II protein D1	down	1062	1149383	8845.93	4525985	20963.2	-1.24477	0.421975	0	0
Pbr010196.1		PSBA_CUCSA Photosystem Q(B) protein	photosystem II protein D1	down	1062	1145401	8815.28	4510212	20890.1	-1.24474	0.421983	0	0
Pbr006618.1		PSBA_CUCSA Photosystem Q(B) protein	photosystem II protein D1	down	1062	1144256	8806.47	4502861	20856.1	-1.24383	0.42225	0	0
Pbr031000.1		PSBA_CUCSA Photosystem Q(B) protein	photosystem II protein D1	down	1062	1152849	8872.6	4534704	21003.6	-1.2432	0.422433	0	0
Pbr029231.1		PSBA_CUCSA Photosystem Q(B) protein	photosystem II protein D1	down	1062	1144147	8805.63	4499939	20842.5	-1.24303	0.422484	0	0
Pbr010472.1		PSBA_CUCSA Photosystem Q(B) protein	photosystem II protein D1	down	1062	1151152	8859.54	4525005	20958.6	-1.24224	0.422716	0	0
Pbr009602.1		PSBA_CUCSA Photosystem Q(B) protein	photosystem II protein D1	down	1062	1145244	8814.07	4498331	20835.1	-1.24113	0.42304	0	0
Pbr034902.1		PSBA_CUCSA Photosystem Q(B) protein	photosystem II protein D1	down	1062	1149576	8847.41	4513877	20907.1	-1.24066	0.423178	0	0
Pbr041230.1		PSBA_CUCSA Photosystem Q(B) protein	photosystem II protein D1	down	1062	1151958	8865.75	4520847	20939.4	-1.2399	0.423401	0	0
Pbr029189.1		PSBA_CUCSA Photosystem Q(B) protein	photosystem II protein D1	down	1062	1146650	8824.9	4496058	20824.6	-1.23863	0.423773	0	0
Pbr019059.1		PSBA_CUCSA Photosystem Q(B) protein	photosystem II protein D1	down	1062	1149809	8849.21	4506443	20872.7	-1.23799	0.423962	0	0
Pbr009612.1		PSBA_CUCSA Photosystem Q(B) protein	photosystem II protein D1	down	1062	1151181	8859.77	4511406	20895.6	-1.23786	0.424001	0	0
Pbr034889.1		PSBA_CUCSA Photosystem Q(B) protein	photosystem II protein D1	down	1062	1147870	8834.29	4495098	20820.1	-1.23679	0.424315	0	0
Pbr010463.1		PSBA_CUCSA Photosystem Q(B) protein	photosystem II protein D1	down	1062	1152205	8867.65	4510623	20892	-1.23633	0.424451	0	0
Pbr006604.1		PSBA_CUCSA Photosystem Q(B) protein	photosystem II protein D1	down	1062	1149187	8844.42	4496866	20828.3	-1.23571	0.424635	0	0
Pbr019069.1		PSBA_CUCSA Photosystem Q(B) protein	photosystem II protein D1	down	1062	1143995	8804.46	4469652	20702.3	-1.23348	0.42529	0	0
Pbr027693.1		FB72_ARATH Putative F-box protein At1g65770		down	1260	1409	9.13995	5498	21.4636	-1.23163	0.425835	1.02335e-229	1.0621e-228
TCONS_00000675				down	208	9217	362.184	35605	842.008	-1.21711	0.430144	0	0
Pbr022435.1				down	1494	1921	10.5095	7276	23.9558	-1.18869	0.438702	6.97423e-287	8.89884e-286
TCONS_00001345				down	262	557847	17402.7	2103040	39483.4	-1.18193	0.44076	0	0
TCONS_00004821				down	578	1372327	19405.9	5133285	43685.4	-1.17066	0.444219	0	0
Pbr002682.1			PREDICTED: uncharacterized protein LOC101311438	down	816	5531	55.4009	20497	123.557	-1.1572	0.448382	0	0
Pbr028831.1		COL6_ARATH Zinc finger protein CONSTANS-LIKE 6		down	1365	3983	23.8496	14600	52.6125	-1.14144	0.453307	0	0
TCONS_00000306				down	1297	24893	156.87	91222	345.962	-1.14104	0.453432	0	0
Pbr025510.1		UMP2_ARATH Uncharacterized protein At2g27730, mitochondrial	ATPase inhibitor, putative	down	339	2432	58.6364	8900	129.139	-1.13906	0.454055	0	0
TCONS_00001452				down	301	38047	1033.14	138448	2262.5	-1.13089	0.456634	0	0
Pbr031122.1		PME35_ARATH Probable pectinesterase/pectinesterase inhibitor 35		down	1704	3224	15.4642	11504	33.2084	-1.10261	0.465673	0	0
Pbr010192.1		YR402_MIMIV Uncharacterized protein R402	hypothetical protein AMTR_s02909p00006680	down	351	148689	3462.38	526125	7373.1	-1.09051	0.469596	0	0
Pbr029225.1		PSBD_POPTR Photosystem II D2 protein	photosystem II protein D2	down	1062	62850	483.709	219669	1017.45	-1.07275	0.475413	0	0
TCONS_00001511				down	417	513	10.0551	1789	21.1029	-1.06952	0.476477	4.64493e-61	1.66978e-60
Pbr006598.1		PSBD_POPTR Photosystem II D2 protein	photosystem II protein D2	down	1062	63221	486.564	220343	1020.57	-1.06867	0.476757	0	0
Pbr009597.1		PSBD_POPTR Photosystem II D2 protein	photosystem II protein D2	down	1062	62966	484.602	218251	1010.88	-1.06074	0.479385	0	0
Pbr027057.1		PSBD_POPTR Photosystem II D2 protein	photosystem II protein D2	down	1062	63257	486.841	219183	1015.2	-1.06024	0.479553	0	0
Pbr010015.1		PSBD_POPTR Photosystem II D2 protein	photosystem II protein D2	down	1062	63852	491.42	221054	1023.86	-1.05899	0.479966	0	0
Pbr013864.1		FICD_AEDAE Adenosine monophosphate-protein transferase FICD homolog	PREDICTED: uncharacterized protein LOC101311096	down	741	2493	27.4984	8624	57.2478	-1.05787	0.48034	7.6827e-282	9.62171e-281
Pbr010476.1		PSBD_POPTR Photosystem II D2 protein	photosystem II protein D2	down	1062	63605	489.519	219688	1017.54	-1.05564	0.481083	0	0
Pbr029193.1		PSBD_POPTR Photosystem II D2 protein	photosystem II protein D2	down	1062	62957	484.532	217448	1007.16	-1.05563	0.481087	0	0
Pbr027090.1		PSBD_POPTR Photosystem II D2 protein	photosystem II protein D2	down	1062	63057	485.302	217713	1008.39	-1.0551	0.481264	0	0
Pbr010458.1		PSBD_POPTR Photosystem II D2 protein	photosystem II protein D2	down	1062	63333	487.426	218549	1012.26	-1.05433	0.481522	0	0
Pbr027049.1		PSBD_POPTR Photosystem II D2 protein	photosystem II protein D2	down	1062	63444	488.28	218571	1012.36	-1.05195	0.482317	0	0
TCONS_00005394				down	683	5406	64.6932	18617	134.078	-1.05139	0.482504	0	0
Pbr041234.1		PSBD_POPTR Photosystem II D2 protein	photosystem II protein D2	down	1062	63663	489.966	219182	1015.19	-1.051	0.482633	0	0
Pbr009616.1		PSBD_POPTR Photosystem II D2 protein	photosystem II protein D2	down	1062	63099	485.625	216968	1004.94	-1.04919	0.483239	0	0
Pbr030995.1		PSBD_POPTR Photosystem II D2 protein	photosystem II protein D2	down	1062	63246	486.757	217449	1007.17	-1.04903	0.483293	0	0
Pbr020994.1		PSBD_POPTR Photosystem II D2 protein	photosystem II protein D2	down	1062	63628	489.696	217586	1007.8	-1.04125	0.485906	0	0
Pbr034950.1		DMD_CAEEL Dystrophin-1	hypothetical protein M569_00252, partial	down	273	1570	47.0046	5368	96.7204	-1.04102	0.485984	1.04357e-171	8.32018e-171
Pbr022234.1		KIN2_ARATH Stress-induced protein KIN2	hypothetical protein POPTR_0017s14330g	down	204	297	11.8995	1002	24.1605	-1.02175	0.49252	1.42252e-32	3.56473e-32
Pbr041235.1		PSBC_MORIN Photosystem II CP43 chlorophyll apoprotein	photosystem II CP43 chlorophyll apoprotein	down	1224	99777	666.273	335389	1347.83	-1.01646	0.494329	0	0
Pbr027089.1		PSBC_MORIN Photosystem II CP43 chlorophyll apoprotein	photosystem II CP43 chlorophyll apoprotein	down	1224	100170	668.897	334377	1343.77	-1.00642	0.497778	0	0
Pbr019054.2		PSBC_MORIN Photosystem II CP43 chlorophyll apoprotein	photosystem II CP43 chlorophyll apoprotein	down	1224	99879	666.954	332897	1337.82	-1.00422	0.498539	0	0
Pbr006597.1		PSBC_MORIN Photosystem II CP43 chlorophyll apoprotein	photosystem II CP43 chlorophyll apoprotein	down	1224	100782	672.984	335545	1348.46	-1.00267	0.499076	0	0
Pbr027050.1		PSBC_MORIN Photosystem II CP43 chlorophyll apoprotein	photosystem II CP43 chlorophyll apoprotein	down	1224	99983	667.649	332581	1336.55	-1.00135	0.499532	0	0
Pbr009596.1		PSBC_TOBAC Photosystem II CP43 chlorophyll apoprotein	photosystem II CP43 chlorophyll apoprotein	down	1224	90603	605.013	301105	1210.05	-1.00004	0.499988	0	0
Pbr016321.1		LEU3_SYNS9 3-isopropylmalate dehydrogenase		up	450	1279	23.2306	1062	11.6086	1.00083	2.00116	6.29023e-65	2.36143e-64
Pbr037761.1		SPL1_ARATH Squamosa promoter-binding-like protein 1		up	2919	7914	22.1598	6569	11.0696	1.00133	2.00185	0	0
Pbr003213.1		PTPRN_RAT Receptor-type tyrosine-protein phosphatase-like N		up	267	794	24.3059	659	12.1407	1.00146	2.00203	5.02927e-41	1.42616e-40
Pbr024955.1		AVP_PHAAU Pyrophosphate-energized vacuolar membrane proton pump	vacuolar proton-inorganic pyrophosphatase	up	2028	7630	30.751	6324	15.3388	1.00345	2.00478	0	0
Pbr013710.1		Y575_SYNY3 Thylakoid membrane protein slr0575		up	894	2190	20.0221	1813	9.97536	1.00515	2.00716	1.34951e-110	7.43716e-110
Pbr020324.1		AEEP_BACSU L-Ala-D/L-Glu epimerase		up	1098	3927	29.2322	3245	14.5372	1.00781	2.01086	1.43461e-197	1.29914e-196
Pbr000861.1		DNAJ_MYXXA Chaperone protein dnaJ		up	393	1479	30.7595	1221	15.2824	1.00916	2.01274	8.53682e-76	3.54787e-75
Pbr015120.1			unknown	up	924	2514	22.238	2074	11.0409	1.01017	2.01415	1.07328e-127	6.67586e-127
Pbr025670.1		PSBS_SPIOL Photosystem II 22 kDa protein, chloroplastic		up	573	1974	28.1576	1626	13.9584	1.0124	2.01726	4.7745e-101	2.44797e-100
Pbr041955.1		CRD1_EUPES Magnesium-protoporphyrin IX monomethyl ester [oxidative] cyclase, chloroplastic	Magnesium-protoporphyrin IX monomethyl ester [oxidative] cyclase	up	1023	73246	585.21	60252	289.711	1.01434	2.01998	0	0
Pbr028814.1		USPAL_ARATH Universal stress protein A-like protein		up	855	10132	96.8573	8322	47.8773	1.01652	2.02303	0	0
Pbr011459.1		PME1_ARATH Pectinesterase 1		up	705	1761	20.4161	1445	10.082	1.01793	2.02501	3.77432e-91	1.78418e-90
Pbr016222.1		ERF80_ARATH Ethylene-responsive transcription factor 9	AP2 domain class transcription factor	up	759	3423	36.8611	2808	18.198	1.01832	2.02556	2.03196e-175	1.65243e-174
TCONS_00002595				up	766	3533	37.698	2894	18.584	1.02043	2.02852	1.33622e-181	1.11679e-180
Pbr003229.1		LSRA_PHOLU Autoinducer 2 import ATP-binding protein lsrA		up	480	1177	20.0419	963	9.86855	1.02211	2.03088	6.03335e-62	2.19338e-61
Pbr011626.1		DADA_AZOC5 D-amino acid dehydrogenase small subunit		up	666	6239	76.5674	5096	37.6377	1.02455	2.03433	0	0
Pbr010174.1		PMTI_ARATH Probable methyltransferase PMT18		up	1281	4031	25.7198	3287	12.6217	1.02697	2.03774	4.54555e-209	4.33847e-208
Pbr030955.1		SLEB_BACCR Spore cortex-lytic enzyme		up	1200	5304	36.1265	4321	17.7122	1.02832	2.03964	5.17911e-275	6.34222e-274
Pbr041952.1		CRD1_EUPES Magnesium-protoporphyrin IX monomethyl ester [oxidative] cyclase, chloroplastic	Magnesium-protoporphyrin IX monomethyl ester [oxidative] cyclase	up	1023	73476	587.047	59839	287.725	1.02879	2.04031	0	0
Pbr002147.1		EST_HEVBR Esterase		up	1119	3575	26.1125	2911	12.7962	1.02903	2.04065	2.92776e-186	2.51613e-185
TCONS_00000883				up	1043	5700	44.6677	4641	21.8875	1.02913	2.04079	9.17636e-296	1.19956e-294
Pbr014782.1		C102B_HUMAN Coiled-coil domain-containing protein 102B		up	1044	12112	94.8241	9860	46.4563	1.02938	2.04114	0	0
Pbr006471.1		PTPA_STAES Low molecular weight protein-tyrosine-phosphatase ptpA	hypothetical protein VITISV_004451	up	402	20803	422.964	16931	207.169	1.02973	2.04164	0	0
Pbr003585.1		DYHC2_CHLRE Cytoplasmic dynein 2 heavy chain 1		up	369	1341	29.7034	1091	14.5434	1.03026	2.04239	3.2065e-71	1.27628e-70
Pbr021060.1		GH35_ORYSJ Probable indole-3-acetic acid-amido synthetase GH3.5		up	1716	10574	50.3646	8588	24.6175	1.03273	2.04589	0	0
Pbr022422.1		HCBT1_DIACA Anthranilate N-benzoyltransferase protein 1	hydroxycinnamoyl-coenzyme A shikimate/quinate hydroxycinnamoyltransferase 1	up	1326	16595	102.291	13474	49.9829	1.03317	2.04652	0	0
Pbr015110.1		PEPC_ASPNG Subtilisin-like serine protease pepC		up	291	855	24.0147	694	11.731	1.03359	2.04711	2.66832e-46	8.08748e-46
TCONS_00000893				up	697	6395	74.9913	5177	36.5354	1.03743	2.05257	0	0
Pbr042099.1		IRAK4_MOUSE Interleukin-1 receptor-associated kinase 4		up	438	1073	20.023	867	9.73674	1.04015	2.05644	3.12587e-58	1.09244e-57
Pbr035451.1		MBIP1_MOUSE MAP3K12-binding inhibitory protein 1		up	657	2300	28.6132	1849	13.8433	1.04749	2.06693	4.63535e-124	2.82382e-123
TCONS_00000881				up	1058	5640	43.5709	4533	21.075	1.04783	2.06742	2.20965e-301	2.95137e-300
Pbr030931.1			hypothetical protein AMTR_s00089p00104350, partial	up	195	5962	249.897	4789	120.803	1.04867	2.06863	0	0
Pbr023848.1		QUEA_CLOTH S-adenosylmethionine:tRNA ribosyltransferase-isomerase		up	1107	5287	39.036	4246	18.8669	1.04895	2.06902	3.82888e-283	4.81749e-282
Pbr004256.2		BH080_ARATH Transcription factor bHLH80		up	699	2234	26.1222	1792	12.6104	1.05066	2.07148	3.81513e-121	2.2735e-120
Pbr031783.1		GUN9_ORYSJ Endoglucanase 9	cellulase1	up	1506	4868	26.4198	3899	12.7349	1.05283	2.07459	1.92741e-262	2.26561e-261
Pbr022459.1		UP12_ORYSJ Unknown protein DS12 from 2D-PAGE of leaf, chloroplastic	PREDICTED: unknown protein DS12 from 2D-PAGE of leaf, chloroplastic-like	up	873	4272	39.9963	3416	19.2474	1.0552	2.07801	2.04913e-231	2.13969e-230
Pbr012770.1		CYT12_ORYSJ Cysteine proteinase inhibitor 12	cysteine protease inhibitor cystatin	up	660	5679	70.3285	4537	33.8137	1.0565	2.07988	1.54309e-307	2.10868e-306
Pbr005364.1			PREDICTED: uncharacterized protein LOC102619868	up	276	999	29.5842	797	14.2042	1.05851	2.08277	7.25033e-56	2.46787e-55
Pbr020771.1		GLND_GLUOX [Protein-PII] uridylyltransferase	PREDICTED: uncharacterized protein LOC101301029	up	1239	6217	41.0122	4946	19.6359	1.06256	2.08863	0	0
Pbr000214.1				up	1176	14931	103.773	11860	49.6073	1.06481	2.09189	0	0
Pbr042671.1		RCA_SPIOL Ribulose bisphosphate carboxylase/oxygenase activase, chloroplastic		up	591	4146	57.3383	3293	27.4077	1.06492	2.09205	5.25335e-228	5.41254e-227
Pbr024380.1		DAG_ANTMA DAG protein, chloroplastic		up	711	2556	29.3829	2024	14.0026	1.06928	2.09838	2.76087e-142	1.87772e-141
TCONS_00000324				up	241	971	32.931	768	15.6752	1.07097	2.10084	2.30678e-55	7.82073e-55
Pbr021226.1		PPD4_ARATH PsbP domain-containing protein 4, chloroplastic		up	834	3781	37.0547	2990	17.6349	1.07122	2.10121	4.13672e-210	3.96923e-209
Pbr002151.1		TRUB_SHEPA tRNA pseudouridine synthase B		up	3441	18024	42.8124	14237	20.3518	1.07287	2.10362	0	0
Pbr029490.1		RD22_ARATH Dehydration-responsive protein RD22	hypothetical protein POPTR_0018s00850g	up	1227	41588	277.03	32823	131.584	1.07406	2.10535	0	0
TCONS_00000880				up	1031	5745	45.5444	4534	21.6317	1.07412	2.10544	0	0
Pbr023902.1		EF102_ARATH Ethylene-responsive transcription factor 5	AP2 domain class transcription factor	up	984	7636	63.427	6026	30.1233	1.07422	2.10558	0	0
Pbr001420.1				up	450	3598	65.3509	2837	31.011	1.07543	2.10735	2.61658e-201	2.4111e-200
Pbr015509.1		PR13_PETCR Pathogenesis-related protein B		up	360	1015	23.0445	800	10.9309	1.07601	2.1082	3.21065e-58	1.12195e-57
Pbr030680.1		Y1360_ARATH Thylakoid lumenal protein At1g03610, chloroplastic		up	522	6212	97.2667	4880	45.9852	1.08078	2.11518	0	0
TCONS_00004552				up	549	7720	114.934	6064	54.332	1.08093	2.1154	0	0
TCONS_00003348				up	357	151176	3461.13	118549	1633.42	1.08335	2.11895	0	0
Pbr022686.1		CP12_CHLRE Calvin cycle protein CP12		up	390	46946	983.869	36776	463.84	1.08484	2.12114	0	0
Pbr020573.1		PLDD1_ARATH Phospholipase D delta		up	540	1347	20.3881	1055	9.61008	1.08511	2.12153	1.08717e-77	4.59392e-77
Pbr027451.1		CMTA1_MOUSE Calmodulin-binding transcription activator 1	hypothetical protein CICLE_v10020704mg	up	1062	2854	21.9651	2233	10.3427	1.0866	2.12373	8.72636e-163	6.65564e-162
Pbr033661.1		MBIP1_MOUSE MAP3K12-binding inhibitory protein 1		up	657	2189	27.2323	1711	12.8101	1.08803	2.12584	1.37634e-125	8.4654e-125
Pbr017470.1			hypothetical protein L484_000614	up	777	29862	314.124	23328	147.681	1.08885	2.12704	0	0
Pbr029068.1		ARG7_PHAAU Indole-3-acetic acid-induced protein ARG7		up	360	1996	45.317	1559	21.3016	1.08909	2.1274	7.23492e-115	4.11975e-114
Pbr029941.1		VLPF_MYCHR Variant surface antigen F	PREDICTED: uncharacterized protein LOC101294068	up	1113	22404	164.526	17498	77.3324	1.08917	2.12751	0	0
Pbr014366.1		HMGYA_SOYBN HMG-Y-related protein A		up	552	1610	23.8391	1256	11.1923	1.09082	2.12996	2.89974e-93	1.39363e-92
Pbr008281.1		U308_ARATH UPF0308 protein At2g37240, chloroplastic	PREDICTED: thioredoxin-like protein AAED1, chloroplastic-like	up	792	4802	49.5565	3746	23.2654	1.09089	2.13005	3.36594e-274	4.10486e-273
Pbr008101.1		PSAD_CUCSA Photosystem I reaction center subunit II, chloroplastic	PREDICTED: photosystem I reaction center subunit II, chloroplastic-like	up	642	110128	1402.06	85871	657.93	1.09154	2.13101	0	0
Pbr004359.1		AX22B_PHAAU Auxin-induced protein 22B	ARF domain class transcription factor	up	594	6197	85.2704	4820	39.9143	1.09514	2.13633	0	0
Pbr036168.1		ACCD_ALTMD Acetyl-coenzyme A carboxylase carboxyl transferase subunit beta		up	327	6055	151.346	4706	70.7901	1.09623	2.13795	0	0
TCONS_00000975				up	493	1690	28.0184	1312	13.0905	1.09786	2.14036	8.32188e-99	4.19277e-98
TCONS_00000882				up	1057	5829	45.0736	4525	21.0578	1.09793	2.14048	0	0
Pbr003828.1		TMVRN_NICGU TMV resistance protein N	PREDICTED: uncharacterized protein LOC101300219	up	1293	5441	34.3941	4221	16.0578	1.09889	2.14189	0	0
Pbr011484.1		YL137_MIMIV Uncharacterized protein L137	PREDICTED: uncharacterized protein LOC101291824	up	606	16920	228.208	13119	106.487	1.09967	2.14306	0	0
TCONS_00000250				up	350	4347	101.514	3369	47.348	1.1003	2.14399	7.11324e-252	8.0502e-251
Pbr039639.2		Y4115_ARATH Uncharacterized protein At4g01150, chloroplastic		up	693	1799	21.2178	1394	9.89459	1.10057	2.14439	1.82114e-105	9.65526e-105
Pbr023899.1		EF100_ARATH Ethylene-responsive transcription factor 1A	AP2 domain class transcription factor	up	840	7233	70.3789	5601	32.7986	1.10151	2.14579	0	0
Pbr039185.1		INP54_YEAST Inositol-1,4,5-trisphosphate 5-phosphatase 4		up	1746	6891	32.2583	5335	15.03	1.10183	2.14626	0	0
Pbr010340.1		ZN12_MICSA Zinc finger protein ZFMSA12A		up	804	3447	35.042	2667	16.3168	1.10272	2.1476	7.19593e-201	6.6177e-200
Pbr035056.1		HISZ_RHIEC ATP phosphoribosyltransferase regulatory subunit		up	747	3082	33.7221	2384	15.6984	1.10308	2.14813	6.51311e-180	5.40054e-179
Pbr014276.1		FICD_DROMO Adenosine monophosphate-protein transferase FICD homolog		up	1764	4548	21.0729	3514	9.79877	1.10472	2.15057	4.0267e-265	4.78687e-264
Pbr042118.1		AB1C_ARATH ABC transporter C family member 1		up	255	1163	37.2772	897	17.303	1.10727	2.15438	1.63525e-69	6.41038e-69
Pbr039609.1		TCP2_ARATH Transcription factor TCP2	MdTCP2A	up	1452	6653	37.4502	5122	17.3517	1.1099	2.1583	0	0
Pbr028453.1		SYH_CHLAB Histidyl-tRNA synthetase		up	1209	7424	50.1897	5713	23.2438	1.11055	2.15928	0	0
Pbr009133.2		RIMN_HALHL Putative ribosome maturation factor rimN		up	807	2454	24.8545	1888	11.5079	1.11088	2.15977	2.73666e-145	1.8889e-144
Pbr011086.1		RK10_TOBAC 50S ribosomal protein L10, chloroplastic		up	711	10569	121.498	8126	56.218	1.11182	2.16118	0	0
Pbr015472.1				up	1080	6303	47.7009	4839	22.0394	1.11393	2.16434	0	0
Pbr039073.1		EXPA1_ARATH Expansin-A1	expansin	up	756	8988	97.1727	6900	44.8948	1.114	2.16446	0	0
Pbr030940.1		APL_ARATH Myb family transcription factor APL	MYBR domain class transcription factor	up	924	4287	37.9214	3289	17.509	1.11492	2.16583	9.74662e-254	1.10961e-252
Pbr014277.1		FICD_DROMO Adenosine monophosphate-protein transferase FICD homolog		up	1764	4590	21.2675	3521	9.81829	1.11511	2.16611	1.35647e-271	1.64317e-270
Pbr021770.1		TCP9_ARATH Transcription factor TCP9	TCP domain class transcription factor	up	1143	3218	23.0114	2466	10.6124	1.11659	2.16834	1.90027e-191	1.66835e-190
Pbr012193.2		MGP_ARATH Zinc finger protein MAGPIE	hypothetical protein PRUPE_ppb002474mg	up	1704	5479	26.2806	4195	12.1096	1.11784	2.17022	0	0
Pbr010173.1		PMTI_ARATH Probable methyltransferase PMT18		up	681	2172	26.0685	1662	12.0047	1.1187	2.17152	2.86912e-130	1.81797e-129
Pbr022914.1				up	1224	12862	85.8876	9838	39.5361	1.11928	2.17238	0	0
Pbr009668.1		DPO3B_CHLPN DNA polymerase III subunit beta		up	1161	4144	29.1736	3160	13.3882	1.1237	2.17905	1.93467e-248	2.14988e-247
Pbr033219.1		PSAN_ARATH Photosystem I reaction center subunit N, chloroplastic	PREDICTED: photosystem I reaction center subunit N, chloroplastic-like	up	495	20905	345.182	15918	158.18	1.12579	2.18221	0	0
Pbr000766.1		TTC30_XENTR Tetratricopeptide repeat protein 30	PREDICTED: uncharacterized protein LOC101313964	up	1014	2902	23.3917	2208	10.711	1.12691	2.1839	2.11992e-175	1.72353e-174
Pbr009329.1		Y1945_MYCBO UPF0098 protein Mb1945c		up	588	1799	25.0067	1368	11.444	1.12773	2.18514	1.2768e-109	6.99029e-109
Pbr035078.1		OBG_ELUMP GTPase obg		up	456	1219	21.8495	926	9.98883	1.12921	2.1874	4.75078e-75	1.95939e-74
Pbr040213.1		ARR14_ARATH Two-component response regulator ARR14		up	1191	6912	47.4346	5236	21.625	1.13324	2.19351	0	0
Pbr004176.1		PP16A_HUMAN Protein phosphatase 1 regulatory subunit 16A	PREDICTED: protein LHCP TRANSLOCATION DEFECT-like	up	519	1575	24.8037	1193	11.3068	1.13336	2.19369	5.69465e-97	2.8232e-96
Pbr001545.1		PGL1A_ARATH PGR5-like protein 1A, chloroplastic		up	975	27430	229.945	20745	104.659	1.13559	2.19709	0	0
Pbr002834.1		PSBS_SPIOL Photosystem II 22 kDa protein, chloroplastic	photosystem II 22 kDa protein	up	840	27162	264.293	20537	120.261	1.13596	2.19766	0	0
Pbr003806.1		CIA2_ARATH Protein CHLOROPLAST IMPORT APPARATUS 2		up	792	5127	52.9104	3873	24.0542	1.13726	2.19963	0	0
Pbr005820.1		RIMP_LEPBL Ribosome maturation factor rimP		up	3063	8173	21.8091	6146	9.86993	1.14382	2.20965	0	0
Pbr010630.1		DNAJ_OCHA4 Chaperone protein dnaJ		up	396	5081	104.871	3812	47.3507	1.14717	2.21478	0	0
Pbr022735.1		COL5_ARATH Zinc finger protein CONSTANS-LIKE 5		up	762	3848	41.2746	2885	18.6234	1.14814	2.21628	6.88625e-239	7.38734e-238
Pbr039097.1		YDIL_BACSU Putative membrane peptidase ydiL		up	1077	2961	22.4712	2218	10.1301	1.14943	2.21826	1.24162e-184	1.05589e-183
Pbr027732.1		CB12_PETHY Chlorophyll a-b binding protein, chloroplastic	a-b binding protein	up	789	8446	87.4938	6318	39.3886	1.1514	2.22129	0	0
Pbr028231.1		ECM1_MOUSE Extracellular matrix protein 1		up	1560	7740	40.5527	5789	18.2536	1.15162	2.22163	0	0
TCONS_00002111				up	1129	5117	37.0446	3827	16.6737	1.15169	2.22173	0	0
Pbr022693.1		CASD1_DANRE CAS1 domain-containing protein 1		up	4098	27583	55.0139	20620	24.7506	1.15234	2.22273	0	0
Pbr010111.1		PP16A_HUMAN Protein phosphatase 1 regulatory subunit 16A	PREDICTED: protein LHCP TRANSLOCATION DEFECT-like	up	519	1441	22.6934	1077	10.2074	1.15265	2.22322	2.85481e-91	1.35088e-90
Pbr022316.1				up	246	663	22.0283	495	9.8978	1.15418	2.22558	4.59004e-43	1.33512e-42
Pbr030882.2		NAC78_ARATH NAC domain-containing protein 78		up	1722	4427	21.0126	3305	9.44076	1.15428	2.22573	7.55284e-277	9.30154e-276
Pbr001948.1		DXR_ARATH 1-deoxy-D-xylulose 5-phosphate reductoisomerase, chloroplastic	1-deoxy-D-xylulose-5-phosphate reductoisomerase	up	1461	8014	44.8335	5982	20.1402	1.1545	2.22606	0	0
Pbr036181.1		YCF3_NOSP7 Photosystem I assembly protein ycf3		up	1059	11018	85.0374	8193	38.0553	1.16	2.23457	0	0
Pbr024067.1		DPOL_ADECC DNA polymerase	hypothetical protein M569_00248, partial	up	567	5528	79.6871	4109	35.6469	1.16057	2.23546	0	0
Pbr028158.1		NUO6_SOLTU NADH-ubiquinone oxidoreductase 11 kDa subunit (Fragment)		up	288	4401	124.9	3270	55.8501	1.16114	2.23634	7.78979e-278	9.63346e-277
Pbr023162.1		TRAF1_HUMAN TNF receptor-associated factor 1		up	453	1131	20.4065	840	9.12115	1.16174	2.23727	6.2764e-73	2.53904e-72
Pbr041695.1				up	657	2237	27.8294	1659	12.4208	1.16385	2.24055	9.1472e-143	6.24339e-142
TCONS_00004069				up	520	10281	161.598	7619	72.0714	1.16491	2.24219	0	0
Pbr030828.1		CP12_CHLRE Calvin cycle protein CP12		up	390	33167	695.096	24564	309.815	1.1658	2.24358	0	0
Pbr004480.1		U2AF2_CAEBR Splicing factor U2AF 65 kDa subunit		up	222	1272	46.8314	942	20.8721	1.1659	2.24373	3.0375e-82	1.33178e-81
Pbr028370.1		Y3795_ARATH Uncharacterized protein At3g17950		up	465	1218	21.4091	901	9.53104	1.16752	2.24625	5.29251e-79	2.25987e-78
Pbr012735.1		CA009_HUMAN Protein C1orf9		up	1197	3185	21.748	2354	9.67344	1.16878	2.24821	9.39074e-204	8.75743e-203
Pbr000271.1		TRM1L_PONAB TRM1-like protein		up	423	1506	29.0997	1113	12.9427	1.16887	2.24835	2.07769e-97	1.03414e-96
Pbr021850.1		RL24E_THEAC 50S ribosomal protein L24e	hypothetical protein	up	486	2117	35.6031	1562	15.8093	1.17123	2.25203	1.4546e-136	9.5671e-136
Pbr003457.1		IGO2_YEAST Protein IGO2		up	282	706	20.4625	520	9.07032	1.17376	2.25598	6.10671e-47	1.86497e-46
Pbr010654.1		TL16_ARATH Thylakoid lumenal 16.5 kDa protein, chloroplastic		up	708	3461	39.955	2549	17.7094	1.17386	2.25614	9.51155e-223	9.62605e-222
Pbr023241.1		TOM7A_SOLTU Mitochondrial import receptor subunit TOM7-1		up	222	2161	79.5619	1589	35.2078	1.17618	2.25978	2.75085e-140	1.8485e-139
Pbr039608.1		FB285_ARATH F-box protein At5g46170	F-box family protein	up	1311	3906	24.3519	2869	10.7646	1.17774	2.26223	1.98064e-252	2.24466e-251
Pbr040356.1		PRU1_PRUAV Major allergen Pru av 1	Mal d 1-like	up	480	3096	52.7185	2274	23.3033	1.17777	2.26227	1.58085e-200	1.45013e-199
Pbr012105.1		CYSH_LYSSC Phosphoadenosine phosphosulfate reductase	unknown	up	681	3981	47.7802	2922	21.1058	1.17878	2.26385	1.36593e-257	1.57712e-256
Pbr027728.1		GLRK_LYMST Glutamate receptor		up	744	8895	97.7184	6528	43.1594	1.17895	2.26413	0	0
Pbr036302.1		CB21_GOSHI Chlorophyll a-b binding protein 151, chloroplastic		up	798	10596	108.528	7776	47.9316	1.17902	2.26423	0	0
Pbr020182.1		UPTG_PEA Alpha-1,4-glucan-protein synthase [UDP-forming]		up	1089	5542	41.5951	4061	18.3431	1.18117	2.26761	0	0
Pbr004448.1		Y4276_ARATH Uncharacterized protein At4g22760	PREDICTED: uncharacterized protein LOC101299937	up	603	2592	35.1335	1899	15.4909	1.18143	2.26801	4.85125e-169	3.81545e-168
TCONS_00003983				up	426	1441	27.6476	1055	12.1818	1.18243	2.26958	5.55995e-95	2.71098e-94
Pbr018397.1			PREDICTED: uncharacterized protein LOC101302488	up	798	4341	44.4621	3178	19.5893	1.18251	2.26971	4.27528e-282	5.3605e-281
Pbr000340.1		PLEC1_MOUSE Plectin-1		up	1020	13100	104.972	9586	46.2281	1.18317	2.27075	0	0
Pbr008841.1		LECA_MACPO Agglutinin alpha chain	PREDICTED: uncharacterized protein LOC101299670	up	510	4005	64.1853	2929	28.2499	1.18399	2.27205	6.06986e-261	7.09648e-260
Pbr035188.1		Y5880_ARATH BTB/POZ domain-containing protein At5g48800		up	1890	11642	50.3465	8509	22.1455	1.18488	2.27344	0	0
Pbr042263.1		PRU1_PRUAV Major allergen Pru av 1	Mal d 1-like	up	480	1783	30.3608	1303	13.3528	1.18507	2.27374	1.8005e-117	1.04556e-116
Pbr029976.1			hypothetical protein POPTR_0008s09660g	up	300	1516	41.303	1107	18.1508	1.18622	2.27555	2.53017e-100	1.28914e-99
TCONS_00001770				up	746	8228	90.1485	6002	39.5754	1.1877	2.27789	0	0
Pbr022805.1		TRPB_GEOTN Tryptophan synthase beta chain		up	300	2350	64.025	1713	28.0869	1.18874	2.27953	6.11291e-155	4.47057e-154
Pbr018411.1		BH028_ARATH Transcription factor bHLH28		up	1491	3718	20.3814	2710	8.94046	1.18883	2.27969	5.85239e-244	6.39206e-243
Pbr038414.1		WRKY3_ARATH Probable WRKY transcription factor 3	WRKY domain class transcription factor	up	1593	4468	22.9245	3255	10.0509	1.18957	2.28085	5.03334e-293	6.5325e-292
TCONS_00003681				up	553	1666	24.6237	1213	10.7896	1.19041	2.28218	1.15234e-110	6.35592e-110
Pbr017011.1		HBPL1_ARATH Heme-binding-like protein At3g10130, chloroplastic	PREDICTED: uncharacterized protein LOC101313543	up	1146	2926	20.8686	2130	9.14247	1.19068	2.2826	6.59037e-193	5.82851e-192
Pbr005914.1		OCS1_MAIZE Ocs element-binding factor 1	BZIP domain class transcription factor	up	474	2969	51.1959	2161	22.4256	1.19088	2.28292	9.17184e-196	8.23012e-195
Pbr029930.1		MINE_SYNP6 Cell division topological specificity factor		up	672	2278	27.7069	1657	12.1289	1.19179	2.28437	7.33424e-151	5.23091e-150
Pbr000319.1		YNZ4_YEAST Uncharacterized protein YNL254C		up	2535	8277	26.6869	6014	11.6695	1.19338	2.28688	0	0
Pbr023760.1		DAPF_RHILW Diaminopimelate epimerase		up	1260	4413	28.6264	3204	12.5081	1.19449	2.28863	2.49396e-291	3.22392e-290
TCONS_00003303				up	585	1697	23.7099	1232	10.3591	1.19458	2.28879	2.64226e-113	1.48508e-112
Pbr035191.1		Y2309_ARATH Uncharacterized protein At2g23090		up	237	2431	83.8378	1763	36.5908	1.19612	2.29122	9.00582e-162	6.82877e-161
Pbr031952.1		PAP_CITUN Plastid-lipid-associated protein, chloroplastic		up	948	10314	88.9246	7467	38.7442	1.1986	2.29517	0	0
Pbr031519.1		COL5_ARATH Zinc finger protein CONSTANS-LIKE 5		up	762	4670	50.0916	3377	21.7994	1.20028	2.29784	0	0
TCONS_00003043				up	882	39394	365.06	28486	158.866	1.20032	2.29791	0	0
Pbr040795.1		NAC78_ARATH NAC domain-containing protein 78	NAC domain class transcription factor	up	1770	4675	21.588	3377	9.38483	1.20182	2.3003	0	0
TCONS_00004620				up	353	1304448	30203.4	940447	13104.7	1.20462	2.30477	0	0
Pbr040212.1		ARR14_ARATH Two-component response regulator ARR14		up	1191	7282	49.9738	5242	21.6498	1.20682	2.30828	0	0
Pbr029132.1				up	729	2091	23.4439	1501	10.128	1.21087	2.31477	4.0247e-142	2.73386e-141
Pbr026239.1		FTRC_SOYBN Ferredoxin-thioredoxin reductase catalytic chain, chloroplastic		up	399	1899	38.9005	1363	16.8032	1.21106	2.31507	2.75498e-129	1.73517e-128
TCONS_00004462				up	275	1268	37.6868	910	16.2771	1.21122	2.31533	5.43341e-87	2.48122e-86
Pbr007519.1		APL_ARATH Myb family transcription factor APL		up	630	2003	25.9863	1435	11.2042	1.21371	2.31934	1.00772e-136	6.63865e-136
Pbr014789.1		SPL7_ARATH Squamosa promoter-binding-like protein 7		up	2400	7559	25.7428	5414	11.0962	1.2141	2.31996	0	0
Pbr037599.1		PADI1_MOUSE Protein-arginine deiminase type-1		up	306	1035	27.6454	740	11.8954	1.21663	2.32404	7.63273e-72	3.05506e-71
Pbr018685.1				up	567	13777	198.598	9847	85.4259	1.21711	2.3248	0	0
Pbr007199.1				up	396	1115	23.0135	796	9.8875	1.2188	2.32754	1.82781e-77	7.70553e-77
Pbr011848.1		HS22C_CHLRE Heat shock 22 kDa protein, chloroplastic		up	738	2188	24.2323	1562	10.411	1.21882	2.32756	3.82724e-150	2.71537e-149
TCONS_00002910				up	540	5631	85.2305	4009	36.5183	1.22275	2.33391	0	0
Pbr039336.1		PMTQ_ARATH Probable methyltransferase PMT26		up	2337	9244	32.3299	6581	13.8517	1.22281	2.33401	0	0
Pbr037804.1		RK18_ARATH 50S ribosomal protein L18, chloroplastic		up	489	4521	75.5664	3212	32.3099	1.22577	2.3388	0	0
Pbr012096.1		PME6_ARATH Probable pectinesterase/pectinesterase inhibitor 6	PREDICTED: probable pectinesterase/pectinesterase inhibitor 6-like	up	1569	3958	20.6185	2811	8.81265	1.22629	2.33964	1.63753e-272	1.98733e-271
TCONS_00000992				up	530	3032	46.7581	2149	19.9448	1.2292	2.34438	4.9872e-210	4.78386e-209
Pbr029887.1		XTH6_ARATH Probable xyloglucan endotransglucosylase/hydrolase protein 6	xyloglucan endotransglucosylase/hydrolase 4	up	885	48966	452.225	34695	192.838	1.22965	2.34511	0	0
Pbr037211.1		P2A12_ARATH F-box protein PP2-A12		up	870	2344	22.0212	1657	9.36854	1.233	2.35055	1.27452e-163	9.7551e-163
Pbr003247.1		ARG2_PHAAU Indole-3-acetic acid-induced protein ARG2		up	309	8506	224.994	6009	95.656	1.23396	2.35211	0	0
Pbr013680.1		GLMS_XANCP Glucosamine--fructose-6-phosphate aminotransferase [isomerizing]		up	201	969	39.4031	684	16.739	1.2351	2.35398	5.91761e-69	2.3092e-68
Pbr036242.1		MDR1_CAEEL Multidrug resistance protein 1		up	564	5283	76.5605	3729	32.5223	1.23517	2.35409	0	0
Pbr011058.1		DGKE_MOUSE Diacylglycerol kinase epsilon		up	969	2671	22.5296	1876	9.52308	1.24232	2.36579	2.37163e-188	2.05501e-187
Pbr008607.1		CB21_TOBAC Chlorophyll a-b binding protein 16, chloroplastic		up	798	585614	5998.07	411057	2533.77	1.24321	2.36725	0	0
Pbr031269.1				up	1335	12211	74.7607	8559	31.5363	1.24527	2.37063	0	0
Pbr004402.1		RUBR_SYNY3 Rubredoxin		up	738	6179	68.4329	4331	28.8669	1.24527	2.37064	0	0
TCONS_00003128				up	558	2444	35.7989	1711	15.0829	1.24701	2.37348	1.57695e-173	1.26972e-172
Pbr031685.1		AT5SL_RAT ATP synthase subunit s-like protein		up	684	3484	41.6318	2439	17.5398	1.24706	2.37356	1.6969e-246	1.87033e-245
Pbr041825.1		SYA_PELCD Alanyl-tRNA synthetase		up	555	2450	36.0808	1714	15.191	1.24802	2.37514	3.61848e-174	2.92653e-173
Pbr035635.1		GLND_YERE8 [Protein-PII] uridylyltransferase		up	1350	4217	25.5313	2949	10.7451	1.24859	2.37609	1.77728e-298	2.35261e-297
Pbr011209.1		QCR8_SOLTU Cytochrome b-c1 complex subunit 8		up	357	4051	92.7464	2832	39.0206	1.24906	2.37686	5.59182e-287	7.14055e-286
TCONS_00002829				up	1003	4795	39.0743	3346	16.4094	1.25169	2.38121	0	0
Pbr040138.1		XSP1_ARATH Xylem serine proteinase 1	PREDICTED: xylem serine proteinase 1-like isoform 2	up	240	915	31.1611	638	13.0761	1.25282	2.38306	1.20237e-66	4.59226e-66
Pbr009570.1		PYL4_ARATH Abscisic acid receptor PYL4		up	624	1691	22.1494	1178	9.28601	1.25414	2.38525	9.47537e-122	5.66624e-121
Pbr000108.1		YAB9_SCHPO Uncharacterized membrane protein C2G11.09		up	2316	15140	53.4307	10501	22.3029	1.26044	2.39569	0	0
TCONS_00001221				up	596	1875	25.7133	1299	10.7209	1.26209	2.39843	4.22869e-136	2.77509e-135
Pbr042529.1		POL3_DROME Retrovirus-related Pol polyprotein from transposon 17.6	PREDICTED: uncharacterized protein LOC102616968	up	2010	7888	32.0755	5447	13.33	1.2668	2.40627	0	0
Pbr021654.1		CB4B_ARATH Chlorophyll a-b binding protein CP29.2, chloroplastic	a-b binding protein	up	861	369793	3510.42	255216	1458.05	1.2676	2.40761	0	0
Pbr011711.1		TIF3B_ARATH Protein TIFY 3B		up	630	3677	47.7042	2536	19.8005	1.26858	2.40923	4.99784e-267	5.97848e-266
Pbr014081.2		FATB_GOSHI Myristoyl-acyl carrier protein thioesterase, chloroplastic		up	1248	4542	29.7465	3131	12.3406	1.2693	2.41045	0	0
Pbr017379.1		TT8_ARATH Transcription factor TT8	BHLH domain class transcription factor	up	2010	8980	36.516	6187	15.1409	1.27008	2.41174	0	0
Pbr002274.1		Y1347_HYPNA UPF0262 protein HNE_1347	ABC transporter G family member	up	582	4467	62.733	3074	25.9806	1.27179	2.41461	0	0
Pbr012685.1		EF105_ARATH Ethylene-responsive transcription factor ERF105	AP2 domain class transcription factor	up	930	2829	24.863	1946	10.2927	1.27238	2.4156	6.89381e-207	6.51857e-206
TCONS_00002117				up	2392	58748	200.741	40405	83.0888	1.27261	2.41598	0	0
Pbr016611.1		CI085_HUMAN Uncharacterized protein C9orf85		up	579	1835	25.9036	1261	10.7128	1.27381	2.418	3.79989e-135	2.47521e-134
Pbr025296.1		PSBW_SPIOL Photosystem II reaction center W protein, chloroplastic		up	399	60173	1232.63	41275	508.842	1.27645	2.42242	0	0
Pbr007023.1		YD52_SCHPO Uncharacterized protein C6C3.02c		up	435	1521	28.5787	1039	11.7488	1.28243	2.43248	1.59375e-113	8.97626e-113
Pbr038494.1		PAT1_ARATH Scarecrow-like transcription factor PAT1	SCL domain class transcription factor	up	1629	4107	20.6066	2803	8.4639	1.28371	2.43465	1.60886e-303	2.1649e-302
Pbr010431.1		EMAL5_RAT Echinoderm microtubule-associated protein-like 5	hypothetical protein CICLE_v10001255mg	up	297	2218	61.0391	1513	25.0583	1.28445	2.43589	4.98621e-165	3.84173e-164
Pbr038807.1		TRPF_PETMO N-(5'-phosphoribosyl)anthranilate isomerase	unnamed protein product	up	1446	4169	23.565	2842	9.66772	1.2854	2.43749	0	0
Pbr030658.1		RRP3_SPIOL 30S ribosomal protein 3, chloroplastic		up	570	6930	99.3714	4724	40.7665	1.28545	2.43758	0	0
Pbr035270.1		VCX1_HUMAN Variable charge X-linked protein 1		up	1716	4421	21.0575	3013	8.63675	1.28577	2.43813	0	0
Pbr028077.1		PMTM_ARATH Probable methyltransferase PMT22	AF467900_4 hypothetical protein	up	1266	3821	24.6687	2603	10.1137	1.28638	2.43915	1.93973e-283	2.4434e-282
Pbr017684.1		MUTL_DICNV DNA mismatch repair protein mutL		up	1611	4743	24.0636	3229	9.85918	1.28731	2.44073	0	0
Pbr003641.1		FYV1_DROME Putative 1-phosphatidylinositol-3-phosphate 5-kinase	PREDICTED: uncharacterized protein LOC101301139	up	516	1891	29.9533	1287	12.2687	1.28774	2.44145	1.4979e-141	1.01451e-140
Pbr024467.1		ERF83_ARATH Ethylene-responsive transcription factor 7	AP2 domain class transcription factor	up	693	3821	45.0658	2599	18.4477	1.28859	2.4429	3.41662e-284	4.32555e-283
Pbr002360.1		PSBP_CUCSA Oxygen-evolving enhancer protein 2, chloroplastic		up	807	174676	1769.14	118534	722.5	1.29198	2.44864	0	0
Pbr014295.1			hypothetical protein L484_014606	up	495	1997	32.9743	1354	13.4549	1.29321	2.45072	2.40444e-150	1.7089e-149
Pbr004343.1		H12_ARATH Histone H1.2		up	630	4217	54.7099	2857	22.3068	1.29432	2.45261	0	0
Pbr017987.1		PUB30_ARATH U-box domain-containing protein 30		up	1329	3463	21.2976	2343	8.67193	1.29627	2.45592	3.91867e-260	4.56832e-259
Pbr005351.1				up	936	11039	96.3956	7453	39.1673	1.29932	2.46112	0	0
Pbr040013.1				up	408	13140	263.232	8866	106.89	1.30021	2.46265	0	0
Pbr038177.1			hypothetical protein L484_000616	up	168	1483	72.1498	1000	29.2792	1.30112	2.4642	3.29901e-113	1.85197e-112
Pbr042127.1		PSAK_ARATH Photosystem I reaction center subunit psaK, chloroplastic		up	393	14685	305.411	9899	123.899	1.30159	2.465	0	0
Pbr016318.1		VIPI_SCHPO Protein vip1	PREDICTED: uncharacterized protein LOC101299868	up	840	2801	27.2544	1886	11.0441	1.30321	2.46778	1.51575e-212	1.46693e-211
Pbr038278.1		RR20_ARATH 30S ribosomal protein S20, chloroplastic		up	555	11096	163.409	7463	66.1438	1.30481	2.47052	0	0
TCONS_00001356				up	668	3218	39.3743	2163	15.9275	1.30573	2.47209	1.34519e-244	1.47269e-243
Pbr006116.1		RK31_ARATH 50S ribosomal protein L31, chloroplastic		up	420	8358	162.651	5617	65.7845	1.30596	2.47248	0	0
Pbr041516.2				up	372	96650	2123.55	64946	858.772	1.30613	2.47277	0	0
TCONS_00004742				up	275	878	26.0955	589	10.5354	1.30855	2.47693	2.20016e-68	8.53747e-68
TCONS_00004703				up	356	1370	31.4538	919	12.698	1.30864	2.47708	1.1875e-105	6.30304e-105
Pbr007112.1		CLPS_SYNE7 ATP-dependent Clp protease adapter protein clpS		up	474	1661	28.6414	1113	11.5501	1.3102	2.47976	6.59965e-128	4.11602e-127
Pbr021369.1		LIPB_ACTPJ Octanoyltransferase	hypothetical protein CHLNCDRAFT_136126	up	303	1300	35.0674	870	14.1236	1.31202	2.4829	9.54675e-101	4.88247e-100
Pbr033934.1		APX1_PEA L-ascorbate peroxidase, cytosolic	ascorbate peroxidase	up	1059	11579	89.3672	7749	35.993	1.31203	2.48291	0	0
Pbr028211.1		GLND_AGRT5 [Protein-PII] uridylyltransferase		up	1131	7705	55.6818	5156	22.4243	1.31214	2.4831	0	0
Pbr024631.1		BH063_ARATH Transcription factor bHLH63		up	1269	4961	31.9529	3314	12.8457	1.31466	2.48743	0	0
Pbr009540.1		LEUC_ROSCS 3-isopropylmalate dehydratase large subunit	PREDICTED: uncharacterized protein LOC101311516	up	747	2792	30.5491	1863	12.2676	1.31627	2.49022	3.96379e-215	3.87879e-214
Pbr014779.1		EMAL_DROME Echinoderm microtubule-associated protein-like CG42247	hypothetical protein CICLE_v10005894mg	up	558	5441	79.6981	3630	31.9993	1.3165	2.49062	0	0
Pbr033791.1		PSBO_TOBAC Oxygen-evolving enhancer protein 1, chloroplastic		up	999	25890	211.821	17258	84.9754	1.31773	2.49274	0	0
Pbr022165.1		RK35_SPIOL 50S ribosomal protein L35, chloroplastic		up	474	5290	91.218	3525	36.5805	1.31825	2.49363	0	0
Pbr026692.1		Y1390_ARATH Uncharacterized protein At1g03900		up	834	2543	24.922	1692	9.97936	1.3204	2.49736	4.54017e-197	4.0966e-196
Pbr021754.1		UMP2_ARATH Uncharacterized protein At2g27730, mitochondrial		up	351	3369	78.4508	2238	31.3633	1.32271	2.50136	4.31768e-261	5.0534e-260
Pbr029919.1		MSH6_MOUSE DNA mismatch repair protein Msh6		up	852	2129	20.4239	1414	8.16354	1.32299	2.50185	8.12175e-166	6.2754e-165
Pbr016790.1		GORAB_RAT RAB6-interacting golgin		up	522	10893	170.561	7231	68.1391	1.32373	2.50313	0	0
Pbr023610.2				up	372	1776	39.0214	1176	15.5501	1.32734	2.5094	2.3679e-139	1.58267e-138
Pbr022633.1		USPAL_ARATH Universal stress protein A-like protein		up	495	6474	106.898	4284	42.5709	1.3283	2.51107	0	0
Pbr028278.1		CCD12_MOUSE Coiled-coil domain-containing protein 12	hypothetical protein PRUPE_ppb020505mg, partial	up	462	1594	28.2	1054	11.2219	1.32938	2.51294	1.4434e-125	8.87453e-125
Pbr012024.1		RAP23_ARATH Ethylene-responsive transcription factor RAP2-3	ethylene response factor ERF1	up	816	19610	196.422	12956	78.0997	1.33057	2.51502	0	0
Pbr027854.1		ATPX_SPIOL ATP synthase subunit b', chloroplastic		up	651	105726	1327.41	69784	527.282	1.33196	2.51745	0	0
Pbr041422.1		STAD_RICCO Acyl-[acyl-carrier-protein] desaturase, chloroplastic		up	957	7066	60.3483	4662	23.9623	1.33255	2.51847	0	0
Pbr004541.1		LOX2_ARATH Lipoxygenase 2, chloroplastic	lipoxygenase	up	2823	10579	30.6293	6978	12.1587	1.33292	2.51912	0	0
Pbr000539.1		BEH4_ARATH BES1/BZR1 homolog protein 4		up	996	5696	46.7427	3756	18.5496	1.33335	2.51988	0	0
Pbr030704.1		ORAV1_MOUSE Oral cancer-overexpressed protein 1 homolog	PREDICTED: formimidoyltransferase-cyclodeaminase-like	up	423	1172	22.6459	772	8.97729	1.3349	2.52258	2.01486e-93	9.69788e-93
Pbr011534.1		MURG_WOLWR UDP-N-acetylglucosamine--N-acetylmuramyl-(pentapeptide) pyrophosphoryl-undecaprenol N-acetylglucosamine transferase	MYBR domain class transcription factor	up	513	2333	37.1707	1536	14.7279	1.33561	2.52382	3.78173e-184	3.206e-183
Pbr003307.1		PAP12_ARATH Probable plastid-lipid-associated protein 12, chloroplastic	PREDICTED: uncharacterized protein LOC101307773	up	1197	4860	33.1853	3199	13.1458	1.33594	2.52439	0	0
Pbr000988.3		APX1_PEA L-ascorbate peroxidase, cytosolic	ascorbate peroxidase	up	768	15382	163.702	10123	64.836	1.33621	2.52487	0	0
Pbr010718.1		YCF45_PORPU Uncharacterized protein ycf45		up	3312	12159	30.0062	7999	11.8799	1.33673	2.52579	0	0
Pbr029545.1		H12_ARATH Histone H1.2		up	630	4162	53.9964	2737	21.3699	1.33728	2.52675	0	0
Pbr034751.1		STO_ARATH Salt tolerance protein	COL domain class transcription factor	up	729	5022	56.3057	3297	22.2464	1.33971	2.531	0	0
Pbr012467.1		KCS1_ARATH 3-ketoacyl-CoA synthase 1		up	1632	4788	23.9793	3139	9.46106	1.34172	2.53453	0	0
TCONS_00003236				up	820	4593	45.7811	3005	18.026	1.34467	2.53973	0	0
Pbr021003.1			hypothetical protein L484_000616	up	168	1521	73.9985	995	29.1328	1.34485	2.54004	5.04988e-122	3.02426e-121
Pbr013230.1			Uncharacterized protein TCM_011894	up	195	2801	117.404	1832	46.2125	1.34512	2.54052	4.57927e-223	4.6445e-222
Pbr031638.1		SPEE1_AQUAE Spermidine synthase 1		up	900	2584	23.4668	1690	9.23661	1.34518	2.54063	5.82764e-206	5.49288e-205
TCONS_00005069				up	244	2990	100.158	1955	39.4117	1.34558	2.54132	4.26354e-238	4.56025e-237
Pbr017468.1			hypothetical protein L484_000616	up	168	1548	75.3121	1011	29.6013	1.34722	2.54422	1.74555e-124	1.06717e-123
Pbr036569.1				up	258	2300	72.8637	1499	28.5792	1.35023	2.54954	1.34272e-184	1.14128e-183
Pbr033766.1		PSBO_TOBAC Oxygen-evolving enhancer protein 1, chloroplastic		up	999	26242	214.701	17048	83.9414	1.35488	2.55775	0	0
Pbr029415.2		H1_SOLPN Histone H1		up	573	28086	400.625	18191	156.16	1.35923	2.56548	0	0
Pbr015167.1		Y3250_JANMA UPF0250 protein mma_3250		up	615	3153	41.9037	2040	16.3164	1.36076	2.5682	2.85527e-255	3.27004e-254
Pbr015173.1		Y1736_ARATH REF/SRPP-like protein At1g67360		up	714	2335	26.7296	1510	10.4027	1.36147	2.56948	9.65702e-190	8.41034e-189
Pbr042303.1		S39AD_CHICK Zinc transporter ZIP13		up	282	10498	304.271	6784	118.333	1.36251	2.57132	0	0
Pbr034720.1		ADH1_ZEALU Alcohol dehydrogenase 1 (Fragment)		up	396	1652	34.0971	1067	13.2537	1.36325	2.57265	4.21289e-135	2.7426e-134
Pbr003347.1		MBHS_OLICO Uptake hydrogenase small subunit		up	525	1740	27.089	1123	10.5218	1.36433	2.57457	2.32142e-142	1.57951e-141
Pbr019063.1			hypothetical protein L484_000616	up	168	1418	68.9875	915	26.7905	1.36461	2.57508	2.02306e-116	1.16586e-115
Pbr022469.1		CAPP_SOLTU Phosphoenolpyruvate carboxylase	Phosphoenolpyruvate carboxylase 2	up	2904	10173	28.6323	6562	11.115	1.36514	2.57601	0	0
Pbr037615.1		CIA2_ARATH Protein CHLOROPLAST IMPORT APPARATUS 2		up	1290	4624	29.2976	2981	11.3669	1.36595	2.57745	0	0
Pbr019424.1		AMYB_HORSP Beta-amylase	PREDICTED: beta-amylase 2, chloroplastic-like	up	426	1178	22.6016	758	8.75242	1.36867	2.58232	1.77365e-97	8.83215e-97
Pbr004568.1		LOX2_ARATH Lipoxygenase 2, chloroplastic	lipoxygenase	up	2823	9262	26.8162	5950	10.3675	1.37103	2.58656	0	0
Pbr039109.1		HUM6_CAEBR Unconventional myosin heavy chain 6		up	582	9709	136.35	6235	52.6965	1.37153	2.58746	0	0
Pbr039078.1		APL_ARATH Myb family transcription factor APL		up	1002	3042	24.8139	1952	9.58254	1.37267	2.58949	1.24969e-249	1.39681e-248
Pbr021006.1			hypothetical protein L484_000616	up	168	1501	73.0255	963	28.1959	1.37292	2.58994	3.02664e-124	1.84554e-123
Pbr032902.1		FICD_CULQU Adenosine monophosphate-protein transferase FICD homolog		up	1134	4176	30.0989	2674	11.5989	1.37572	2.59498	0	0
TCONS_00000323				up	372	4989	109.616	3190	42.1809	1.37779	2.59871	0	0
Pbr007183.1		UPTG_PEA Alpha-1,4-glucan-protein synthase [UDP-forming]		up	1089	2923	21.9384	1864	8.4195	1.38165	2.60566	2.5438e-242	2.76353e-241
Pbr015168.1		OPN5_HUMAN Opsin-5		up	297	7452	205.078	4748	78.6362	1.38291	2.60794	0	0
Pbr027072.1		DPOL_ADECC DNA polymerase	hypothetical protein M569_00248, partial	up	567	19511	281.255	12406	107.626	1.38585	2.61326	0	0
Pbr036598.1		SIAE_MOUSE Sialate O-acetylesterase	PREDICTED: uncharacterized protein LOC101311440	up	285	751	21.5376	477	8.23269	1.38742	2.61611	4.21515e-64	1.56902e-63
Pbr027169.1		PSBS_SPIOL Photosystem II 22 kDa protein, chloroplastic		up	573	2833	40.4106	1797	15.4263	1.38934	2.61959	6.73842e-237	7.17434e-236
TCONS_00002381				up	1366	18963	113.464	12017	43.2727	1.39071	2.62208	0	0
Pbr025954.1		PSRP6_ARATH 50S ribosomal protein 6, chloroplastic	PREDICTED: 50S ribosomal protein 6, chloroplastic-like	up	360	5386	122.283	3404	46.511	1.39458	2.62913	0	0
Pbr002232.2		ISPF_ARATH 2-C-methyl-D-erythritol 2,4-cyclodiphosphate synthase, chloroplastic		up	723	2255	25.4924	1425	9.69494	1.39477	2.62946	4.21575e-190	3.67939e-189
Pbr025290.1		AUX28_SOYBN Auxin-induced protein AUX28		up	774	11805	124.66	7441	47.2889	1.39843	2.63615	0	0
Pbr001687.1		CB21_TOBAC Chlorophyll a-b binding protein 16, chloroplastic		up	798	165578	1695.91	104026	641.221	1.40317	2.64482	0	0
Pbr024682.1		PSRP5_PEA 50S ribosomal protein 5, chloroplastic	PREDICTED: 50S ribosomal protein 5, chloroplastic-like	up	351	3223	75.051	2020	28.3082	1.40665	2.65121	2.83103e-274	3.45381e-273
Pbr023131.1		PSAG_ARATH Photosystem I reaction center subunit V, chloroplastic		up	492	24408	405.481	15290	152.866	1.40737	2.65253	0	0
Pbr007498.1		HEM11_CUCSA Glutamyl-tRNA reductase 1, chloroplastic		up	1638	25941	129.442	16224	48.7206	1.40971	2.65683	0	0
TCONS_00003987				up	898	4198	38.2093	2625	14.3788	1.40999	2.65734	0	0
Pbr036546.1		PAO_ARATH Pheophorbide a oxygenase, chloroplastic		up	1674	6621	32.3274	4128	12.1298	1.41421	2.66513	0	0
Pbr020642.1		NAC2_ARATH NAC domain-containing protein 2	NAC domain class transcription factor	up	891	17492	160.459	10905	60.2028	1.41431	2.66532	0	0
Pbr010147.1				up	816	2651	26.5536	1652	9.95837	1.41492	2.66646	5.72358e-228	5.89516e-227
Pbr010864.1		SCL8_ARATH Scarecrow-like protein 8	SCL domain class transcription factor	up	1962	6238	25.9866	3883	9.73502	1.41651	2.66939	0	0
Pbr040777.1		Y1590_SYNP2 Uncharacterized protein SYNPCC7002_A1590		up	333	1065	26.1402	662	9.77872	1.41855	2.67317	3.92532e-93	1.88403e-92
Pbr042259.1		PRU1_PRUAV Major allergen Pru av 1	major allergen Mal d 1.03C	up	480	6598	112.35	4101	42.0259	1.41865	2.67336	0	0
Pbr012783.1		MRRP3_HUMAN Mitochondrial ribonuclease P protein 3		up	660	2232	27.641	1385	10.3222	1.42105	2.67781	1.6363e-193	1.45187e-192
Pbr000210.1		PSBQ_SPIOL Oxygen-evolving enhancer protein 3, chloroplastic		up	735	210969	2346.04	130764	875.123	1.42267	2.6808	0	0
Pbr042371.1			hypothetical protein L484_000616	up	168	1499	72.9282	928	27.1711	1.4244	2.68404	4.35488e-131	2.77615e-130
TCONS_00000991				up	592	3009	41.5436	1862	15.4713	1.42503	2.6852	3.1121e-261	3.64501e-260
Pbr002516.1		SRS1_ORYSJ Salt stress root protein RS1	unknown	up	639	9832	125.76	6080	46.8027	1.42601	2.68703	0	0
Pbr031209.1			PREDICTED: uncharacterized protein LOC101302468	up	234	615	21.4814	380	7.98797	1.42719	2.68922	4.74961e-55	1.60592e-54
Pbr022127.1		H1_SOLPN Histone H1	HISTONE H1-3 family protein	up	579	13797	194.764	8523	72.4073	1.42752	2.68984	0	0
TCONS_00005068				up	270	3658	110.735	2255	41.082	1.43053	2.69545	0	0
Pbr007201.1				up	540	4813	72.8493	2960	26.9629	1.43394	2.70184	0	0
Pbr029277.1		RNAS9_CEBAL Ribonuclease-like protein 9	PREDICTED: uncharacterized protein LOC101302032	up	264	1036	32.0744	637	11.8687	1.43426	2.70243	3.92751e-92	1.87073e-91
Pbr008051.1			PREDICTED: uncharacterized protein LOC101217657	up	435	1098	20.6308	675	7.63278	1.43452	2.70292	1.47742e-97	7.36152e-97
Pbr015504.1				up	462	1344	23.7772	826	8.79441	1.43492	2.70367	5.01756e-119	2.94633e-118
Pbr011521.1		RBP2A_PLAF7 Reticulocyte-binding protein 2 homolog a		up	1089	2831	21.2479	1739	7.85489	1.43565	2.70505	1.20647e-248	1.34251e-247
Pbr007428.1		G3PA_PEA Glyceraldehyde-3-phosphate dehydrogenase A, chloroplastic	PREDICTED: uncharacterized protein LOC101300149	up	669	2412	29.4683	1481	10.8892	1.43626	2.70618	2.72994e-212	2.63965e-211
TCONS_00005109				up	364	2021	45.3804	1240	16.7567	1.43733	2.70819	2.06702e-178	1.70351e-177
Pbr007088.1		CLPS_SYNE7 ATP-dependent Clp protease adapter protein clpS		up	474	1812	31.2452	1111	11.5293	1.43832	2.71006	2.4504e-160	1.84557e-159
Pbr028285.1		YPI1_SCHPO Type 1 phosphatases regulator ypi1		up	348	1444	33.9149	885	12.5093	1.43892	2.71118	2.91535e-128	1.82242e-127
Pbr002838.1		CAO_ARATH Chlorophyllide a oxygenase, chloroplastic		up	1629	11750	58.9549	7200	21.741	1.43919	2.71169	0	0
TCONS_00000031				up	1241	25562	168.355	15642	61.9996	1.44118	2.71542	0	0
TCONS_00004447				up	356	943	21.6503	577	7.9725	1.44129	2.71563	1.2256e-84	5.48067e-84
Pbr010895.1		CB4C_ARATH Chlorophyll a-b binding protein CP29.3, chloroplastic		up	753	2884	31.3043	1763	11.5166	1.44264	2.71818	4.26705e-255	4.88347e-254
Pbr030463.1		CESA6_ARATH Cellulose synthase A catalytic subunit 6 [UDP-forming]		up	3219	17500	44.4345	10671	16.3062	1.44626	2.72501	0	0
Pbr015140.1		GLND_YERE8 [Protein-PII] uridylyltransferase		up	1479	4682	25.8742	2853	9.4886	1.44725	2.72687	0	0
Pbr004913.1		CESA3_ARATH Cellulose synthase A catalytic subunit 3 [UDP-forming]		up	3213	14384	36.5908	8761	13.4126	1.4479	2.7281	0	0
Pbr009069.1		AUX28_SOYBN Auxin-induced protein AUX28		up	780	9607	100.669	5832	36.7783	1.4527	2.73719	0	0
Pbr041248.1		ENGA_AQUAE GTP-binding protein engA		up	204	1173	46.9971	712	17.1679	1.45285	2.73749	4.72102e-106	2.51384e-105
Pbr017226.1		PSAN_ARATH Photosystem I reaction center subunit N, chloroplastic	hypothetical protein POPTR_0007s04160g	up	510	60728	973.245	36797	354.904	1.45537	2.74228	0	0
Pbr025142.1		HEM1_PELPD Glutamyl-tRNA reductase		up	471	2713	47.0795	1643	17.1587	1.45616	2.74377	1.91337e-243	2.08491e-242
TCONS_00004830				up	424	1421	27.3925	860	9.97702	1.4571	2.74556	1.30906e-128	8.19723e-128
Pbr022814.1		AAPC_CENCI Putative glucose-6-phosphate 1-epimerase		up	1068	5103	39.0533	3087	14.2178	1.45774	2.74678	0	0
TCONS_00002913				up	1150	50894	361.72	30738	131.476	1.46007	2.75122	0	0
Pbr014676.1		POLX_TOBAC Retrovirus-related Pol polyprotein from transposon TNT 1-94	OSJNBa0033G05.13	up	879	3126	29.0672	1886	10.5541	1.46159	2.75411	9.93546e-282	1.24239e-280
TCONS_00000029				up	1242	25714	169.22	15502	61.3952	1.4627	2.75624	0	0
TCONS_00002750				up	379	1119	24.132	674	8.7476	1.46399	2.7587	2.12274e-102	1.09858e-101
Pbr015169.1		CB12_PETHY Chlorophyll a-b binding protein, chloroplastic	a-b binding protein	up	822	329285	3274.19	197849	1183.94	1.46754	2.76549	0	0
Pbr005626.1		BGAL9_ARATH Beta-galactosidase 9	pear beta-galactosidase3	up	471	1412	24.5029	848	8.85612	1.4682	2.76677	3.05078e-129	1.92036e-128
Pbr037072.1		PSAD_CUCSA Photosystem I reaction center subunit II, chloroplastic	PREDICTED: photosystem I reaction center subunit II, chloroplastic-like	up	633	48226	622.703	28960	225.042	1.46835	2.76705	0	0
Pbr021310.1		MALQ_CHLMU 4-alpha-glucanotransferase		up	3051	12512	33.5187	7510	12.1078	1.46903	2.76835	0	0
Pbr013874.1		SILP_SALTY Putative cation-transporting P-type ATPase		up	714	3315	37.948	1989	13.7027	1.46957	2.76939	4.75332e-301	6.34108e-300
Pbr038590.1		E1311_ARATH Glucan endo-1,3-beta-glucosidase 11		up	1275	3695	23.6869	2213	8.53768	1.47217	2.77439	0	0
Pbr030825.1		LOXH1_HUMAN Lipoxygenase homology domain-containing protein 1		up	567	4023	57.9923	2409	20.8988	1.47244	2.7749	0	0
Pbr006892.1		ADH1_ZEALU Alcohol dehydrogenase 1 (Fragment)		up	396	1203	24.8298	719	8.93104	1.47517	2.78017	3.58432e-111	1.98609e-110
Pbr029207.1			hypothetical protein L484_000616	up	168	1515	73.7066	903	26.4391	1.47912	2.78779	4.8775e-140	3.2735e-139
TCONS_00000350				up	296	2406	66.4366	1434	23.8301	1.47919	2.78793	3.3231e-221	3.33818e-220
TCONS_00004096				up	514	1995	31.7236	1189	11.3786	1.47924	2.78802	8.77156e-184	7.42457e-183
Pbr036476.1		PAO_ARATH Pheophorbide a oxygenase, chloroplastic		up	1674	6686	32.6448	3982	11.7008	1.48025	2.78997	0	0
Pbr022786.1		COL13_ARATH Zinc finger protein CONSTANS-LIKE 13		up	1140	5837	41.8493	3476	14.9983	1.4804	2.79026	0	0
Pbr007503.2		IAA9_ARATH Auxin-responsive protein IAA9	ARF domain class transcription factor	up	1137	6356	45.6906	3785	16.3747	1.48043	2.79031	0	0
Pbr007977.1		L100_ADE40 Late 100 kDa protein	putative N-acetyltransferase	up	498	4708	77.2699	2803	27.6861	1.48074	2.79092	0	0
Pbr033802.2		CSLG3_ARATH Cellulose synthase-like protein G3		up	2211	14676	54.2528	8731	19.4242	1.48184	2.79305	0	0
Pbr019368.1		PSBO_TOBAC Oxygen-evolving enhancer protein 1, chloroplastic		up	999	86386	706.775	51364	252.908	1.48264	2.7946	0	0
TCONS_00004581				up	405	1209	24.3991	718	8.72043	1.48436	2.79793	9.8134e-113	5.49284e-112
Pbr027070.1			hypothetical protein L484_000616	up	168	1562	75.9932	927	27.1418	1.48535	2.79986	3.26565e-145	2.25306e-144
Pbr041366.1		THIC_BACHD Phosphomethylpyrimidine synthase		up	1947	9248	38.8226	5474	13.8295	1.48915	2.80723	0	0
Pbr008216.1		CX057_RAT Uncharacterized protein CXorf57 homolog		up	483	2163	36.6027	1280	13.0356	1.48949	2.8079	4.07573e-201	3.75247e-200
Pbr011841.1		FER2_RAPSA Ferredoxin, root R-B2		up	450	4328	78.61	2552	27.8957	1.49467	2.818	0	0
Pbr018692.1				up	735	1895	21.0729	1117	7.4754	1.49517	2.81897	1.92885e-177	1.58282e-176
TCONS_00005118				up	368	4123	91.5733	2426	32.4273	1.49772	2.82395	0	0
TCONS_00000711				up	878	2990	27.8343	1759	9.85462	1.49799	2.82449	1.57063e-279	1.94977e-278
Pbr009883.1		YD52_SCHPO Uncharacterized protein C6C3.02c		up	426	5939	113.948	3489	40.2865	1.50001	2.82844	0	0
Pbr017311.1		NDHN_CYAP4 NAD(P)H-quinone oxidoreductase subunit N		up	696	5776	67.8299	3389	23.9514	1.50181	2.83198	0	0
Pbr020367.1		ROGF1_ARATH Rop guanine nucleotide exchange factor 1		up	1692	5067	24.4768	2968	8.62843	1.50424	2.83675	0	0
Pbr017881.1				up	216	828	31.3314	485	11.0448	1.50425	2.83677	2.51958e-79	1.07797e-78
Pbr020093.1		KSL7_ORYSI Ent-cassa-12,15-diene synthase		up	636	3829	49.2075	2239	17.3167	1.50671	2.84162	0	0
Pbr027819.1		CESA1_ARATH Cellulose synthase A catalytic subunit 1 [UDP-forming]		up	3219	16222	41.1895	9466	14.4649	1.50973	2.84756	0	0
TCONS_00000710				up	1046	3868	30.2244	2257	10.6137	1.50978	2.84767	0	0
Pbr037913.1		CB4B_ARATH Chlorophyll a-b binding protein CP29.2, chloroplastic	a-b binding protein	up	870	103053	968.154	60127	339.953	1.5099	2.84791	0	0
Pbr019816.2		UL24_HCMVA Protein UL24	PREDICTED: uncharacterized protein LOC101302032	up	1017	4538	36.4709	2646	12.7979	1.51084	2.84977	0	0
Pbr003346.1		Y5161_ARATH Uncharacterized protein At5g01610		up	546	1388	20.7778	806	7.26124	1.51676	2.86147	2.91882e-133	1.88245e-132
TCONS_00001696				up	1185	14881	102.64	8631	35.8271	1.51847	2.86488	0	0
Pbr032244.1		COL7_ARATH Zinc finger protein CONSTANS-LIKE 7		up	1164	3223	22.6314	1868	7.89391	1.51951	2.86694	1.64557e-307	2.24777e-306
Pbr030831.1		H1_SOLPN Histone H1		up	351	3089	71.9307	1788	25.057	1.52139	2.87068	2.38021e-295	3.10898e-294
Pbr000881.1		NLTL5_ARATH Non-specific lipid-transfer protein-like protein At5g64080		up	567	2250	32.4342	1302	11.2953	1.5218	2.87148	8.58054e-216	8.43205e-215
Pbr025674.1		GIGAN_ARATH Protein GIGANTEA		up	3675	11723	26.0726	6783	9.07889	1.52195	2.87178	0	0
Pbr010468.1			hypothetical protein L484_018823	up	273	780	23.3526	451	8.1261	1.52295	2.87378	3.53798e-76	1.47414e-75
Pbr009945.1		PST2_GOSHI Photosystem II 5 kDa protein, chloroplastic		up	321	12087	307.763	6981	106.975	1.52455	2.87697	0	0
Pbr036225.1		PSBY_SPIOL Photosystem II core complex proteins psbY, chloroplastic		up	600	17453	237.751	10068	82.5392	1.5263	2.88046	0	0
Pbr021198.1		YFK5_SCHPO Uncharacterized protein C167.05		up	783	2234	23.3198	1285	8.07253	1.53046	2.88878	4.71501e-216	4.64182e-215
Pbr000466.1		GDL6_ARATH GDSL esterase/lipase At1g28570		up	663	3912	48.2268	2249	16.6857	1.53122	2.89031	0	0
Pbr035787.1		EF100_ARATH Ethylene-responsive transcription factor 1A	AP2 domain class transcription factor	up	810	2750	27.7492	1580	9.5949	1.53211	2.89208	6.99403e-266	8.33876e-265
Pbr021388.1		PSAF_ARATH Photosystem I reaction center subunit III, chloroplastic		up	690	34877	413.136	20035	142.826	1.53235	2.89257	0	0
Pbr021173.1		YFK5_SCHPO Uncharacterized protein C167.05		up	783	2157	22.516	1235	7.75843	1.53712	2.90214	5.3412e-210	5.12041e-209
Pbr014580.1		PSAF_ARATH Photosystem I reaction center subunit III, chloroplastic		up	690	53313	631.52	30470	217.216	1.5397	2.90734	0	0
Pbr022935.1		C3H53_ORYSJ Zinc finger CCCH domain-containing protein 53	PREDICTED: zinc finger CCCH domain-containing protein 22-like	up	2211	5816	21.5	3320	7.38614	1.54144	2.91086	0	0
Pbr014064.1		GAI1_VITVI DELLA protein GAI1	DELLA protein	up	1557	8422	44.2109	4801	15.1674	1.54343	2.91486	0	0
Pbr018608.1		XTHB_PHAAN Probable xyloglucan endotransglucosylase/hydrolase protein B	xyloglucan endotransglucosylase/hydrolase 1	up	885	16993	156.939	9681	53.8078	1.54431	2.91665	0	0
Pbr038696.1		RIX1_LODEL Pre-rRNA-processing protein RIX1		up	240	862	29.3562	491	10.0633	1.54457	2.91716	1.05175e-85	4.75026e-85
Pbr003245.1		Y5161_ARATH Uncharacterized protein At5g01610		up	507	1747	28.1636	995	9.65347	1.54471	2.91746	1.06747e-171	8.50658e-171
Pbr040773.1		OTC_PHOPR Ornithine carbamoyltransferase		up	333	964	23.6612	549	8.10955	1.54483	2.91769	1.21254e-95	5.9479e-95
Pbr019098.1		CB21_TOBAC Chlorophyll a-b binding protein 16, chloroplastic		up	798	396021	4056.19	225132	1387.72	1.54741	2.92291	0	0
TCONS_00000030				up	1244	28545	187.548	16223	64.1474	1.5478	2.92371	0	0
TCONS_00002132				up	666	1765	21.6608	1003	7.4079	1.54795	2.92401	5.68369e-174	4.59112e-173
Pbr005419.1		AMYB_MEDSA Beta-amylase	PREDICTED: beta-amylase 1, chloroplastic-like	up	1716	12398	59.0524	7044	20.1916	1.54824	2.9246	0	0
Pbr021032.2			PREDICTED: BAG family molecular chaperone regulator 6-like	up	3618	10693	24.1565	6073	8.25664	1.54879	2.92571	0	0
Pbr027386.1				up	954	4026	34.4928	2284	11.7765	1.55039	2.92895	0	0
Pbr038365.2		SYK_MYCHP Lysyl-tRNA synthetase		up	1356	5012	30.2103	2837	10.2912	1.55362	2.93553	0	0
Pbr015574.1		ATP5L_HUMAN ATP synthase subunit g, mitochondrial		up	369	3448	76.3737	1949	25.9809	1.55563	2.93961	0	0
Pbr042148.1		YAB9_SCHPO Uncharacterized membrane protein C2G11.09		up	2175	8399	31.5625	4742	10.7243	1.55732	2.94307	0	0
TCONS_00003382				up	531	7235	111.365	4076	37.7579	1.56044	2.94944	0	0
Pbr031676.1		ANL2_ARATH Homeobox-leucine zipper protein ANTHOCYANINLESS 2	HD domain class transcription factor	up	1200	7739	52.7117	4353	17.8433	1.56274	2.95414	0	0
Pbr026371.1		NDUS5_GORGO NADH dehydrogenase [ubiquinone] iron-sulfur protein 5		up	252	1209	39.2129	679	13.2537	1.56493	2.95863	1.07424e-121	6.42156e-121
TCONS_00000713				up	1020	3037	24.3359	1703	8.21264	1.56717	2.96323	3.31109e-303	4.44626e-302
Pbr029185.1			hypothetical protein L484_018823	up	273	805	24.1011	451	8.1261	1.56846	2.96588	6.15001e-82	2.69028e-81
Pbr007291.1		CB24_PEA Chlorophyll a-b binding protein P4, chloroplastic	a-b binding protein	up	762	121103	1298.98	67821	437.802	1.56903	2.96705	0	0
Pbr021078.1		PSAK_ARATH Photosystem I reaction center subunit psaK, chloroplastic		up	555	71816	1057.62	40212	356.395	1.56928	2.96757	0	0
TCONS_00000712				up	878	2911	27.0989	1627	9.1151	1.5719	2.97296	5.49523e-292	7.12061e-291
Pbr012003.1		PRU1_PRUAV Major allergen Pru av 1	major allergen Mal d 1.03C	up	480	2025	34.4816	1131	11.5902	1.57292	2.97507	5.91286e-204	5.52359e-203
Pbr019787.1		LKHA4_KLULA Leukotriene A-4 hydrolase		up	816	2081	20.8442	1162	7.00462	1.57327	2.97578	1.32882e-209	1.27127e-208
Pbr015939.1		WRK33_ARATH Probable WRKY transcription factor 33	WRKY domain class transcription factor	up	1563	8292	43.3614	4630	14.571	1.57331	2.97586	0	0
Pbr028496.1		SYH_NOVAD Histidyl-tRNA synthetase		up	606	2964	39.9769	1655	13.4336	1.57331	2.97588	1.19434e-297	1.57202e-296
Pbr034896.1			hypothetical protein L484_018823	up	273	767	22.9634	428	7.71169	1.57422	2.97774	1.44556e-78	6.1547e-78
Pbr017389.1		RR20_ARATH 30S ribosomal protein S20, chloroplastic		up	555	1717	25.286	957	8.48179	1.5759	2.98121	1.01523e-173	8.18852e-173
TCONS_00002150				up	652	3653	45.7937	2036	15.3603	1.57594	2.98131	0	0
Pbr006950.1		SYK_METHJ Lysyl-tRNA synthetase		up	678	2890	34.8395	1609	11.6733	1.57751	2.98453	2.17606e-291	2.81408e-290
Pbr002623.1		CESA1_ARATH Cellulose synthase A catalytic subunit 1 [UDP-forming]		up	3219	13661	34.6868	7604	11.6196	1.57783	2.98521	0	0
TCONS_00002152				up	652	3470	43.4996	1931	14.5681	1.57819	2.98595	0	0
Pbr037711.1		ITIH5_MOUSE Inter-alpha-trypsin inhibitor heavy chain H5	PREDICTED: uncharacterized protein LOC101305109	up	2262	6134	22.1643	3411	7.4175	1.57923	2.98811	0	0
TCONS_00005334				up	412	4343	86.158	2414	28.821	1.57987	2.98942	0	0
Pbr014112.1		HEM11_CUCSA Glutamyl-tRNA reductase 1, chloroplastic		up	1308	3735	23.3392	2076	7.80707	1.5799	2.9895	0	0
Pbr009243.1		RD22_ARATH Dehydration-responsive protein RD22	PREDICTED: dehydration-responsive protein RD22-like	up	1221	75854	507.769	42161	169.849	1.57992	2.98953	0	0
Pbr035137.1		YSL1_ARATH Metal-nicotianamine transporter YSL1		up	1995	17011	69.6932	9448	23.2951	1.58099	2.99175	0	0
Pbr028626.1		PSAH2_ARATH Photosystem I reaction center subunit VI-2, chloroplastic		up	435	16616	312.205	9225	104.315	1.58155	2.99292	0	0
Pbr006893.1		ADH1_ZEALU Alcohol dehydrogenase 1 (Fragment)		up	396	1227	25.3252	681	8.45903	1.58201	2.99387	2.06681e-125	1.26979e-124
Pbr032882.1		PUB25_ARATH U-box domain-containing protein 25		up	1149	8899	63.303	4936	21.1312	1.5829	2.99572	0	0
Pbr026906.2		ATP7_ARATH Probable ATP synthase 24 kDa subunit, mitochondrial	putative ATP synthase 24 kDa protein	up	762	8245	88.438	4569	29.4941	1.58424	2.9985	0	0
Pbr000624.1				up	810	4354	43.9346	2412	14.6474	1.58471	2.99948	0	0
Pbr036011.1		AMYB_SOYBN Beta-amylase		up	900	2709	24.602	1495	8.17085	1.59022	3.01094	1.89077e-276	2.32415e-275
TCONS_00002153				up	660	3779	46.799	2079	15.4946	1.59472	3.02035	0	0
TCONS_00002116				up	609	9365	125.688	5152	41.6128	1.59475	3.02042	0	0
Pbr016130.1		RECF_BACV8 DNA replication and repair protein recF		up	537	1558	23.7135	857	7.8501	1.59493	3.0208	1.47306e-160	1.11127e-159
Pbr041270.1		AOX3_SOYBN Alternative oxidase 3, mitochondrial		up	1062	8840	68.0348	4860	22.5102	1.59569	3.02239	0	0
Pbr035572.1		G6PI_MYCMO Glucose-6-phosphate isomerase	hypothetical protein PHAVU_008G137900g	up	519	5862	92.317	3218	30.4991	1.59783	3.02688	0	0
Pbr012236.1		YSL7_ARATH Probable metal-nicotianamine transporter YSL7		up	2106	11113	43.1297	6075	14.1891	1.60389	3.03962	0	0
Pbr016153.1		RK34_SPIOL 50S ribosomal protein L34, chloroplastic	PREDICTED: 50S ribosomal protein L34, chloroplastic-like	up	459	6880	122.512	3761	40.305	1.60389	3.03962	0	0
Pbr021005.1			hypothetical protein L484_018823	up	273	776	23.2328	424	7.63962	1.60459	3.0411	1.20649e-81	5.26638e-81
Pbr006614.1			hypothetical protein L484_018823	up	273	809	24.2208	442	7.96394	1.60469	3.04131	4.81479e-85	2.16051e-84
Pbr016312.1		PAP3_BRACM Plastid lipid-associated protein 3, chloroplastic		up	1068	12731	97.4304	6951	32.0143	1.60565	3.04334	0	0
Pbr010224.1		PYRG_ENTFA CTP synthase		up	1800	5070	23.0218	2768	7.56418	1.60574	3.04352	0	0
Pbr012088.1		NDHL_TRIEI NAD(P)H-quinone oxidoreductase subunit L	PREDICTED: uncharacterized protein LOC100259429	up	564	1878	27.2157	1025	8.9395	1.60617	3.04443	4.61286e-195	4.12218e-194
Pbr042790.1		TMVRN_NICGU TMV resistance protein N		up	426	6682	128.204	3641	42.0416	1.60855	3.04944	0	0
Pbr026627.1			PREDICTED: NADH dehydrogenase [ubiquinone] 1 beta subcomplex subunit 3-B-like	up	252	1212	39.3102	660	12.8828	1.60945	3.05136	5.65166e-127	3.49996e-126
Pbr024549.1		GAI_GOSHI DELLA protein GAI	spur-type DELLA protein	up	1755	7161	33.3503	3899	10.9281	1.60966	3.05179	0	0
Pbr028645.1		PSAH2_ARATH Photosystem I reaction center subunit VI-2, chloroplastic		up	435	16416	308.448	8915	100.809	1.6134	3.05971	0	0
Pbr028713.1		PIN3_ARATH Auxin efflux carrier component 3		up	1980	8750	36.1199	4739	11.7731	1.6173	3.06801	0	0
TCONS_00005585				up	259	5825	183.823	3154	59.9005	1.61768	3.0688	0	0
TCONS_00004538				up	1095	20163	150.503	10902	48.9734	1.61972	3.07315	0	0
Pbr015937.1		UBIE_GEOSW Menaquinone biosynthesis methyltransferase ubiE		up	1572	4984	25.9137	2691	8.42034	1.62176	3.07751	0	0
Pbr005261.1		CB21_GOSHI Chlorophyll a-b binding protein 151, chloroplastic		up	798	547242	5605.05	295100	1819.01	1.62358	3.08138	0	0
Pbr006813.1		PMTL_ARATH Probable methyltransferase PMT21		up	1782	10335	47.403	5573	15.3833	1.62361	3.08146	0	0
Pbr035090.1		RR6_ARATH 30S ribosomal protein S6 alpha, chloroplastic	PREDICTED: 30S ribosomal protein S6 alpha, chloroplastic-like	up	612	6530	87.2097	3515	28.2516	1.62616	3.0869	0	0
TCONS_00002854				up	489	2627	43.9091	1412	14.2035	1.62828	3.09144	2.23288e-277	2.75507e-276
TCONS_00002151				up	652	3591	45.0164	1930	14.5606	1.62839	3.09167	0	0
Pbr019484.1		CESA6_ARATH Cellulose synthase A catalytic subunit 6 [UDP-forming]		up	3177	20931	53.8488	11210	17.3563	1.63346	3.10255	0	0
Pbr036172.1		NPH3_ORYSJ Coleoptile phototropism protein 1		up	1899	7398	31.8414	3962	10.2626	1.63351	3.10266	0	0
Pbr041885.2		LAMB4_DANRE Laminin subunit beta-4	PREDICTED: uncharacterized protein LOC101294262	up	762	5299	56.8384	2837	18.3136	1.63395	3.10363	0	0
TCONS_00001135				up	341	6332	151.771	3379	48.7419	1.63867	3.11378	0	0
Pbr030173.1		TTC30_XENTR Tetratricopeptide repeat protein 30	PREDICTED: uncharacterized protein LOC101313964	up	1023	6082	48.593	3245	15.603	1.63893	3.11434	0	0
Pbr016671.1		GAI_GOSHI DELLA protein GAI	DELLA protein	up	1743	17456	81.856	9258	26.1269	1.64755	3.13301	0	0
Pbr000473.1		RK34_SPIOL 50S ribosomal protein L34, chloroplastic	PREDICTED: 50S ribosomal protein L34, chloroplastic-like	up	459	10780	191.959	5711	61.2023	1.64914	3.13647	0	0
Pbr008388.1			PREDICTED: uncharacterized protein LOC101292860	up	255	752	24.1035	398	7.67735	1.65056	3.13957	2.23242e-82	9.80114e-82
Pbr010467.1			hypothetical protein L484_018823	up	273	809	24.2208	428	7.71169	1.65113	3.14079	1.6089e-88	7.4454e-88
Pbr033332.1		POLG_POWVL Genome polyprotein	PREDICTED: uncharacterized protein LOC100253416	up	279	1242	36.3849	657	11.5832	1.6513	3.14117	7.13043e-135	4.63542e-134
Pbr026642.2		GUN25_ARATH Endoglucanase 25	cellulase1	up	1863	17613	77.2723	9291	24.5312	1.65534	3.14996	0	0
Pbr021038.1		Y4115_ARATH Uncharacterized protein At4g01150, chloroplastic		up	486	33272	559.559	17545	177.577	1.65585	3.15109	0	0
Pbr032575.1		NLTP2_PRUAR Non-specific lipid-transfer protein 2		up	288	10891	309.085	5736	97.9682	1.65762	3.15496	0	0
Pbr023836.1		CESA3_ARATH Cellulose synthase A catalytic subunit 3 [UDP-forming]		up	3249	18430	46.3638	9691	14.6719	1.65994	3.16003	0	0
Pbr033138.1		DAG_ANTMA DAG protein, chloroplastic		up	654	1688	21.0959	887	6.67136	1.66091	3.16216	4.47041e-184	3.78786e-183
Pbr030210.1		RR20_ARATH 30S ribosomal protein S20, chloroplastic		up	555	1830	26.9502	961	8.51724	1.66184	3.16419	1.52488e-199	1.39407e-198
Pbr016040.1		XKDE_BACSU Phage-like element PBSX protein xkdE		up	963	2646	22.4578	1389	7.09487	1.66237	3.16535	1.05463e-287	1.35096e-286
Pbr021004.1			hypothetical protein L484_018823	up	273	792	23.7119	415	7.47746	1.66499	3.17111	1.0238e-87	4.70566e-87
Pbr011657.1		PST2_GOSHI Photosystem II 5 kDa protein, chloroplastic		up	321	50021	1273.65	26203	401.527	1.6654	3.17202	0	0
Pbr010035.1				up	558	11029	161.549	5767	50.8375	1.66801	3.17776	0	0
Pbr024663.1		T106A_RAT Transmembrane protein 106A	PREDICTED: uncharacterized protein LOC101296206	up	633	2279	29.4269	1190	9.24723	1.67004	3.18223	1.03064e-249	1.15277e-248
Pbr010200.1		ENL2_ARATH Early nodulin-like protein 2		up	561	2962	43.1544	1546	13.5555	1.67063	3.18354	0	0
Pbr009485.1			protein with unknown function	up	447	1818	33.2422	945	10.399	1.67657	3.19666	1.00404e-200	9.22055e-200
Pbr009607.1			hypothetical protein L484_018823	up	273	778	23.2927	404	7.27926	1.67802	3.19987	3.87824e-87	1.77253e-86
Pbr014720.1		IAA14_ARATH Auxin-responsive protein IAA14	ARF domain class transcription factor	up	735	13496	150.079	7002	46.8601	1.67929	3.20271	0	0
Pbr012798.1		CB5_ARATH Chlorophyll a-b binding protein CP26, chloroplastic		up	873	150301	1407.18	77832	438.543	1.68202	3.20877	0	0
TCONS_00002149				up	652	3653	45.7937	1891	14.2663	1.68253	3.20991	0	0
Pbr031619.1				up	219	615	22.9527	318	7.14252	1.68416	3.21353	1.26198e-69	4.94948e-69
Pbr034894.1			hypothetical protein L484_018823	up	273	764	22.8736	395	7.1171	1.68432	3.21389	4.74564e-86	2.14964e-85
Pbr042856.1		PSAEA_NICSY Photosystem I reaction center subunit IV A, chloroplastic		up	438	105544	1969.53	54489	611.932	1.68641	3.21854	0	0
Pbr030688.1		GH35_ORYSJ Probable indole-3-acetic acid-amido synthetase GH3.5		up	1770	10652	49.1882	5494	15.2681	1.6878	3.22164	0	0
Pbr023172.1		AROC_ANAVT Chorismate synthase	PREDICTED: uncharacterized protein LOC101304796	up	813	4210	42.3248	2171	13.1352	1.68806	3.22223	0	0
Pbr022323.1		CD3D_MOUSE T-cell surface glycoprotein CD3 delta chain		up	555	3004	44.2395	1546	13.702	1.69095	3.22868	0	0
Pbr024382.1		RK28_ARATH 50S ribosomal protein L28, chloroplastic		up	465	2040	35.8575	1047	11.0755	1.69491	3.23756	1.93845e-228	2.0029e-227
Pbr042697.1		TYPH_ROSDO Putative thymidine phosphorylase		up	216	686	25.9581	352	8.01599	1.69523	3.23829	3.75773e-78	1.59553e-77
Pbr000039.1		U497C_VITVI UPF0497 membrane protein 12		up	609	1888	25.3389	968	7.81856	1.69638	3.24087	7.8422e-212	7.56483e-211
Pbr036442.1		KCS10_ARATH 3-ketoacyl-CoA synthase 10		up	1608	25264	128.416	12936	39.5715	1.69829	3.24517	0	0
Pbr009180.1		AMYB_MEDSA Beta-amylase	PREDICTED: beta-amylase 2, chloroplastic-like	up	1695	5891	28.4068	3013	8.74375	1.69991	3.24881	0	0
Pbr030977.1			hypothetical protein L484_018823	up	273	886	26.5262	453	8.16214	1.7004	3.2499	8.3764e-101	4.28729e-100
Pbr027669.1		PLA22_ORYSJ Probable phospholipase A2 homolog 2		up	693	2626	30.9717	1337	9.49001	1.70647	3.26361	2.99207e-296	3.92237e-295
Pbr002273.1		CLCA1_HUMAN Calcium-activated chloride channel regulator 1	hypothetical protein ZEAMMB73_991468	up	237	3898	134.43	1984	41.1777	1.70692	3.26464	0	0
Pbr027340.2		R1A_BCRP3 Replicase polyprotein 1a		up	429	1543	29.3976	785	9.00079	1.70757	3.26611	4.22936e-175	3.43255e-174
Pbr040268.1		ELI5_HORVU High molecular mass early light-inducible protein HV58, chloroplastic		up	798	7963	81.56	4047	24.9459	1.70906	3.26948	0	0
Pbr025823.1		HS177_ORYSJ 17.7 kDa class I heat shock protein		up	546	5111	76.5097	2592	23.3513	1.71214	3.27647	0	0
Pbr017232.1		EXOC2_ARATH Exocyst complex component 2		up	216	531	20.093	269	6.12586	1.71371	3.28002	8.03546e-62	2.91634e-61
TCONS_00005007				up	471	1514	26.2729	766	7.99975	1.71555	3.28422	5.7791e-173	4.6371e-172
Pbr014578.1		PMTE_ARATH Probable methyltransferase PMT14		up	1848	7034	31.1103	3556	9.46517	1.71669	3.28682	0	0
Pbr023534.1		Y1044_ARATH BTB/POZ domain-containing protein At1g30440	BZIP domain class transcription factor	up	1881	4836	21.0136	2436	6.37026	1.7219	3.29871	0	0
Pbr007903.1		PER12_ARATH Peroxidase 12		up	1053	3049	23.6664	1534	7.16581	1.72364	3.30268	0	0
Pbr022044.2		CB11_SOLLC Chlorophyll a-b binding protein 6A, chloroplastic	a-b binding protein	up	744	123054	1351.84	61856	408.957	1.72491	3.30559	0	0
Pbr017469.1			hypothetical protein L484_018823	up	273	810	24.2508	407	7.33331	1.72549	3.30693	3.32957e-94	1.61308e-93
Pbr030948.1		KRP3_ARATH Cyclin-dependent kinase inhibitor 3		up	711	2618	30.0956	1313	9.08372	1.7282	3.31314	1.29891e-300	1.72923e-299
Pbr015965.1		PER1_ARAHY Cationic peroxidase 1		up	876	2383	22.2343	1192	6.6933	1.732	3.32187	1.16744e-274	1.42801e-273
Pbr007391.1				up	417	2141	41.9647	1068	12.5981	1.73597	3.33104	9.01131e-248	9.97621e-247
Pbr009608.1			hypothetical protein L484_018823	up	273	776	23.2328	386	6.95494	1.74006	3.34048	2.23913e-91	1.05986e-90
Pbr013419.1		PKND_MYCTU Serine/threonine-protein kinase pknD		up	1110	3265	24.0416	1623	7.19224	1.74102	3.34272	0	0
Pbr039105.1		TCP15_ARATH Transcription factor TCP15	TCP domain class transcription factor	up	1206	3286	22.2702	1633	6.66051	1.74141	3.34361	0	0
Pbr021646.1		LMBD2_ARATH LIMR family protein At5g01460	hypothetical protein CICLE_v10011517mg	up	1524	4368	23.4261	2170	7.00395	1.74188	3.3447	0	0
Pbr011422.1		CB24_PEA Chlorophyll a-b binding protein P4, chloroplastic	a-b binding protein	up	762	162275	1740.6	80578	520.152	1.74258	3.34634	0	0
Pbr010191.1			hypothetical protein L484_018823	up	273	852	25.5082	423	7.6216	1.7428	3.34683	2.36301e-100	1.20434e-99
Pbr029321.1		YCF17_PORPU Uncharacterized protein ycf17		up	336	3739	90.9535	1854	27.1418	1.74461	3.35105	0	0
TCONS_00005834				up	331	25086	619.451	12438	184.838	1.74473	3.35132	0	0
Pbr038178.1			hypothetical protein L484_018823	up	273	781	23.3825	387	6.97295	1.74559	3.35332	2.36453e-92	1.12807e-91
TCONS_00000529				up	381	3336	71.5656	1653	21.3411	1.74563	3.35342	0	0
Pbr029209.1			hypothetical protein L484_018823	up	273	852	25.5082	422	7.60358	1.74621	3.35476	1.27143e-100	6.49529e-100
Pbr020168.1				up	540	7262	109.917	3595	32.7472	1.74698	3.35654	0	0
Pbr006383.1		Y1491_ARATH DUF246 domain-containing protein At1g04910		up	1575	5815	30.1767	2873	8.97271	1.74982	3.36317	0	0
Pbr035775.1		EF100_ARATH Ethylene-responsive transcription factor 1A	AP2 domain class transcription factor	up	810	2867	28.9298	1414	8.58683	1.75236	3.36909	0	0
Pbr005929.1		RK31_ARATH 50S ribosomal protein L31, chloroplastic		up	420	4681	91.0946	2307	27.0188	1.7534	3.37152	0	0
Pbr034897.1			hypothetical protein L484_018823	up	273	797	23.8616	391	7.04503	1.76001	3.38701	2.86865e-95	1.40251e-94
Pbr029487.1		RD22_ARATH Dehydration-responsive protein RD22	PREDICTED: dehydration-responsive protein RD22-like	up	1221	18124	121.323	8881	35.7779	1.76171	3.39099	0	0
Pbr013821.1		TMVRN_NICGU TMV resistance protein N		up	504	1864	30.2286	913	8.91064	1.76232	3.39242	1.58571e-220	1.58703e-219
Pbr031986.1		ASPM_BOVIN Abnormal spindle-like microcephaly-associated protein homolog (Fragment)		up	639	1941	24.8272	950	7.31293	1.7634	3.39498	9.6186e-230	9.98916e-229
Pbr032962.1		PIF1_ARATH Transcription factor PIF1		up	1461	5098	28.5202	2492	8.39008	1.76523	3.39928	0	0
Pbr005785.1		PLAS_SOLLC Plastocyanin, chloroplastic	Plastocyanin A, chloroplast precursor, putative	up	501	175199	2858.23	85495	839.405	1.76768	3.40507	0	0
Pbr038726.1		MYOJ_DICDI Myosin-J heavy chain		up	2355	6896	23.9337	3345	6.98673	1.77635	3.42559	0	0
Pbr025867.1		PSB28_ORYSJ Photosystem II reaction center PSB28 protein, chloroplastic		up	543	1530	23.03	741	6.71254	1.77859	3.4309	1.10144e-183	9.31814e-183
TCONS_00005617				up	390	4435	92.9463	2146	27.0666	1.77988	3.43399	0	0
Pbr034898.1			hypothetical protein L484_018823	up	273	823	24.64	398	7.17115	1.78072	3.43599	6.86375e-100	3.48838e-99
Pbr019065.1			hypothetical protein L484_018823	up	273	797	23.8616	385	6.93692	1.78232	3.43979	6.50954e-97	3.22523e-96
Pbr009517.1		CB4C_ARATH Chlorophyll a-b binding protein CP29.3, chloroplastic		up	390	15756	330.206	7601	95.8682	1.78424	3.44437	0	0
TCONS_00002053				up	366	4402	98.3042	2123	28.5323	1.78466	3.44536	0	0
Pbr032275.1		MAEA_DANRE Macrophage erythroblast attacher		up	1242	3182	20.9402	1534	6.07536	1.78524	3.44675	0	0
Pbr019064.1			hypothetical protein L484_018823	up	273	830	24.8496	400	7.20719	1.78571	3.44789	4.177e-101	2.14331e-100
Pbr010190.1			hypothetical protein L484_018823	up	273	811	24.2807	390	7.02701	1.78883	3.45534	4.54428e-99	2.29521e-98
Pbr000227.1		Y5957_ARATH Uncharacterized protein At5g39570		up	942	5179	44.9364	2487	12.9865	1.79087	3.46023	0	0
Pbr019696.1		MAF1_SOLLC MFP1 attachment factor 1		up	501	2431	39.6598	1167	11.4578	1.79135	3.46138	1.79746e-293	2.33563e-292
Pbr009999.1			hypothetical protein L484_018823	up	273	865	25.8974	415	7.47746	1.79219	3.4634	8.34921e-106	4.43596e-105
Pbr009997.1			hypothetical protein L484_018823	up	273	778	23.2927	373	6.7207	1.7932	3.46582	1.97793e-95	9.68488e-95
Pbr027073.1			hypothetical protein L484_018823	up	273	826	24.7298	396	7.13512	1.79324	3.46593	3.34277e-101	1.71578e-100
Pbr041327.1		PSAG_ARATH Photosystem I reaction center subunit V, chloroplastic		up	492	23171	384.931	11064	110.615	1.79905	3.4799	0	0
Pbr024066.1			hypothetical protein L484_018823	up	273	870	26.0471	414	7.45944	1.80399	3.49183	2.36364e-107	1.27201e-106
Pbr040203.1		XTH23_ARATH Probable xyloglucan endotransglucosylase/hydrolase protein 23	xyloglucan endotransglycosylase 2	up	849	8713	83.8809	4146	24.0209	1.80405	3.49199	0	0
Pbr017371.1		OEC6_SPIOL 6.7 kDa chloroplast outer envelope membrane protein	Outer envelope membrane protein 7	up	270	1083	32.7845	515	9.38236	1.80499	3.49427	2.97542e-133	1.91857e-132
Pbr022861.2		C109A_MOUSE Coiled-coil domain-containing protein 109A		up	1149	4734	33.6753	2246	9.6152	1.8083	3.5023	0	0
Pbr024528.1		HMGYA_SOYBN HMG-Y-related protein A		up	552	3183	47.1304	1510	13.4557	1.80844	3.50263	0	0
Pbr033807.1		B2_DAUCA B2 protein		up	1155	19071	134.957	9038	38.491	1.80991	3.50619	0	0
Pbr020932.1		FER2_SYNP6 Ferredoxin-2		up	597	1744	23.8768	826	6.80572	1.81079	3.50834	2.88287e-214	2.81428e-213
Pbr032577.1				up	297	8875	244.239	4201	69.5768	1.81162	3.51035	0	0
Pbr038725.1				up	327	2293	57.3138	1084	16.3061	1.81347	3.51487	1.29645e-281	1.62054e-280
Pbr006677.1		GL52_ORYSJ Germin-like protein 5-1	PREDICTED: germin-like protein 5-1-like	up	654	4279	53.4771	2022	15.208	1.81409	3.51638	0	0
Pbr026475.1		KCS21_ARATH 3-ketoacyl-CoA synthase 21		up	1416	5109	29.4901	2413	8.38229	1.81481	3.51814	0	0
TCONS_00002853				up	497	2929	48.1688	1378	13.6383	1.82043	3.53187	0	0
Pbr027177.1		ALLN_ALLAS Alliin lyase (Fragment)		up	1044	3609	28.2546	1697	7.99558	1.82121	3.53378	0	0
Pbr011767.1		HMGL_SOYBN HMG1/2-like protein		up	363	3733	84.0533	1755	23.7815	1.82147	3.5344	0	0
Pbr000468.1		GDL10_ARATH GDSL esterase/lipase At1g28610		up	1212	4101	27.6561	1926	7.81668	1.82297	3.53809	0	0
TCONS_00005770				up	347	903	21.2697	424	6.01042	1.82326	3.53881	5.88109e-113	3.29578e-112
Pbr017537.1		DDX54_HUMAN ATP-dependent RNA helicase DDX54		up	843	4358	42.2535	2043	11.9209	1.82558	3.54449	0	0
TCONS_00003078				up	1555	5790	30.4335	2711	8.57566	1.82734	3.54882	0	0
TCONS_00005436				up	214	799	30.5166	374	8.59659	1.82776	3.54985	1.67144e-100	8.52809e-100
TCONS_00003642				up	812	18932	190.565	8850	53.6112	1.82968	3.55458	0	0
Pbr023485.1		VAS_ARATH Lipid transfer-like protein VAS		up	465	1620	28.4751	754	7.97603	1.83596	3.57008	6.13581e-203	5.70565e-202
Pbr007792.1		TMP14_ARATH Thylakoid membrane phosphoprotein 14 kDa, chloroplastic		up	516	46656	739.028	21696	206.823	1.83723	3.57324	0	0
Pbr042295.1		P2C32_ARATH Protein phosphatase 2C 32		up	1257	8682	56.4531	4020	15.7311	1.84343	3.58863	0	0
Pbr033539.1		EXPA4_ARATH Expansin-A4	expansin	up	777	5902	62.0842	2729	17.2763	1.84543	3.59361	0	0
Pbr030467.1		ASR2_SOLLC Abscisic stress-ripening protein 2	ABA-, stress- and ripening-induced protein	up	612	172713	2306.62	79837	641.684	1.84585	3.59464	0	0
Pbr034564.1		SPAT6_RAT Spermatogenesis-associated protein 6	hypothetical protein VITISV_015697	up	975	4563	38.2516	2106	10.6248	1.84808	3.6002	0	0
TCONS_00003637				up	248	1926	63.4757	885	17.5534	1.85446	3.61616	3.7505e-244	4.10185e-243
Pbr029718.1		DCL_GIALA Endoribonuclease Dicer-like	hypothetical protein L484_014606	up	492	1585	26.331	728	7.27838	1.85507	3.6177	2.18122e-201	2.01106e-200
Pbr033139.1		PGLR_OENOR Exopolygalacturonase (Fragment)	PREDICTED: exopolygalacturonase-like	up	1149	3189	22.6849	1461	6.25459	1.85875	3.62693	0	0
Pbr002977.1		SYI_METLZ Isoleucyl-tRNA synthetase		up	543	2235	33.6419	1022	9.25805	1.86148	3.6338	2.01641e-284	2.55384e-283
Pbr036762.1		YD52_SCHPO Uncharacterized protein C6C3.02c		up	435	1701	31.9608	777	8.78618	1.863	3.63763	3.26452e-217	3.23046e-216
TCONS_00003935				up	385	9821	208.496	4475	57.1743	1.86658	3.64668	0	0
Pbr034762.1		RBS_PYRPY Ribulose bisphosphate carboxylase small chain, chloroplastic		up	552	590947	8750.09	268032	2388.45	1.87322	3.6635	0	0
Pbr008054.1		EUTQ_SALTY Ethanolamine utilization protein eutQ	hypothetical protein L484_025166	up	456	5132	91.9867	2322	25.0476	1.87675	3.67248	0	0
TCONS_00001787				up	230	9052	321.677	4087	87.4068	1.8798	3.68023	0	0
TCONS_00001033				up	233	2147	75.3146	967	20.4145	1.88334	3.68927	1.28356e-277	1.58614e-276
TCONS_00002743				up	842	2996	29.0826	1343	7.84571	1.89018	3.70681	0	0
Pbr038179.1			hypothetical protein L484_018823	up	273	844	25.2687	378	6.81079	1.89146	3.7101	5.29466e-111	2.92881e-110
Pbr042116.1		Y1044_ARATH BTB/POZ domain-containing protein At1g30440	BZIP domain class transcription factor	up	1905	6131	26.3051	2732	7.0543	1.89877	3.72894	0	0
TCONS_00001791				up	203	7861	316.508	3494	84.6633	1.90243	3.73843	0	0
Pbr006941.1		PST2_GOSHI Photosystem II 5 kDa protein, chloroplastic		up	321	85756	2183.55	38013	582.5	1.90635	3.74858	0	0
Pbr010854.1		CRTZ_ESCVU Beta-carotene hydroxylase		up	930	2962	26.0319	1312	6.93936	1.9074	3.75134	0	0
Pbr015324.1		ZFP1_ARATH Zinc finger protein 1		up	618	1634	21.6106	723	5.75464	1.90894	3.75533	1.24864e-215	1.22592e-214
TCONS_00001961				up	833	32983	323.63	14587	86.1369	1.90964	3.75715	0	0
Pbr032298.1		KCS21_ARATH 3-ketoacyl-CoA synthase 21		up	531	12177	187.434	5375	49.7912	1.91242	3.76441	0	0
Pbr000472.1		SPZ9_ORYSJ Probable non-inhibitory serpin-Z9	hypothetical protein CICLE_v10015687mg	up	1086	6641	49.9812	2929	13.2665	1.91359	3.76746	0	0
Pbr004358.1		IAA16_ARATH Auxin-responsive protein IAA16	AUX/IAA16 B	up	759	40313	434.117	17771	115.17	1.91432	3.76936	0	0
Pbr027980.1		Y4276_ARATH Uncharacterized protein At4g22760	PREDICTED: uncharacterized protein LOC101299937	up	594	94093	1294.71	41469	343.404	1.91465	3.77024	0	0
Pbr017211.1		PST2_GOSHI Photosystem II 5 kDa protein, chloroplastic		up	321	8586	218.62	3783	57.9695	1.91506	3.77128	0	0
TCONS_00004448				up	1109	23351	172.099	10262	45.5165	1.91877	3.78101	0	0
TCONS_00000220				up	447	2947	53.886	1295	14.2505	1.9189	3.78133	0	0
Pbr002931.1		SYI_METLZ Isoleucyl-tRNA synthetase		up	543	2389	35.96	1049	9.50264	1.91999	3.78421	0	0
Pbr026472.1		KCS21_ARATH 3-ketoacyl-CoA synthase 21		up	906	24452	220.592	10718	58.1908	1.92252	3.79084	0	0
Pbr000891.1		PGH2_CAVPO Prostaglandin G/H synthase 2		up	492	1295	21.5133	567	5.66874	1.92413	3.79508	3.97886e-173	3.19655e-172
Pbr022620.1		GAOA_GIBZE Galactose oxidase		up	1674	4475	21.8495	1952	5.73578	1.92954	3.80932	0	0
Pbr005669.1		Y5175_ARATH UPF0706 protein At5g01750		up	636	7065	90.7942	3080	23.8211	1.93036	3.8115	0	0
Pbr002203.1		ATPZ_SYNP6 ATP synthase protein I		up	1011	3205	25.9108	1392	6.77262	1.93577	3.82581	0	0
Pbr030978.1			hypothetical protein L484_018823	up	273	845	25.2986	367	6.61259	1.93577	3.82583	1.45224e-114	8.24776e-114
Pbr029278.1		TILS_STRZJ tRNA(Ile)-lysidine synthase	PREDICTED: uncharacterized protein LOC101302032	up	348	2313	54.325	1004	14.1913	1.93661	3.82804	0	0
Pbr024370.1		PGR5_ARATH Protein PROTON GRADIENT REGULATION 5, chloroplastic		up	369	5466	121.073	2362	31.4863	1.94308	3.84525	0	0
Pbr032852.2		TIM23_SCHPO Mitochondrial import inner membrane translocase subunit tim23		up	519	2305	36.3	993	9.41132	1.9475	3.85706	0	0
Pbr008050.1		CB5_ARATH Chlorophyll a-b binding protein CP26, chloroplastic	a-b binding protein	up	873	246931	2311.88	106280	598.833	1.94884	3.86064	0	0
Pbr031004.1			hypothetical protein L484_018823	up	273	812	24.3107	349	6.28827	1.95085	3.86603	2.75322e-111	1.52661e-110
Pbr030225.1		Y4844_ARATH Uncharacterized protein At4g28440		up	477	3051	52.279	1304	13.4471	1.95894	3.88776	0	0
Pbr027210.1		POLX_TOBAC Retrovirus-related Pol polyprotein from transposon TNT 1-94	hypothetical protein VITISV_003944	up	552	1418	20.9962	606	5.4001	1.95907	3.88811	6.69481e-194	5.95487e-193
Pbr009958.1		RECF_CAUCR DNA replication and repair protein recF		up	1227	4749	31.6345	2023	8.10998	1.96373	3.90069	0	0
Pbr023911.1		CB11_SOLLC Chlorophyll a-b binding protein 6A, chloroplastic	a-b binding protein	up	744	64422	707.725	27403	181.173	1.96582	3.90635	0	0
Pbr004806.1		Y4276_ARATH Uncharacterized protein At4g22760	PREDICTED: uncharacterized protein LOC101299937	up	585	6436	89.9215	2734	22.9885	1.96775	3.91158	0	0
Pbr025418.1		HUL4_ASHGO Probable E3 ubiquitin-protein ligase HUL4		up	1098	11454	85.2625	4848	21.7184	1.97299	3.92581	0	0
Pbr017771.1		FTSZ_SYNY3 Cell division protein ftsZ		up	1446	5448	30.7944	2296	7.81038	1.9792	3.94276	0	0
Pbr023307.1		FATA_CORSA Oleoyl-acyl carrier protein thioesterase, chloroplastic (Fragment)		up	1140	3045	21.8316	1280	5.52298	1.9829	3.95287	0	0
TCONS_00005026				up	254	3077	99.0141	1290	24.9818	1.98675	3.96344	0	0
Pbr034670.1		GPAT3_ARATH Probable glycerol-3-phosphate acyltransferase 3		up	1614	16049	81.2733	6715	20.465	1.98962	3.97134	0	0
Pbr027071.1			hypothetical protein L484_018823	up	273	827	24.7597	346	6.23422	1.98972	3.97159	3.08771e-116	1.77688e-115
TCONS_00001537				up	416	8805	172.997	3682	43.537	1.99043	3.97357	0	0
TCONS_00005569				up	241	1120	37.9843	468	9.55206	1.99152	3.97655	6.80176e-157	5.03432e-156
Pbr013841.1		SYT_COXBU Threonyl-tRNA synthetase		up	354	10097	233.127	4203	58.4016	1.99704	3.99179	0	0
Pbr007237.1		ZN346_XENLA Zinc finger protein 346	PREDICTED: zinc finger matrin-type protein 1-like isoform X1	up	1170	11115	77.6474	4622	19.4318	1.99852	3.9959	0	0
Pbr042372.1			hypothetical protein L484_018823	up	273	811	24.2807	337	6.07206	1.99955	3.99876	9.43511e-115	5.36696e-114
Pbr042685.1		RIN4_ARATH RPM1-interacting protein 4		up	246	1002	33.2917	416	8.31815	2.00083	4.0023	2.00254e-141	1.35404e-140
TCONS_00003610				up	1117	3930	28.7569	1623	7.14716	2.00847	4.02354	0	0
TCONS_00001080				up	716	2824	32.237	1163	7.98979	2.01249	4.03478	0	0
TCONS_00000193				up	2795	15801	46.2068	6498	11.4358	2.01455	4.04054	0	0
Pbr042373.1			hypothetical protein L484_018823	up	273	808	24.1909	332	5.98197	2.01577	4.04397	1.59149e-115	9.09896e-115
TCONS_00000198				up	960	5871	49.9855	2412	12.3587	2.01598	4.04454	0	0
Pbr009441.2				up	1248	3365	22.0381	1381	5.44312	2.01749	4.0488	0	0
Pbr003569.1		KCS17_ARATH 3-ketoacyl-CoA synthase 17		up	1566	18884	98.5611	7693	24.1642	2.02815	4.07881	0	0
Pbr030112.1		HPSE1_ARATH Heparanase-like protein 1		up	1680	4247	20.6622	1729	5.06237	2.02911	4.08152	0	0
Pbr036775.1		TOLB_CAUCR Protein tolB	PREDICTED: uncharacterized protein LOC101292474	up	2070	51862	204.777	21074	50.0778	2.03181	4.08919	0	0
Pbr011255.1		COL11_ARATH Putative zinc finger protein CONSTANS-LIKE 11	COL domain class transcription factor	up	750	13513	147.263	5484	35.967	2.03365	4.09439	0	0
Pbr037237.1		PSBR_TOBAC Photosystem II 10 kDa polypeptide, chloroplastic		up	564	18193	263.65	7375	64.3208	2.03527	4.09899	0	0
Pbr022391.1		BH063_ARATH Transcription factor bHLH63		up	1317	4810	29.8513	1943	7.25697	2.04035	4.11346	0	0
Pbr022694.1				up	2082	7712	30.2754	3112	7.35237	2.04186	4.11777	0	0
Pbr029208.1			hypothetical protein L484_018823	up	273	895	26.7956	361	6.50449	2.04249	4.11956	6.45978e-130	4.08279e-129
Pbr007297.1		CHLP_TOBAC Geranylgeranyl diphosphate reductase, chloroplastic		up	1401	83438	486.776	33378	117.19	2.05441	4.15373	0	0
Pbr025304.1		H12_ARATH Histone H1.2	histone 1	up	897	22414	204.235	8876	48.6736	2.06902	4.19601	0	0
Pbr012755.1		CB21_EUGGR Chlorophyll a-b binding protein of LHCII type 1 (Fragment)		up	1047	3404	26.5733	1345	6.31894	2.07223	4.20535	0	0
Pbr024281.1		XTH6_ARATH Probable xyloglucan endotransglucosylase/hydrolase protein 6	xyloglucan endotransglucosylase/hydrolase 4	up	885	28611	264.237	11287	62.7341	2.07451	4.21201	0	0
Pbr021066.1		GB_HHV6Z Envelope glycoprotein B		up	222	708	26.0665	279	6.18187	2.07608	4.21661	2.49333e-105	1.3204e-104
Pbr021979.1		ZFP1_WHEAT Zinc finger protein 1	C2H2L domain class transcription factor	up	816	4184	41.9088	1641	9.89206	2.08291	4.2366	0	0
Pbr024284.1		XTH6_ARATH Probable xyloglucan endotransglucosylase/hydrolase protein 6	xyloglucan endotransglucosylase/hydrolase 4	up	885	28583	263.978	11177	62.1227	2.08723	4.2493	0	0
Pbr004930.1		TL19_ARATH Thylakoid lumenal 19 kDa protein, chloroplastic	Thylakoid lumenal 19 kDa protein	up	756	1910	20.6497	745	4.84733	2.09086	4.26002	3.13231e-283	3.94259e-282
Pbr003426.1		SYK_METHJ Lysyl-tRNA synthetase		up	678	2022	24.3756	788	5.71696	2.09212	4.26373	6.12236e-300	8.12412e-299
Pbr015511.1		LRC18_RAT Leucine-rich repeat-containing protein 18		up	633	7765	100.263	3000	23.3123	2.10462	4.30086	0	0
TCONS_00002160				up	533	12495	191.607	4790	44.2055	2.11585	4.33447	0	0
Pbr016511.2		BRU1_SOYBN Brassinosteroid-regulated protein BRU1		up	777	6880	72.372	2614	16.5483	2.12875	4.37338	0	0
TCONS_00001820				up	565	10513	152.083	3988	34.7196	2.13104	4.38032	0	0
Pbr028924.1		IF3_XANAC Translation initiation factor IF-3	PREDICTED: uncharacterized protein LOC101296025	up	633	2144	27.6837	812	6.30988	2.13335	4.38736	0	0
Pbr032300.1		KCS21_ARATH 3-ketoacyl-CoA synthase 21		up	531	5510	84.8126	2077	19.2402	2.14015	4.40808	0	0
TCONS_00005595				up	438	4077	76.0799	1532	17.2049	2.14469	4.42198	0	0
Pbr026858.1		YCF36_PORPU Uncharacterized protein ycf36		up	942	4827	41.8822	1813	9.46706	2.14535	4.42399	0	0
Pbr017807.1				up	675	7044	85.2941	2642	19.253	2.14737	4.43018	0	0
Pbr022592.1		GAOA_GIBZE Galactose oxidase		up	1536	8969	47.7261	3364	10.7729	2.14737	4.43019	0	0
Pbr000149.1			PREDICTED: uncharacterized protein LOC101291898	up	618	37669	498.194	14112	112.323	2.14906	4.43537	0	0
Pbr024311.1		XTH6_ARATH Probable xyloglucan endotransglucosylase/hydrolase protein 6	xyloglucan endotransglucosylase/hydrolase 4	up	885	55550	513.031	20808	115.653	2.14925	4.43597	0	0
Pbr022037.1		Y1615_ARATH Uncharacterized basic helix-loop-helix protein At1g06150		up	1140	2831	20.2973	1059	4.5694	2.15121	4.442	0	0
Pbr039154.1		PURQ_MYCLE Phosphoribosylformylglycinamidine synthase 1		up	900	3131	28.4344	1163	6.35632	2.16137	4.4734	0	0
Pbr032299.1		KCS21_ARATH 3-ketoacyl-CoA synthase 21		up	951	9800	84.2265	3636	18.8067	2.16303	4.47855	0	0
Pbr006176.1				up	567	1656	23.8715	614	5.32665	2.16399	4.48153	1.15469e-256	1.32944e-255
Pbr039023.1		HUL4_ASHGO Probable E3 ubiquitin-protein ligase HUL4		up	1044	14327	112.165	5293	24.9385	2.16918	4.49768	0	0
Pbr041757.1		RBR3_MAIZE Retinoblastoma-related protein 3		up	2079	6379	25.0785	2346	5.55063	2.17573	4.51814	0	0
Pbr030012.1		SYAP1_HUMAN Synapse-associated protein 1		up	891	3425	31.4185	1258	6.94499	2.17757	4.52392	0	0
Pbr013129.1		EXPA8_ARATH Expansin-A8	expansin	up	765	1944	20.7701	714	4.59098	2.17763	4.52411	2.81316e-303	3.78075e-302
Pbr028494.1		AROA_PASHA 3-phosphoshikimate 1-carboxyvinyltransferase		up	621	1972	25.9549	724	5.73476	2.1782	4.52588	1.03174e-307	1.4105e-306
TCONS_00005772				up	1702	5844	28.0643	2142	6.19054	2.1806	4.53342	0	0
Pbr029488.1		RD22_ARATH Dehydration-responsive protein RD22	hypothetical protein POPTR_0343s00200g	up	873	24419	228.621	8945	50.4005	2.18145	4.5361	0	0
Pbr005796.1		TOF1_NEUCR Topoisomerase 1-associated factor 1		up	678	2995	36.1052	1097	7.95876	2.18159	4.53654	0	0
Pbr020147.1		RK31_ARATH 50S ribosomal protein L31, chloroplastic		up	420	16585	322.752	6068	71.0665	2.18319	4.54156	0	0
Pbr026471.1		KCS21_ARATH 3-ketoacyl-CoA synthase 21		up	252	2320	75.2473	847	16.533	2.18629	4.55134	0	0
Pbr005130.1		BCHH_CHLP8 Magnesium-chelatase subunit H	magnesium chelatase H subunit	up	4143	28661	56.5431	10457	12.4154	2.18722	4.55427	0	0
Pbr022324.1				up	3522	16439	38.1495	5986	8.36018	2.19006	4.56324	0	0
Pbr033075.1		GAUT8_ARATH Galacturonosyltransferase 8		up	1692	8600	41.5433	3119	9.06741	2.19585	4.58161	0	0
Pbr027956.1		NAC2_ARATH NAC domain-containing protein 2	NAC domain protein	up	915	4416	39.4467	1601	8.60674	2.19637	4.58324	0	0
Pbr032373.1		E13B_WHEAT Glucan endo-1,3-beta-glucosidase	endo-1,3-beta-glucanase	up	1323	6096	37.6607	2190	8.14241	2.20953	4.62525	0	0
TCONS_00001495				up	300	780	21.2509	280	4.59098	2.21065	4.62883	3.37403e-125	2.07017e-124
Pbr031894.1		PER42_ARATH Peroxidase 42	peroxidase 4	up	1011	6781	54.8209	2394	11.6477	2.23468	4.70657	0	0
Pbr021507.1		SCL8_ARATH Scarecrow-like protein 8	SCL domain class transcription factor	up	1929	7089	30.037	2501	6.37749	2.23568	4.70984	0	0
Pbr039099.1		PKS1_ARATH Phytochrome kinase substrate 1		up	1503	11179	60.7921	3919	12.8258	2.24483	4.73983	0	0
Pbr033313.1		EXLA1_ARATH Expansin-like A1	PREDICTED: expansin-like A1-like	up	783	2040	21.2947	714	4.48544	2.24717	4.74752	0	0
Pbr006145.1		KCS4_ARATH 3-ketoacyl-CoA synthase 4		up	1551	4827	25.4372	1688	5.35339	2.24841	4.7516	0	0
Pbr019168.1		PSAH2_ARATH Photosystem I reaction center subunit VI-2, chloroplastic		up	435	26167	491.663	9101	102.913	2.25625	4.77749	0	0
TCONS_00004544				up	417	1543	30.2436	535	6.31083	2.26073	4.79233	1.93886e-252	2.19808e-251
TCONS_00000659				up	889	2190	20.1347	758	4.19407	2.26326	4.80076	0	0
Pbr024553.1				up	684	3329	39.7796	1151	8.27728	2.2648	4.80588	0	0
Pbr015165.1		NU4M_DEBHA NADH-ubiquinone oxidoreductase chain 4		up	855	8575	81.9731	2950	16.9717	2.27202	4.83	0	0
Pbr023528.1		LBD37_ARATH LOB domain-containing protein 37	PREDICTED: LOB domain-containing protein 38-like	up	753	2325	25.2366	791	5.16714	2.28808	4.88406	0	0
Pbr033127.1		PGR5_ARATH Protein PROTON GRADIENT REGULATION 5, chloroplastic		up	369	3229	71.5229	1091	14.5434	2.29804	4.91788	0	0
Pbr031308.1		REMO_SOLTU Remorin		up	636	1707	21.9371	573	4.43166	2.30746	4.9501	5.68082e-286	7.23715e-285
Pbr041412.1		YGAF_ECOLI Uncharacterized protein ygaF	PREDICTED: uncharacterized protein LOC101304648	up	1599	23226	118.721	7780	23.9331	2.3105	4.96055	0	0
Pbr024396.1		U49A7_ARATH UPF0497 membrane protein At5g40300	PREDICTED: CASP-like protein At5g40300-like	up	957	3432	29.3115	1144	5.88007	2.31756	4.9849	0	0
Pbr007196.1				up	3258	12471	31.2862	4150	6.26564	2.31999	4.9933	0	0
Pbr009242.1		RD22_ARATH Dehydration-responsive protein RD22	PREDICTED: dehydration-responsive protein RD22-like	up	1221	45684	305.81	15154	61.0492	2.32459	5.00924	0	0
Pbr021358.1		VF11_VACCC Protein F11		up	690	17667	209.275	5857	41.7537	2.32542	5.01213	0	0
Pbr035256.1		APG2_ARATH GDSL esterase/lipase APG	zinc finger protein	up	1074	2881	21.9251	952	4.36015	2.33014	5.02853	0	0
Pbr040350.1		PRU1_PRUAR Major allergen Pru ar 1	Mal d 1-like	up	486	2158	36.2926	713	7.21642	2.33032	5.02917	0	0
Pbr018647.1		SCL8_ARATH Scarecrow-like protein 8	SCL domain class transcription factor	up	1929	5551	23.5203	1832	4.67156	2.33193	5.03478	0	0
Pbr016733.1		F16PA_YERPY Fructose-1,6-bisphosphatase class 1	hypothetical protein MTR_132s0010, partial	up	402	1954	39.7285	643	7.8678	2.33614	5.0495	0	0
TCONS_00000727				up	491	6026	100.312	1976	19.7958	2.34122	5.0673	0	0
TCONS_00003237				up	594	4510	62.0574	1471	12.1813	2.34893	5.09447	0	0
Pbr038148.1		CFI_PYRCO Chalcone--flavonone isomerase	unknown	up	1401	11165	65.1364	3630	12.7449	2.35354	5.11078	0	0
Pbr020813.1		MT2_ACTDE Metallothionein-like protein type 2	metallothionein-like protein	up	228	99495	3566.73	32221	695.141	2.35922	5.13094	0	0
Pbr032127.1		TOLB_ACIAD Protein tolB		up	429	1215	23.1485	393	4.50613	2.36096	5.13711	9.41124e-210	9.00628e-209
Pbr032834.1		BCHH_CHLP8 Magnesium-chelatase subunit H	magnesium chelatase H subunit	up	4143	54771	108.054	17693	21.0066	2.36283	5.1438	0	0
Pbr026123.1		SYD_SILPO Aspartyl-tRNA synthetase		up	1536	4466	23.7646	1438	4.60507	2.36752	5.16053	0	0
Pbr031891.1		CC129_HUMAN Coiled-coil domain-containing protein 129	PREDICTED: uncharacterized protein LOC101291898	up	690	9974	118.147	3203	22.8337	2.37135	5.17425	0	0
TCONS_00002933				up	459	1824	32.48	584	6.25848	2.37567	5.18975	0	0
Pbr030466.1				up	372	3141	69.0126	1005	13.289	2.37663	5.19322	0	0
TCONS_00003507				up	874	50438	471.682	16132	90.7915	2.37719	5.19523	0	0
Pbr000762.1		PANB_WOLSU 3-methyl-2-oxobutanoate hydroxymethyltransferase		up	1254	17347	113.065	5522	21.6604	2.38402	5.21991	0	0
Pbr019896.1			hypothetical protein CICLE_v10009915mg	up	369	1244	27.5548	393	5.23883	2.39499	5.25972	2.567e-218	2.54875e-217
Pbr015413.1		SYP24_ARATH Putative syntaxin-24	PREDICTED: uncharacterized protein LOC101309947	up	633	12407	160.201	3914	30.4148	2.39704	5.26721	0	0
Pbr000649.1		GRPE_CAMJ8 Protein grpE	PREDICTED: uncharacterized protein LOC101311657	up	1788	5773	26.3899	1810	4.97943	2.40593	5.29978	0	0
Pbr002705.1		GUN4C_ARATH Tetrapyrrole-binding protein, chloroplastic		up	792	5277	54.4584	1648	10.2353	2.4116	5.32065	0	0
Pbr010872.1		DCR_ARATH BAHD acyltransferase DCR		up	1287	19278	122.43	6006	22.9549	2.41508	5.33349	0	0
Pbr038904.1		NLTP2_PRUAR Non-specific lipid-transfer protein 2	PREDICTED: non-specific lipid-transfer protein 2-like	up	294	2054	57.1027	635	10.6242	2.42621	5.37479	0	0
Pbr011468.1		IQD31_ARATH Protein IQ-DOMAIN 31		up	1770	8112	37.4591	2503	6.95594	2.429	5.3852	0	0
TCONS_00000553				up	530	6476	99.8698	1997	18.5341	2.42987	5.38845	0	0
Pbr039579.1		YHM9_SCHPO Probable metabolite transport protein C1271.09		up	1335	6064	37.1263	1863	6.86436	2.43524	5.40855	0	0
Pbr036583.1				up	675	2149	26.0217	659	4.80231	2.43792	5.41858	0	0
Pbr001066.1				up	483	1553	26.2801	469	4.77633	2.46	5.50216	1.59811e-280	1.99148e-279
Pbr008947.1		AROA_HAES1 3-phosphoshikimate 1-carboxyvinyltransferase		up	795	3662	37.6491	1102	6.81841	2.46511	5.52168	0	0
Pbr020201.1		DOF54_ARATH Dof zinc finger protein DOF5.4	DOF domain class transcription factor	up	978	2460	20.5589	740	3.72187	2.46566	5.5238	0	0
Pbr027859.1		14KD_DAUCA 14 kDa proline-rich protein DC2.15		up	390	3574	74.902	1073	13.5333	2.46849	5.53464	0	0
Pbr040055.1		RNPH_TERTT Ribonuclease PH		up	636	1993	25.6126	597	4.61727	2.47174	5.54712	0	0
Pbr028599.1		DNAJ_SYNJA Chaperone protein dnaJ		up	360	1921	43.6142	574	7.84292	2.47534	5.56097	0	0
Pbr014631.1		NLTP_MALDO Non-specific lipid-transfer protein		up	342	143802	3436.7	42936	617.538	2.47642	5.56517	0	0
Pbr000853.1		BH080_ARATH Transcription factor bHLH80		up	654	2222	27.7696	663	4.9866	2.47738	5.56885	0	0
Pbr031007.1		F16PA_YERPY Fructose-1,6-bisphosphatase class 1	hypothetical protein MTR_132s0010, partial	up	402	1989	40.4401	593	7.256	2.47854	5.57333	0	0
Pbr011622.1		TPSA_ASPNG Alpha,alpha-trehalose-phosphate synthase [UDP-forming] 1		up	255	3002	96.2219	895	17.2644	2.47857	5.57343	0	0
Pbr024954.1		AVP1_ARATH Pyrophosphate-energized vacuolar membrane proton pump 1		up	264	1381	42.7556	409	7.62058	2.48814	5.61055	6.25489e-253	7.10598e-252
Pbr040175.1		SSL1_CAEEL Helicase ssl-1		up	864	4648	43.9699	1371	7.80535	2.49398	5.63331	0	0
Pbr011136.1		LAT52_SOLLC Anther-specific protein LAT52		up	480	14185	241.541	4180	42.8355	2.49539	5.63881	0	0
Pbr013598.1		SSY1_ARATH Soluble starch synthase, chloroplastic/amyloplastic		up	1992	6734	27.6304	1978	4.88433	2.50002	5.65694	0	0
Pbr041722.1				up	201	556	22.609	163	3.98896	2.50281	5.6679	1.01828e-103	5.33009e-103
Pbr010356.1		NUBP1_ANOGA Cytosolic Fe-S cluster assembly factor NUBP1 homolog	unknown	up	687	12673	150.774	3713	26.585	2.5037	5.67139	0	0
TCONS_00005573				up	651	2639	33.1331	772	5.83317	2.50592	5.68011	0	0
Pbr033256.1		CB23_SOLLC Chlorophyll a-b binding protein 13, chloroplastic		up	795	121891	1253.16	35631	220.46	2.50699	5.68432	0	0
Pbr037125.1		Y5161_ARATH Uncharacterized protein At5g01610		up	474	1360	23.4511	397	4.11984	2.509	5.69224	1.82347e-251	2.05651e-250
Pbr000622.1		BH122_ARATH Transcription factor bHLH122		up	1251	4811	31.4327	1381	5.43006	2.53322	5.78864	0	0
TCONS_00001217				up	613	1891	25.2136	541	4.34115	2.53805	5.80803	0	0
Pbr014856.1		FBN2_MOUSE Fibrillin-2		up	381	32359	694.182	9252	119.448	2.53893	5.81158	0	0
Pbr008304.1		IQD1_ARATH Protein IQ-DOMAIN 1		up	1740	4952	23.2613	1390	3.92947	2.56553	5.91971	0	0
Pbr021116.2		ACPS_ESCF3 Holo-[acyl-carrier-protein] synthase		up	564	1717	24.8825	479	4.17758	2.57439	5.9562	0	0
Pbr039593.1		PCOS_ECOLX Probable sensor protein pcoS	PREDICTED: uncharacterized protein LOC100243015	up	288	715	20.2916	196	3.34759	2.59969	6.06156	1.76957e-138	1.17767e-137
Pbr015411.1		HHT1_ARATH Omega-hydroxypalmitate O-feruloyl transferase	PREDICTED: benzyl alcohol O-benzoyltransferase-like	up	1386	31024	182.952	8453	29.9996	2.60845	6.09848	0	0
Pbr003644.1		Y1491_ARATH DUF246 domain-containing protein At1g04910		up	1575	6236	32.3615	1683	5.2562	2.62219	6.15682	0	0
Pbr013945.1		IQD14_ARATH Protein IQ-DOMAIN 14		up	1458	4030	22.5918	1079	3.64026	2.63369	6.20609	0	0
Pbr034353.1		PROA_BURP8 Gamma-glutamyl phosphate reductase	PREDICTED: uncharacterized protein LOC101312197	up	618	2543	33.6327	676	5.38055	2.64404	6.25078	0	0
Pbr039555.1		CB24_TOBAC Chlorophyll a-b binding protein 40, chloroplastic	a-b binding protein	up	795	1437686	14780.9	379274	2346.68	2.65504	6.29862	0	0
Pbr007796.1		SYP24_ARATH Putative syntaxin-24		up	591	1628	22.5149	428	3.56225	2.66002	6.32041	0	0
Pbr004280.1		CB4A_SOLLC Chlorophyll a-b binding protein CP24 10A, chloroplastic		up	765	191529	2046.33	50052	321.831	2.66866	6.3584	0	0
Pbr014678.1		PEPR1_ARATH Leucine-rich repeat receptor-like protein kinase PEPR1		up	1392	7595	44.5956	1959	6.92251	2.68753	6.44211	0	0
Pbr000879.2		CB4A_SOLLC Chlorophyll a-b binding protein CP24 10A, chloroplastic	PREDICTED: chlorophyll a-b binding protein CP24 10A, chloroplastic-like	up	774	412636	4357.42	105542	670.738	2.69965	6.49646	0	0
Pbr003748.1		EXPA8_ARATH Expansin-A8	expansin	up	762	19342	207.467	4940	31.889	2.70175	6.50593	0	0
Pbr039554.1		CB24_TOBAC Chlorophyll a-b binding protein 40, chloroplastic	a-b binding protein	up	852	928223	8904.63	236971	1368.12	2.70236	6.50866	0	0
Pbr017279.1		EXPA8_ARATH Expansin-A8	expansin 1	up	765	3554	37.9716	907	5.83196	2.70287	6.51096	0	0
Pbr032603.1		RBS_PYRPY Ribulose bisphosphate carboxylase small chain, chloroplastic		up	552	72118	1067.84	18264	162.752	2.71396	6.56119	0	0
Pbr022836.1				up	474	2521	43.4708	636	6.60005	2.7195	6.58644	0	0
Pbr005825.1		TLP1_PRUPE Thaumatin-like protein 1	putative allergen Pru du 2.04	up	981	3241	27.0031	811	4.0665	2.73127	6.64038	0	0
Pbr027178.1		ALLN_ALLCE Alliin lyase		up	336	2136	51.9595	531	7.77363	2.74073	6.68408	0	0
TCONS_00005771				up	280	970	28.315	241	4.23377	2.74155	6.6879	5.1679e-198	4.69425e-197
Pbr036795.1		ELI_PEA Early light-induced protein, chloroplastic		up	582	1459	20.4897	360	3.04262	2.75151	6.73422	6.92129e-298	9.13211e-297
Pbr037250.1		TCMO_PETCR Trans-cinnamate 4-monooxygenase		up	480	1620	27.5853	399	4.08884	2.75413	6.74647	0	0
Pbr040716.4		BST1_CRYNE GPI inositol-deacylase		up	990	3256	26.8814	801	3.97984	2.75583	6.7544	0	0
Pbr005193.1		GDL48_ARATH GDSL esterase/lipase At2g42990		up	1236	3988	26.3718	980	3.9001	2.75741	6.76182	0	0
Pbr038591.1		SSG1_MANES Granule-bound starch synthase 1, chloroplastic/amyloplastic	granule bound starch synthase Ia precursor	up	1845	8684	38.4704	2111	5.62808	2.77303	6.83544	0	0
Pbr033185.1		GATA_CELJU Glutamyl-tRNA(Gln) amidotransferase subunit A	PREDICTED: uncharacterized protein LOC101294995	up	1434	4390	25.0218	1055	3.61886	2.78958	6.91428	0	0
Pbr015164.1		UGPI5_ARATH Uncharacterized GPI-anchored protein At1g27950		up	357	15160	347.084	3603	49.6437	2.8056	6.99149	0	0
Pbr016378.1				up	1053	13963	108.381	3313	15.4761	2.808	7.00313	0	0
Pbr021055.1		PEPQ_SHEB5 Xaa-Pro dipeptidase		up	255	6865	220.041	1628	31.4038	2.80876	7.00682	0	0
Pbr007186.1		COBRA_ARATH Protein COBRA	PREDICTED: protein COBRA-like	up	1371	9481	56.5223	2223	7.97573	2.82513	7.08679	0	0
Pbr004834.1		FPG_DESHY Formamidopyrimidine-DNA glycosylase	conserved hypothetical protein	up	405	1435	28.9601	329	3.99585	2.85749	7.24754	1.51553e-304	2.05034e-303
Pbr023481.1		DUS13_HUMAN Dual specificity protein phosphatase 13	hypothetical protein CICLE_v10029531mg	up	459	992052	17665.5	226278	2424.92	2.86492	7.28496	0	0
Pbr018780.1			PREDICTED: uncharacterized protein LOC100256616	up	273	1592	47.6632	362	6.5225	2.86938	7.30751	0	0
TCONS_00004033				up	661	1825	22.5665	413	3.07339	2.87628	7.34256	0	0
Pbr036620.1		FUT8_BOVIN Alpha-(1,6)-fucosyltransferase		up	1758	6491	30.1784	1453	4.06551	2.89201	7.42302	0	0
Pbr010075.1		AROK_SOLLC Shikimate kinase, chloroplastic		up	924	6802	60.1683	1520	8.09171	2.89449	7.4358	0	0
Pbr000620.1		YET4_SCHPO Meiotically up-regulated protein C8C9.04		up	2592	8389	26.4532	1862	3.53357	2.90425	7.48627	0	0
Pbr033848.1		F16PA_YERPN Fructose-1,6-bisphosphatase class 1	hypothetical protein MTR_132s0010, partial	up	402	1290	26.2281	285	3.48728	2.91094	7.52107	4.44645e-279	5.51771e-278
Pbr028615.1		APG2_ARATH GDSL esterase/lipase APG	zinc finger protein	up	1074	8558	65.1285	1890	8.65617	2.91149	7.52394	0	0
Pbr035041.1		GUN6_ARATH Endoglucanase 6	endo-1,4-beta-D-glucanase 2	up	1836	4956	22.0629	1093	2.9283	2.91348	7.53435	0	0
Pbr028053.1		CP53_ASPNG Benzoate 4-monooxygenase		up	498	58608	961.902	12925	127.664	2.91353	7.53462	0	0
Pbr042700.1		VAS_ARATH Lipid transfer-like protein VAS	PREDICTED: non-specific lipid-transfer protein 4-like isoform 2	up	351	3442	80.1506	758	10.6226	2.91558	7.5453	0	0
Pbr030170.1		PANB_WOLSU 3-methyl-2-oxobutanoate hydroxymethyltransferase		up	1254	4443	28.9589	964	3.78136	2.93703	7.65833	0	0
Pbr000758.1			hypothetical protein CARUB_v10027436mg, partial	up	183	489	21.8404	106	2.8492	2.93837	7.66545	4.9359e-108	2.67309e-107
TCONS_00000602				up	397	4556	93.7986	985	12.2043	2.94217	7.68568	0	0
Pbr016059.1		RL24E_THEAC 50S ribosomal protein L24e	hypothetical protein	up	474	1761	30.3658	379	3.93305	2.94873	7.72067	0	0
TCONS_00000601				up	397	4534	93.3457	957	11.8574	2.97679	7.87235	0	0
Pbr040255.1		ERF3_CANAL Eukaryotic peptide chain release factor GTP-binding subunit		up	1695	10912	52.6184	2298	6.66882	2.98007	7.89022	0	0
TCONS_00001218				up	613	4870	64.9339	1025	8.22492	2.9809	7.89478	0	0
Pbr010280.1		FLA2_ARATH Fasciclin-like arabinogalactan protein 2		up	1176	4497	31.2549	942	3.94014	2.98776	7.93244	0	0
Pbr016734.1		F16PA_YERPN Fructose-1,6-bisphosphatase class 1	hypothetical protein MTR_132s0010, partial	up	402	1375	27.9563	286	3.49952	2.99795	7.98861	6.21629e-306	8.43803e-305
Pbr023359.1		FLA8_ARATH Fasciclin-like arabinogalactan protein 8		up	1278	3729	23.8487	774	2.97906	3.00098	8.00546	0	0
Pbr020728.1		F16PA_YERPN Fructose-1,6-bisphosphatase class 1	hypothetical protein MTR_132s0010, partial	up	402	1313	26.6957	271	3.31598	3.0091	8.05064	2.85106e-293	3.70171e-292
Pbr020730.1		F16PA_YERPN Fructose-1,6-bisphosphatase class 1	hypothetical protein MTR_132s0010, partial	up	402	1327	26.9804	271	3.31598	3.0244	8.13648	8.38246e-298	1.10555e-296
Pbr041049.1		SALAT_PAPSO Salutaridinol 7-O-acetyltransferase	PREDICTED: vinorine synthase-like	up	1344	3988	24.2526	809	2.96086	3.03405	8.19108	0	0
Pbr027480.1		GATL3_ARATH Probable galacturonosyltransferase-like 3		up	1074	5699	43.3708	1146	5.24866	3.0467	8.26321	0	0
Pbr038956.1		F16PA_YERPN Fructose-1,6-bisphosphatase class 1	hypothetical protein MTR_132s0010, partial	up	402	1353	27.509	271	3.31598	3.0524	8.2959	3.08922e-306	4.20033e-305
Pbr016981.1		FATB_GOSHI Myristoyl-acyl carrier protein thioesterase, chloroplastic		up	1248	7556	49.4858	1486	5.85697	3.07879	8.44905	0	0
Pbr031008.1		ART3_YEAST Uncharacterized protein ART3	hypothetical protein MTR_132s0010, partial	up	753	32434	352.054	6334	41.3763	3.08892	8.50858	0	0
Pbr022732.1		PME61_ARATH Probable pectinesterase/pectinesterase inhibitor 61	pectin methylesterase 1	up	1470	10572	58.7818	2044	6.83962	3.10338	8.59431	0	0
Pbr026127.1		BCHH_CHLP8 Magnesium-chelatase subunit H	magnesium chelatase H subunit	up	4143	40431	79.7632	7797	9.25723	3.10707	8.61632	0	0
Pbr020812.1		MT2_CICAR Metallothionein-like protein 2	metallothionein-like protein	up	228	19311	692.266	3701	79.8459	3.11604	8.67003	0	0
Pbr005890.1		5NG4_PINTA Auxin-induced protein 5NG4		up	1221	12796	85.6568	2449	9.86601	3.11803	8.68201	0	0
Pbr035040.1		GUN6_ARATH Endoglucanase 6	endo-1,4-beta-D-glucanase 2	up	1836	5042	22.4457	964	2.58269	3.11949	8.69082	0	0
Pbr017166.1		E137_ARATH Glucan endo-1,3-beta-glucosidase 7		up	1380	4424	26.2023	836	2.97986	3.13638	8.79313	0	0
Pbr020729.1		FGF7_MOUSE Keratinocyte growth factor	hypothetical protein L484_002552	up	585	838612	11716.8	158101	1329.37	3.13976	8.81376	0	0
Pbr003906.1		MT2_CICAR Metallothionein-like protein 2	metallothionein-like protein	up	228	6422	230.218	1207	26.04	3.1442	8.84093	0	0
Pbr041212.1		ART3_YEAST Uncharacterized protein ART3	hypothetical protein MTR_132s0010, partial	up	753	31780	344.955	5937	38.7829	3.15291	8.8945	0	0
Pbr024312.1		ART3_YEAST Uncharacterized protein ART3	hypothetical protein MTR_132s0010, partial	up	753	31728	344.39	5827	38.0644	3.17753	9.04758	0	0
Pbr009998.1		ART3_YEAST Uncharacterized protein ART3	hypothetical protein MTR_132s0010, partial	up	753	31657	343.62	5716	37.3393	3.20205	9.20264	0	0
Pbr032675.1		ART3_YEAST Uncharacterized protein ART3	hypothetical protein MTR_132s0010, partial	up	753	31578	342.762	5699	37.2282	3.20274	9.20706	0	0
Pbr020731.1		F16PA_YERPN Fructose-1,6-bisphosphatase class 1	hypothetical protein MTR_132s0010, partial	up	402	1336	27.1634	241	2.9489	3.20342	9.21137	0	0
Pbr040620.1		AROF_TOBAC Phospho-2-dehydro-3-deoxyheptonate aldolase 1, chloroplastic		up	1620	29300	147.828	5208	15.8134	3.2247	9.34827	0	0
Pbr019719.1		F16PA_YERPN Fructose-1,6-bisphosphatase class 1	hypothetical protein MTR_132s0010, partial	up	402	1384	28.1393	245	2.99784	3.23059	9.38652	0	0
[truncated: 92 more rows]
